# Supplementary material for: Genome sequencing and protein domain annotations of Korean Hanwoo cattle identify Hanwoo-specific immunity-related and other novel genes
Source: BMC Genet. 2018 May 29;19:37. doi: 10.1186/s12863-018-0623-x (PMC5975384; doi:10.1186/s12863-018-0623-x)
Supplement: Supplementary file 3 — FASTA sequences for scaffolds which have locations with depth > 10×. (XLSX 9907 kb) [file 12863_2018_623_MOESM3_ESM.xlsx]

## Sheet: unaligned_136_dp10
>scaffold_9
GTTTTTCCAGTAGTCATGTATGGATGTGAGAGTTGGACTATAAAGAAAGCTGAGCACCAAAGAACTGATGCTTTTGAACTGTGGTGTTGGAGAAGACTCCTGAGAGTTCCTTGGACAGCAAGGAGATCCAACTAGTCCATCCTAAAAGAGATCAGTCCTGAGTGTTCATTTTTAGGACTGATGTTGAAGCTGAAACTCCAGTACTTTGGCTACCTGATGCAAAGAGCTGACTCACTGGCAAAGACCCTGATGCTGGGAAAGATTGAAGGCAGGAGGAGAAGGGGACGACAGAGGATGAGATGGATGAATGGCATCACTGACATGACTTTAGGCAAACTCTGGGAGTTGGTGATGGACAGGGAGGCCTGGTGTGCTGAAGTCCATCGGGTTGCAAAGAGT…
ACAGCAAAGTCACAGAAAGTCTTGAAGGAAATCTTGACATTTGTTAGACAAAGTCAGTGAGAAAATTTTGCAAAAGAGAACTGCATGATTGGAACTCTGTAAAATTGGAAAGAAATTCCATGTCCCACTCTTGAAGTATATTCCAGAATGGGGGAAGATAGGCTAAAATTGAATTAGAATTCCATTTGAACATGCACAATTATAAGGACTCTTACTACTGGTTTGATAATAAAAAAATAATAATAATTTGTCCATGCTTAGGAAGAAAACACACTGCAAGCAGTTCAGAGAACAGAGTAAGAGGAGGGGGTAGCCACCTTTAGAATCAAAATGACTAAACATATTAACCAGGTTTCACTGGCCAGAAATGAACAGACAGAAAATGCTCAAGGTTTATTT…
TGAGTGTTGCCAGTTCCCCCACACAGATCAATCACTAGGGCTTCCACAAGCCCAAATAATAGCCCAACAGGAGAGCTTGGCTCAGCTGCAAGCCTCATTAAAACCATTCTCAAAGTAACAGCAAGGTTTGGGGAGCACTCGACTTGGATCAGACTCTGCATATTTTCCAGGATAATGACCAAAGAAGAGGCATTAGAGGACACAGACCCTTTCATTTGTGATTTTTGGCAAGTTACAAAAAATAGTGAGGCAAAGCTAACTATTTCAAAGGATGTCCAATGGCAAAGTCTTGTTTAAAATTCTTAGGGAAAAATTATTACTATGGTAAAACTACTGAGGCTTGAAGGGCTGCAAGGGGTAAGTGAACTTGGAGGGAGTAACATGCTCTGATTTGCCAGC…
>scaffold_32
CTCAATGGACATGGGTTTGGGTGGACTCCGGGAGTTGGTGATGGACAGGGAGGCCTGGCGTGCTGCGGTTCATGGGGTCGCAAAGAGTTGGACACAACTGAGAGACTGAACTGACTTGAATGTCTTCAGAAATAGGGTTGATAATGATGGAGACTGGTATGCATGGTAGGAAACAGAATGAGACCACCAATGGAAGTAGGCAGAGCTTGGCACCTAATAAATAGTGGATAAAATGGTAAAAGGGCTACCCTGGTGGCTCAGTGTTAGAGAATCTGTCTGCCAGCGCAGGAAATGCAGGCTTGGTCCCTGGGTTGGGAAGATCCCCTGGAGAAGGAAACGGCAACCCACTCTGGTATTCTTGCCTGGGAAATTCCATGAATAGAGGAGCTTGGCTGGCTA…
ACTATTTCTTGTTCATTTGCATCTTGGACTTGGAGCAGCAAAGGTAGTCAATAAGTATTTACATAGCCAAGAGTCTGGGAGAGGAAGTAAGGGCTATAGAAACAGGGCTTCTCACACTCATCTTGGGAGTAAAGACCTGAGGTTGGTTCTGGGACAAGGAACATGGTGATGACTTAAGGTGGGCTGGACTCTGAGTGGTCAGTCATATATGTCTTGTATGGTTGTAAGGTTGAACCATAGGGTTTCTGTAGGGCTGTTAAGGGAAATATGTCTTGTATGGTTGTAAGGTTGAACCATAGGGTTTCTGTAGGGCTGTTAAGGAAAATAAATCTGGAGAGTCAGGTTAAGATCTGGAATGCCAAATGAAGGCATTTCTATTGCTTTCTCTGAAATAGTGGA…
>scaffold_117
TGATGCTGAAGCTGAAACTCCAATACTTTGGCCACCTCATGTGAAGAGTTGACTCATTGGAAAAGACTCTGATGCTGGGAGGGATTGGGGGCAGGAGAAGATGGGGACGACAGAGGATGAGATGGCTGGATGGCATCACCAACTGGATGGACATGAGTTTGAGTGAACTCCGGGAGATAGTAATTGACAGGGAGGCCTGGTGTGCTGCGATTCATGGGGTCGCAAAGAGTTGGACACAACTGAGTGACTGAACTGAACTGAACTGAACTGAATGACCATAATAAACTTGTTATGAGAGTGAACAGGAAAAAAAAGAAAACATCTCATCTTACCACAGCTTGGATCAGCTGCGAACTGAACTTTTTGGTGCTTTACCTGTGGTTACAATTATTATAAATC…
TTTCAGCTAGTGGTGAAAAGATTTGATCTAAGAAAGTAATTCTAATAAAAAACAGCCAACTCGAGAATTTTATCATTACCTTGTTCTTTAAACATCTACTACTATTTGATTTTTTAGTAAAAACCAAACATGTTAGAGACCAGATACACACAGAGACATTTAACCTAGCTGATCTTGATAAGGCTTTGGCTCCTTGTTCCCTGTCTCTGTTCTGTGTACTGGATCCTGTTGTGATGCTCCACAGAGCTCTGATAAAGAACTTGATTCTGTGCCTCTTTTAATATTTAACAAAAGCCAACCAACACAGACAAATACTCATAGCAAGGAAAGAACAAGTAGAAATTAAGTGAAAATCTGTTTCTGTTTCCACTCAAGATAAATCACTTAGTAAAGGTTTAC…
CAATCACGTCTGACTCTTTGAGACGCTATGGCCTGTAGCCTGCCAGGCTCCTTCCTCTGCCCATGGCATTCTCCAGGCAAGAATACTGAAGTGGGTTGCCATGCCCTTTCCCAGGGGATCTTCCCAACCCAGAGATCAAACTTCTGCATTGGCAGGAGGGTTCTTGCCCACTAGCGCCACCGGGGAAGCCCCATATGAAGAATATGTGTGTATATATATATATATATATATATACACACACACACTGTCAACCTGACTTATTGTTGATGTTAACTTTGATCACCTGACTGAGGTCGTGGTTGTCAAGTTTCTCCACTGCAGAGTTATTCCCCCACATCCCACACTGTGCTTTTTAGAGGAGGTAACTATGCATAGCCCACATTTAAGGAATGAGGAGTT…
>scaffold_128
ACCACTGCTCTCTCCTCAGCACCCAAAAACTGTCTCCGTCTCCACAGGCCAGTGAATGGCTCCGGATTACTGGATCGAAAGCCCTCTGCATCCTGTCTGTAACACAAGGCTGACACAGAGTACAGCCCAGGTGGACCCCAGAGTAATTCTTGGCCCTCCCATTTGCCTGCTGTCTGGCCTCAGGCGAGCCACTTCACCTCTTTACCCCTCAATTTCCCCATCTGTAAAATACAGTGCTGTGGTGAGAAATAAGAGGGTGTGGGTAAATCACAACACAGTGCCTGGTCTGCTGTGCTGCTGTGAGTGCTCAGGAAACAGTCCTCATCCCCTCCCCCAGCTGAAAACTTACCCACATCTCCAGGCCCATCCGTGGTCAATGCCATATGAAGCCTTTCCTGA…
GACACCACTCACCCACCCCTCGCCCAGAGGGCTAATCCACCTCCCCCGTTCGCCACCCACCCTCAAACATCGCCGCCCCCTCCGCCCCCATTTCCTCGCGGAGGAGCAGGTCGTGGGGAGAGAATGCCTCTAGGCTGCAAAATTCCTGAGGACAGGGACACTGTCGCAACACATCAACTGTCGGAGGAAGGAAAGCACGAGTACTAAGTCAGTGTGAACTTCAGAAGGAGTGCTTGTTCCTTGGGTTCACCCAGAACCAAATCTAACTCAAAGGAAAGTTACTGCAACTGGGAAAAAAGCACAGTTGGCTGGAGAATTTGGTTTAAAAATAAATAAATAAAATTTAAATTACATAACCAACACATGTTTGGTGTAAAACATGAAAGTATAAAAATCCTT…
>scaffold_147
TTTTTTTTTTTTTTTTTTTTTTTTTTTTTAAAAAAAAAAAAAAAAAGGAGGAAAAGAAAAGAAAGAAGTGGGTGAACACTTCTCATGACTGTTTTCTGGGAAGTCTCTGCTTTTAAGGAGCCCTCAGTTCAGTGGGAGACTGAGCAGAGACAAAGGAAAGGCAATCTGGATTGGGGACAAATTTATGCGTGGAGGTTAAGATGTACAAAGGCCCAACCCAGGTCAGGCATTGTGTTAAGGGCTTCCATACACGTCATTTCTTATCCTCTTGGCAAACCCTACAAGGCAGCGATCTCCAACCATTTTGACACCAGGGACTGGCTCCACAGAAGACAACTTTTCCACGGACAGGAGTTGGGAGCAGGGGGCGGGTTTGGGACGATTCTCATAAGAAGCACA…
AGCCCTGTTATCTATCCATGTCACAGGGCAGGAGGACAGAGAGGCACAGACCACATGCTCCCCTAAGGTGTCACTCCCGCTTCCCAGTCTTAAATCATTTTAGGAAAGGCGTGGGATATAACCAATCAACAAAGAAACAGATAAAATGAATAAACTCTACCTAGACGTCAATTGGACCCAAAGGGAAAAACCCAATATGTTATATTTTTGTTAAACCATAGCATTACTTATAAGGATCTAGCAATGTAAATATAACCAAACATCTGGGAAGAAGTCCCTGCTCTCATATTCTAAAAAGGGACACTGAAGCAAGGAATAACTAAGGAATTATTCCACTCCCTTCACTAAAGTACAGACAGGTCCAATGATATTTGGGCTGCTATCAATTCTAGGCATGAG…
>scaffold_193
TGAACTCCGGGAGTTGGTGATGGACAGGGAGGCCTGGCGTGCTGCAATTCATGGGGTTGCAAAGAGTCAGACACGACTGAGTGACTGAACTGAACTGAATATTGGTACTCAATAAATTTTGATCTGACGGATCAAAAATAGTGACTCAGTCACAGAACAAAGGAGCTACTTATCAACATTTTCTAAATGCATCATATAAAATGATTGCTTCAACCTCTTCTTGGAAATATATTTTACTTTTGTAGTTCTTCAAAGATCGGTGAATCTGCTTTTTACATGTTGTTTTTCGAAAGTCTAAGATACCGGCAATGGTGCTCCACTCCAGTACTCTTGCCTGGAAAATCCAATGGATGGAGGAGCCTGGTAGGCTGCAGTCCATGGGATCGCTAATAGTTGGAT…
AGAGGGCAAAAAGGTTGGCACTAGACTGTGATCAGCAACTGGGTAGGCAAAATAAAAGAATTCCTATATAGCAAATGATCTTTCAATAAAGCTCAATTTGATTCATACCCAAATTAATAAAAATAAAACATTGATAGCACCTTAATTTTTTTTCAGTCTCCTTCAATTTCACTTGCCATTAAAAATGACCACTAATGCCAGAGTGTGCCAACCCACCACTGAAATATAACTCCATTTTATAGAACTAGGCCCCATAGAGTAACTCAGAAGGAAAATTCAGGTGGACAAAGTAGCTGATGTCAAAATCAGTGGTTTCAATGTGCAGTTAACTCAATACGTGGCAATTCTGTGAAAACAAATTTCTATGAATACCATCACCCAATTTTGCATTCATGCTGA…
ATTACTCCATCCAAATGTTCAATGATGACCGTTTCTACTAGGTCCTGCCTACCCAGGTCTTGCCTAGATGTCAGAAAAGTCACATATTTTATTGTGCTTTAGGAAAAAAAGATTATGGCAAGCTCCGCCACTACACTCAAGGTTATGCAGTCAACAGGCCAATGCACTTGACATCCCTCACAGACTTCCTCACGATGCTTTGAGGTAAGAAAGTGAATCAGATTCACATCCTTCATCTTCTTTTACCTTTGACAAAGCTGTACAAGTGCAAAACCTCTAGCCTCTTCATCACTGCTTTTAACTTCTCTATTCTCTTAAATCCCCAGTTCTTTCTTTTTATACCCAACTAGAGGGACTTGGAAATCATATAACCAACTTTCTTGGATTAATCAAAAGTAT…
>scaffold_251
TCTGTCCTGCCAGAGTGGCAAGAAGATGCTTCGGCCTCGGGTCCTCCCCCCGCCTCTCCACCAGCACTGAGAACAGCTCCAGTGGGCTCCAAGGGGCTCCGGCAGACACGTGTAAGTACACTGTGACACGGGGGTCCTTAACCCTCCTGGAAGCATTGGAGGTAGGGGTGGGGAGGGCGTGCTTGAACAGCACACGCTGCCTTCACGAGCCTCTGCCATGACAACCTGTCTGCGGATGTTGATGGGACCTGACAGGCTCCTTCCAACCATCACACCACCACTCTGGCAAGATTTCCCCGTTGCCTGGCCTCTGACGGGACACAGATGAAGAGGTGCGAGCTCCGAGCTCTGTTGTAAACAAGGACAGAGAGTAAGGTCATCCCCAACACTTCCTACCCC…
GCTTCTGGTGTTCCTTGACTTGTGGCCACATCGCTCCCATCTCTGCCTCTGCCTTCATATCCCCTTCCTCCTTGGTTTCTAGATCTTCTCACTCTCTTATAAGGATGCTTGTCATTGGATTTAAGGCCCAGTCCAATTCAGAATGGAGAAGGAAATGGCAACCCGTTCCAGTGTTCTTGCTTGGGAAATCCCATGGACAGAGGATCCTGGCGGGCTATAGTCCATGGGGACGCAAAAGAGCTGGACATAACTTAGGGACTAAACACTAAGAGCCACCAGTTCCGAATGACCTGACTTTGAGAGTCTGACCTTCACTACATCCACAAAGACCCTTATTCCAAATAAGATCACACCCTGTGGTTCTAGGTAGACACATCTCTTGTGGGGGGACACCATTCA…
GAAGGGCTCCTGCTGTTCTTTTGCTAATAAAAACTGTTGTGATTACATTTCCAATCCTTTTGGAATGGGGCCTCAGTGAAGCCGCAGCATGGCATGCTGAGAATGTGTCTTCCTGGCTGATAGGCAGCATCCCCACCCCCGGCGGCCCCAGCCTTGAAGGGGTGCAAAGATCAGCACCCTTTGGCTGCATAAGGAAGGTGCTCAGGGGAGTCTGGGACTGAACAGGTGTGTGTGTGTGTGTGTGTGTGTGTGTGTGTCTGTGACTGTGCCGTCTCACACATGCTACGCACACACGCAGGAAAATCTTAATTAATGGAACAACCTTCTATAAGTGGTTCCAGTCACTTAGTGGTTTCCAGTTAATTAGAGGATAACCTGCGATTTTTTTATTTCACTCTC…
>scaffold_258
AGGCCTCCTTCCTTTATTCCCCACCCATCCAGCCGCTACAGGACAAAGGCCAGAGGGCGGAGACCAAGTGTTGAGGAACTGCCACTAGTTTGGACATTTCGCGTCCGGACCCGCTGTTCTCCAGTGTGGATCCTCTGGGATGGGAACCCTTCAATGTCGAGGATTCTTTTTTGTGGGTTTGGGGCCCCTCACCCAGCCTGACGCCTAAAATCCTTGCTTTGAGGCTCATCGCCCCGACACCTCTCGACTGTTGGTCGCCTGCCAGTCTGCATCTTTTCTAGTTCCTTTATCCAGCCTTTTAAGGGTTTGTAGTGGAGTTGAATAGCCTCTTTCCCCGCCAGCTGCCCAAAGTGAAGGTAACCGGACAGCTGACACAGTGCTGTTGCAGATGGGGAGAGA…
>scaffold_269
CCCGGGGACAGGGAGCCTGGTGGGCTGCCGTCTATGGGGTCGCACAGAGTCGGACACGACTGAAGTGACTTAGCAGCAGCAGCAGCAGCATTTGCACATTGCATTTGCACTATATTCTTAAATAACATTTGGATCTTAAGAGTTTGTATGTGTCTGGGTATACACGAACTTACCATGATGATTAGCTTAAAACTTTTATTTCTTTTTAATTTTTAAAAAAAAACAACACTTTTTTTTGTGTGTGAGAGACAATATAACCTAGTGTTTAAGGGAGTAGGTCCTGGAGCCAGATGGCCAGAGTTTAAATTCCAGTTCACCTGTCTGCTAGCTGAGTGACCCTGAGAAAATTACTAAACCTCTCTGTGCCTTACTTTCCTTATCTGTAAATTAGACATGACA…
CTGCCCGCTGCTCCACACTGCTGCCTTCCATTTGCAGGGGCTCCTGGCGGCCTGTAGGGCCTGAACTCAGCATGGGAAGAGACTTCCTCCGAGTGTGTGTCATGGAGTATCTCCAACCTGCAGGACAGAAACAGGCAATGAGAGAAGCCTGTCCTGGTCTGCCTTCTTCCCCACTGAAGCCCTTCCAGCATCCGCTGCAATAACTCTGGCCTACCCTCACTGCATTTCCAGCCTGGATTTTCTTAGGACCCCTCTTCCAGAGTGCAAAAGTCTAGTGGGGTCAGGCTACCAGCAGCTGTGCATGGACTGGCTACCCCACTTTCCTCTGAACCAAGCACCTGGGGAGCCTATGGCGCGATGCAAACCCAGAGTCAGAAGACAGAAAAGGCTGGGGACAAA…
>scaffold_303
GGAAAAACCTAGAATTGAATTTCTGCTTGGTCACGGGTTAGCAGATGACCTGTCATTCAGACTCCTCATCTGTAAACAGGCCTCCTCCCTGGGGAATACAAGAATTAAATGAAGCAACAGAAGGCAAAGAGTGAAGGAGCATAGAGAATTGGCAAGAAGCATAGTGACCAGGAGATCTTCCTGGTGGCTCAGATGGTAAAGCGTCTGCCTGCAATGTAGGAGACCCGGGTTCGATCCCTGGGTCGGGAAGATCCCCTGGAGAAGGAAATGGCAACCCACTCCAGTATTCTTGCCTGGAGAATCCCTTGGACAGAGGATCCCATGGACAGAGGAGCCTGATAGGCTATAGTCCATGGGGTCACAAAAAGTTGGACACGACTGAGCAACTTCACTTTCACT…
GGCGGTTGTTGGCTGTTTAGGAGAAGGCACAAGCTGTGTTACGGCAGGTCCTCAGCCAGGCTGAGTTTGTTGTGCCCAGTATTCCAAGATGCGTGAAGGTGTAGCCTGGCAATGGATTGTAAACCAGTCTTCTTGCTTTACTTGTTTCCTCGTGAAATTCTCTCAAAAGGCTATATAAAGAAAGAAGGGGAACACAAGCTTATACATTGATCTTGATTACTTTTGTTGGTTTGTATGAAACAGTAGCAAATTGCTGCCAGTGCTCCCCTGACACAGCTTTCAGAATGAGCAGGTGCCAATCCTGTTCATTGACAAGTCTCTAACTTCACCCACAAGAATCCAACAAGCACCCTCTCTACAATAGCAGTTCTGTGCTTCACACATTGTCATGGGTGAGCT…
>scaffold_329
GGACTATAAAGAAAACTGAGCACTGAAGAATTGATGCTTTTGAACTGTGGTGTTGGAGAAGACTCTTGAGAGTCCCTTGGACTGCAAGGAGATCCAACCCGTCCATTCTAAAGAAGATCAGTCCTGGGTTTTCATTGGAAGGACTGATGTTGAAGCTGAAACTCCAATACTTTGGCCACCTGATTTGAAGAGCTGACTCTTTTCAGACCCAGATGCTGGGAAAGATTGAAGGCGGCAGGAGAGGGGGACAATAGAGGATGAGATGGTGGATGGCATCACCGACCTAATAGAGATGAGTTTGAGTAAACTCCGGGAGTTGGTGATGGACAGGGAGGCCTGGCGTGCTGCAGTCCATGGGGTCGCAAAGAGTCGGACACGACTGAGCGACTGAACTGGTCC…
TCCATGTTCTTTGCTCACAGTAGGCACCCCCAAGCAATTCAGCTATACAGAAGAACTCCTCTGGTAAGTCTGGGGATCCTAGGCACAGTTGTCTTTTCAAACCCTATCATTAAATGTTTTATATTATGTAGCAGATTGAAGTGAAAAGTAAAAGTGTTAGTCACTCAGTCGTATCTGACTCTTTGTGACCACATGGACTATAGTCTCCTCTGTCCATGGAAGTCTCCAGGCAAGAATACTCGAGTGGGTTGCCATTTCCTTCTCCAGGGGAATCTTCCTAACCCAGGGATCGAACCTGGGTCTCCTGCATTGCAGGCAGATTCTTTACCGTTTGAGCCACCAGGGAAGCCCCATTTAGCAGAGCTGAAAGCAGAATCATTCTTTGATTCTATCATGGAC…
>scaffold_360
CGCCCCCACCCCATTTGTGGGTCCACATCTGACAGCGCACAAGGCTTTTATCTCAGAAGGAAAGAGCCGGGTTCTGAGCGGCAGTCCCGCCCCCAAGCACACACGGAGTCAAAAAGACATTTGTCCACAGGGCCCATCACAGGGAAAACTCCTGTTTTTTTTTTTTTTTTTTAAGAATTTTCTCTTCCCGCCAAAATGCTTGTTCCCGATGCAGCAGCAGCAGCAGCAGCAGGTCTGTGGAAAGCCTGCCATCTGACCTGCTCACAGGTCCCTCCCCATCTCGAGTCCCATCTGGTGTCTGGTGCGCACAAAGGCCCCCGGCCGCCCCGCCCAGGCCTTTCTGCAGCCGCCACCAGGCGTCAGGTCCCTGGGGCCCGCTCCGCGCGAGGGTCTGGTCCC…
TCTGTATGTCAAATACATTTCTAAACACTGGAGATAAGGCAATAAGATAAAGTCCCAGCTCTCTTGGGGCTTACATCTTCACAGGAAGCATGGTAGCAGGGAAGGAGGGAAGAAAAGAAAAACAAAAAAAATAAATAAGAAGAAAATCATAGAACAGTCTTTTGGACTCTGTGGGAGAGGGAGAGGGTGGGATGATTTGGGAGAATGGCATTGAAACATGTATAATATCATATATGAAACGAGTCGCNNNNNNNNNNNNNNNNNNNNNNNNNNNNNNNNNNNNNNNNNNNNNNNNNNNNNNNNNNNGACGACCCAGAGGGATGGTACGGGGAGGGAGGAGGGTTCAGGATGGGGAACACGTGTATACCTGTGGCGGATTCATATTGATATATGGCAAAA…
>scaffold_396
TCGTGGGCCATGAGAATGCGGACAGGCCCTTTCAGCTCCCATTATGCTGGCTCGTTCTGCCCTTCCTCCCCTCAGTTTTGTGGGGGAGGGATACTGCATAAAGGGTCCCTCCCACCATAGCTAACCGGTCACTTTGGCTCAGAAAGAAGAGGTCAGAAAAGGCACAATGAGAATCATAGCTGTATTCAATAAATCCAGAGCACTTATTGTACCAGGAAATTTCTAGGTGTTTCTTCATCTTCAAGACGGCTCTACAAAATAAAGGGGATTATTTTACCCTTCCCATAGATGGGAAAACTGAGACGCATTCACTGACTTGCTCAAGTTCATGCAGCTAAAAGTTTAGGGAGCGGAATTAGGATCCAACCTTCATTCCACTGCCACCAGGGCCCTTCCAAG…
>scaffold_425
ATGTGGGAACTAAAGTGAAATAATTTTTGGGAAAGGCCTGGCACACGCTAAAGCATTTGATACAAGTTCGATGGCTGAAGGCTGATGACAAGAGTGGGTCAGCAGGAAGCAGGCTTACCATCCCTGGCCTTGCTCCAGCGGCTGCTCCCCAGTCCCTGGAGCAGGCTCCCGGTTTGTCAGCCAAGGCCCAGCCAGCTTCCATCTGCCCAGCCCTTCTCGCCCACTGCGTTCGTCCACGTGGCTCAGCCGCCCCCACGGGCAGGCCAAGGAGGCGACAGCCACCACTGTTTGCCCATGTGGGATCCCACTGAATTGATGGTGTTATGGAGAGAGGGGTTCTGGGTCAAATAAGCTTTAGAAACAGTGAGTTAAAGTTACATTACTTCATTGCTTTAATTC…
TAGTTTAGATGTGCAGTAAAATTTTCTGGGCTGAATTGGACTGCCCTGCTTCAAAGTGAAAGCACATGGCACTCCCTCTATTCTTTAGCTTCCCCTCCCCTTGAAGCCCCAGGCTCCTGAGTATTCACTTTCATAGTTCACTTTTCTAATAGAAAAGGTGTTCTATAGGCTTCTGGTTGAATTAAGAATGAATGAATGTAAAAAAAAAAAGAATGAATGAATGAGCCGCTTGATGCCTACTCATGTTGGTTTCTTTAGTTGAGTCCACTTGCCTGGTCCTTAGGAACTTTCTGGTGCCTTCAATGATGCAAACCCTGAAAGCACTTCCACTGGAATTCTGGAAGGGTGAGCAGAAGCCCTAACTTGAAATAGAGAAAACATCCTTGCCCTGCCGCTGCC…
>scaffold_507
AGAAGGGATGTCTTTTCAAAGCCCAGCCCTCATTTTTCAGTCTGATGTAAGTAAATTTACCTCTGTGTGCTGAGCTGGGCAGCTTTTCTTTGTTGTTTTTGTTTTTCTAATAGCTGCTGCTCTAGCGGAGCTATTCATTTCAAAGGAAAGTTAGAAGCATTCTTCACTCTTCCCCTTTTAGATTATTTGCAGTTACTGACTCTTCTGAAATCTTAGATTGGAACAGAAACCTAAAGCACAGCACCGTCTGAACAGCACATCACTAGCGCTCCTGGGATTACATTTCTCTAGAACAAATGTTCAATATGAGGCATAAGAATTAAGTCTAAATAGAATAAAATTCACCAAAAAGAGGGAGTAAGCAGTATCTTTTTGTTAAAATAAAAAATGGACCTCCTC…
CCATGGCTTACACATGGCAGAGGACAAGCGAGTGGAGGAACAGGGGCATGCCACTCTCCCCAGATCAGGTGAACAAGAGACCTAGGGGCCTCCAGGACCATCTAACCCAAGCCAGGTGCTCTGCGCGTGGGGTCTGCGGGCAATGTGTGCCGGGCTAGAAGAAAGAACAATCTGCTCCTACCTTGCTCCTGCACGTAGTATGCCAAAAACAAATCAAGCTCCTTAACTGATACTGTGATATGATGTGGCTGGACACAAAGTGCTGGGTTTGTGCAATGTGGGGATTTCATGAGCCGCTCTCCATCGGTACTTTCCAAGGGGATGCCTTTGAACAGGATCACCATGACTAGATCCAGACGCCAGACTTTGTCTGCCTGTCGCAGGCAGTCGATTCTCCTA…
>scaffold_515
AATAGAGGAAAACAATAGAATGGGAAAGACTAGAGATCTCTTCAAGAAAATTAGATACCAAGGGAACATTTCATGCAAAGATGGGCACAATAAAGGACAAAAACAGTATGGACCTAACAGAAGCAGAGGATTTTAAGAAGAGGTGGCAAGAATACACAGAAGAACTATACCAAAAAGATCTTCATGACCCAGATAACCACGATGATGTGATCACTCACCTAGAGCCAGACATCCTGGAATTCGAAGTCAAATGGGCCTTAGGAAGCATCACTATGAACAAAGCTAGTGGAGGTGATAGAATTCCAACTGTGCTATTTCAGTTCCAAAAAGATGATGCTATTAAAGTGCTGTACTCAATATGCCAGCAAATAATGGAAAACTCAGCAGTGGGCTTTCTGC…
CTTCTTAGGGTAACACATTCCCAACTTCCTAAGGATCATGAAGTGTGGCTTCACCCAATATGTTGAGGTTCTGGATTTTTTTGGAAGAGATAGGGTGTCTCAATTTAAGTAAACATTCTTTCCCAGGTTTTTGGTAACTAAACACAGGTAATTCAATTTACACCCTTTACCTTTGTTGGCCTTTCTAGGAAGAAAGACTTCAGAAACTTTGTTGGACAGGTGAATTGCCTCCTGCAGCTGTGAACCACGAGTGTCAGAATGATCTAATGTGTCACATTTAGTAGCAGCAGCATCACATACCCTATTCTAAAACCTACCTGACTAGTTAGAAGGTGTTTTCTCTCCAATTTCCAGCCCTCCAGATATCCCACAGGAAGGGTATACACAAAGAAATCACAG…
TGGAGTGGGTTGCCATTTCCTTCTCCAATGCATGAAGGTGAAAAGTGAAAGTGAAGTCTCTCAGTCGTGTCCGACTCTAGCGACCCCATAGACTGCAGCCCACCAGGCTCCTCCGTCCATGGGATTTTCCAGGCAAAAGTACTGGAGTGGGGTGCCATTGCCTTCTCAAGCTACCTTAACACAAAATCTGATGTGACTTGTTCTTCTGCTTTTAGACACCAAGTGTATTAGTTAGTTTTCAGTAAAGTGTTAGTGATTAATAGGGCTGAACTTGACTTTTATCTTTTAAAAGAGATCATGCAACATTTAACTGGGACCTTCAGTACCACAGCAGAGAGAGAACTTTATTTGGAGCTTTACCACTGAGGCAAAGGCAATAGAAAAGAAGTTTGGGGCCTT…
ACTTAAATTAATTTTTCATGCAGGCAAAAGATCATGCAAAAATGGGAATAAAAGAGGTGAAAAACCGCTTGAAGCAAAAGGTACTTGAAGTTCTTATTCAAAATGTATAAGCACCGTGTATGAAATGCATGGCCACAAAAAAGTACGATGTGATCAATAGAGGCTGTTTGATACAGTGTTGTTAGCACACTTCAAAATGCATTACCAGCTGTCCGGGAGTTTTCACACTGTTATAAATATTCACAGACAAAAAACTGTCTTCAAATAACATTAAGACTGGCTTAAACCCACAAAGGCAAGCAAGTTCAGAGTTACTACTGTTAGTCTGTCCCCTGCTCACCCCCCTGGGCCCGCACTTCACTAGGGTCCATACAGATTGGCTCGGCCTCCCCACCCCAG…
TTTTTCAAACTAAGTCTCCAAAACCCAGTGTACATTTTACACTTAACAGCACATCTGAATTTGGATTCACCCTGTGTGGCCATTGGCCCCTGTCGTGGGAAGTGCAGGTCTGGACTTTGCGGCGTAATGACGGACCTCTGTGAACCACGAGGCTGATGGGAAGAACCAACCAGAAGCCTCCCAGGGCTTGCCAAGTGTCCGTGACCTTGGTCTAGTGTGGACTTTACTCTCCTTTCACTGTGTTCATCTGCCCCACTGTCCAGGGCATCTAGATATCTGGGCAGGCTATTGAGAGAACAAAGCTTGACTTTCGACACAGAGGGTTCAAGCTAAGAGATCTGTGCTCCACTGATTTTTATTCAAAAGCCAAGCATTTTGTGCAAATTGTATTTATTCATC…
>scaffold_607
TGTTGGAGAAGACTCTTGAGAGTCCCTTGGACTGCAAGGAGATCCAACTAGTCCATCCTAAAGGAGATCAGTCCTGAATGTTCATTGGAAGGACTGATGTTGAAGCTGAAACTCCAATCCTTTGGCCACCTGATGTGAAGAGCTGACTCATTTGAAAAGACCCTAATTCTGGGAAAGATTGAGGGCAGGAAGAGAAGGGGACGACAGAGGATGAGGCGTTTGGATAGCATCACCAACTCAATGGACATGAGTTTGGGTAAAGTCCGGGAGTGATGGACAGGGAGGCCTGGCATGCTGCGGTCCATGGGGTCTCACAGTCGGACACGACTGAATGACTGAACTGAACTGAACATTGATACATGATAATTATGGAAAATTAGAAAGAAGCATTTTAAAAAT…
>scaffold_727
CATGCATAATAAAAGGGAGAAATCTCAGTGTGTCTAAGGAAAGGGAAAAAGTAACAAGCAATACAGGGTGGAGCGGGCATGCAGGGGATGGTGAACAAAATCTGGGAAATGTAGGTTTTCGGAGTGAAATACTGTGCTCTGTGCACTCTCTCTTTGACCTCATACATTTACAGGGGGAAACAACTAAAAATCGTGACACGTGTTTCAGTGAATTATCAATAGAAATTTGCTCAGTATGGATGTAGAGTCAGAACAGTTATTAGGGGAAAATAAAAGAAGGCAGTGGGCCAGTGGTAAAGGGAGAGATCACAAAACAAGATCTCAAAACAAGACCTGTTATCAAGCCAGCTTCTCCTTCTCCGGGAACTTCAATGTGACTGAGTCCTAGAAACTTCTGAG…
CCTACCACACTGGGCCTTGGCACAGAAAGGAAGCAGACTCACAGAAGCATCAAAGGTTTGAGACCAGATTGATCCAAGATCCCACTCACTATGAGAAATTGAGGTCTTGGCATCTGTTCCCTGAGTTGGGGATGCTGAAGGCCATCCGGAAGCCCTCCAACCAGCTGCGGGCCCATGCTGGGGCTGCTGGCCACTGGCAGTGTTGAAGTTAACTAAATGATGTCCCGATCAGAAATAAAAACGACCCACTCTCGTGTCAGAGAAAACTTCAAATGGGAAATAGCATGTGATGAATCTCACCCCAATTTGAATTTCAACAAGGCTCACTTTCAAACCTTTTGTGTTTCTCTGTCAGTTTTCTGTACACATTGATGCCTCAACACAGTCTATTTGCATAAC…
>scaffold_873
GGCTAATTACTTTACAATATTGTATTGGTTTTGCCATACATCAACATGAATCCACCACAGGTATACACGTGCTCCCCATCCTGAACCCCCCTCCCACCTTCCTCCCCATACCAGCCCTCTGGGTCATCCCAGTACACCAGCCCCGAGCAACCTGTATCATGCATCGAACCTGGACTGGCGATTCATTTCACATATGATATTATATATGTTTCAATGCCATTCTCCCAAATCATCCCACCCTCGCCTTCTCCCACAGAATCCAAAAGACTGTTCTATACATCTGTGTAAAATTTTAAATGCTACATCTTAAAAATTGCACTACACTTTAAGGTGAGGTAGAAAATCTGGCTACGTTACTTGATGAGTTAAAACCCCAGTTTCACATCTGTAGAGTAGGAA…
>scaffold_884
CCTTAAAAAACTGGAAATAGAACTGCCATACAACCCAGCAATCCCACTGCTGGGCATACACACCGAGGAAACCAGAATTGAAAGAGACACGTGTACCCCCAATATTCATCGCAGCACTGTTTACAATAGCTAGGACATGGAAGCAACCTAGATGTCCATCAGCAGATGAACGGATAAGAAAGCTGTGATACATATACACAATGCAGTATTACTCAGCCATTAAAAAGAATGCATTTGAATCAGTTCTAATGAGGTGGATGAACTGCAGCCTATTATACAGAGTGAAGTAAGTCAGAAAGAAAAACACCAATACAGTATATTAATGCATATATATGGAATTTAGAAAGGTGGTAACGATGACCCTATACCTGAAACAGCAAAAGAGATATAGATATAAAG…
TTTGCTCCCGCAGAAGAGTGGATTGAAGACATTTCATGAAAATTAGAAGACTTTATAGGTGTGTCAGATATAATGACTGAATGTAATAACCTGCAAAGTGTTACTGAAATAACAGAATTAATTTTGGGTAACTGCTTTTTTGAGTTAGTCGCTTCTCAAACTTTTATCACCAACAGAATGAAAAATCATGTAAAAAGTATGATAAAGCTTTAAAATGGACTCATGTAACCAACAGTGACATAGAAATTTCTTTTAAAGAAGTTTCTTGAATTCATAATTTTGGTGGACAAATGAGAAAGTCACACTGGATCCATTATTTGAAACATCTATCTTTCCCAAGGTTATGACAAGAAGAAAGTTTGAACAAATAATAACATTTCTTCACTTTAAACATAACTT…
>scaffold_907
CTGGAGAATCCCAGGGATGGGGGAGCCTGGTGGGCTGCCGTCTATGGGGTCGCACAGAGTTGGACATGACTGAAGCGACTTAGCAGCAGCAGCAGCAGTTACTAGAGAAACACAAATCAAAACTACAGTGAGCTATCTCCTCACACCAGTCTGAATGGCTATCATCAAAATATCCAAACAGTGAATGCTGGAGGGTGAAGTGGGAATGTAAACACCTACACTGTTGGTGGGAATATAAACTGATATAGCCATCATGGAGAACAGCATGATGCTTTCTTAAAAAACTAAAATTAGAGCTACCATATACCCTGCAATCTCACTCCTGGGCATATATCCAGAGAAAAACATGACCCAAAAGGATACATGCACTCCAATGTTCATTGCAGAACTGTTTACAAT…
>scaffold_920
CTGGAGTGGGTTGCCATCTCCTTCTCCAGGGGATCTTCCTGACCCAGGGATCGAGCCCAGGTCTCCTGCATTGCAGGCAGATGATTTAACCTCTGAGCCACCAGGGAAGCCCAAGCTGAGCTGCTATGGCGCTTCAAAAAAGGAGAATTCCAACGTGGGAGGTGCAAAGCGATGATTTGCTGCCTAACAAACTGCTCTAACACTCAGTGTTTCACAAGACACCTACCTGTTGTCTCACGCAAGCTGTGAGGGGGTCCGGGCAGTTCTTCTGTCTGGGGTTGGCTCAGCAGTGCCGGGGTGTCCAGGGGAGCCTGGCTCACCTGTCTGGGATGGCTGAGATGGAGAGGATGTCTTGTCCTCCAGTTGTGGTCCAGCCTCACTCTCCTGGTGGAAAAAAGT…
CCTGCTTCTATCATCTTGGTACCCCAAGCAGAAACCTCAGCCTGAGAAGGTGTTGAGAGGAATACATTCCTTTTCCCGGGTCCCCTCTCTTGCTGGAGAAGCACTCACCTGCCCAGTGGATTGGGACTAAGGACCTGGTGAGAGGCTGGGCTCCTCAGGCATCTCTCCAGGATTGGTCTGTCCCCAGGGTATATCGTCCACCCAACATGGTGTCCACAGGCTCAGTAACCGTGGCCCCAGCCCAGGCCCACCTTGTGGGGTGAGTCTGGAGGGTCGTCTCTCACTTGCGGAATGAGGAAGTGATTCTGGGTCAATAGATCTACTATAGAAAACCATCTGACCGGCATCTCTGCTACAGGCTCTAACTTCATCAGCAGTGATGCTGGTATTTTGGTCTCT…
>scaffold_926
GGGATTGGGGGCAGGAGGAGAAGGAAACGACAGAGGATGAGATGGCTGGATGGCATCACTGACTCGATGGACATGAGTTTGAGTGAACTCCAGGAGTCGGTGATAGACAGGGAGGCCTGGAGAAGGCAATGGCACCCCATTCCAGTACTCTTGCCTGGAAAATCCCATGGACAGAGGAGCCTGGTAGGCTGAAGTCCATGGGGTCGCTAAGAGTCGGACATGACTGAGCAACTTCACTTTGACTCGTGCACTGGAGAAGGAAATGGCAACCCACTCCAGTGTTCTTGCCTGGAGAATCCCAGGGACAGTGTGCCTGGTGGGCTGCCATCTATGGGGTTGCACAGAGTCGGACACGACTGAAGCGACTTAGCAGCAGTAGTAGCAGCAGGGAGGCCTGGC…
>scaffold_929
ATGGTGGAGATGGTGGTGATGGTAATGATGGTGGAGATGGTGGTGGTGGTGATTGTGGTGACGGTGGAGCTGGTGATGATAGTGGTGAGGGTGATGTTAATGATGGTAGTAATGGTGATGGTGGAGATGGTGGTGATTAAAAGCTAGAGGTGGTAAAGGTAGACATGATGGTACTATTGGAAAGGAAGACTCTTCCCACAACATCTTACTTAAGACTGAGATAGAGACCCACAGAGCTAAAGGAAGTTAGCACAACTTTCACAGACAGCAGAGTCCTTGACACACAGGTTTACACACTTCCAATATCACAGCATTTCTTCTCCACAGTCTTGAATCAGGCTCAGATTCCTGTGCTCTTCCCAGAGGTGCTGTGACAGAGCCTGGCTCCCCACAGGAGTC…
>scaffold_1102
ATTTCTTTGCACTGATCTCTGAGGAAGGCTTTCTTATCTCTCCTTGCTATTCTTTGGAACTCTGCATTCAAATGGGTATATCTTTCCTTTTCTCCTTTGACATTCACTTCTCTTCTTTTCATAGCTATTTGTAAGGCCTCCTCAGACAGCCATTTTGTCTTTTTGCGTCTCTTTTTCTTGGGGATGGTCTTGATTACAGTCTCCTGTACAATGTTACAAACCTCCGTCCATCGTTCTCCAGGCACTCTGTCAGTCAGATCTAATCCCTTGAATCTATTTGTCACTTCCACTGTATAATTGTAAGGGATTTGATTTAGGTTATACCTGAATGGTCTAGTGGTTTTCCCTACTTTCTTGTCTGAATTTGGCAGTACGGAGTTCATAATCTGAGCCACAGTC…
TACTTACTGTTCAGTTTATCGTTGTTAGTCTTTGACTCTTGAGAAACTTCTGGTCTTTTATGAAGAAAACTGGTACTTCACAGTTATTTAACCTTCAGATGATTTATTCAGTGGGTCTCCTGCTAACAGGCCCAAATTTGTGGCCTGGCCTTACTAAGTATATGAGATTCATATATTGATATTTCCTTGTTTTCTCAGTGAGAGACTCTTCAAATTTTTTGAAACAAAGCAAGATACAAAAAATACTAATACTATGGAGACTCTTTTCTGTGACTCCCAGTCTTCTAACTGTAACTGTGGAGATGCAGTAATGTCCTATATGTCTCCTTTGCCTACTCTCTCAAAATTTTACAGGGTTTTTACAGATTATAGGGTATACTTGTCATTCAGTCACTAAGT…
>scaffold_1131
ACTGATGTTGAAGCTGAAACTCCAATATTTTGGCCACCTGATGCAAAGAGCTGACTCATTTGAAAAGACCCTGATGTTGGGAAAGATTGAAGGCAGGAGAAGGGGACGACAGAGGATGAGACGGTTAGATGGCATCACCAACTCAATGGACATCAGTTTGGGTAAACTCCAGGAGTTGGTGATAGACAGGGAGGCCTGGCGTGCTGCAGTTCACGGGGTCACAAAGAGTTGGAAATGACTGAGCGACTAAATTGAAATGAAGTATTCCATTGTGTATATATACCACATCTCCTTTATCCATTTGTTAACGGACTTCCATACCCTGGAGATTGTAAATGCTGCTGTGAACATTGGGGTGCATGTATCTTTTCAAATTAGTGCTCTGGGGTTTTTTTTTAG…
AATGAGAAGTTTGCTCTGAATAATCTGAACTCCCAGCTTTCACATTTGGATTCCTTGATTCTATTTGCTCCCTTGGCAAGGAAATGGAGATCTAGCTCAAACATCCCAAAAGAAATTTTCAAAGAAGAGTAATGAGTAGACATTAAGCAGGGCAATTTTACTTGTTAAGAACTTATCCTAAAGAGATAACTGAACTAGAGCACAGAAGGCCCATTATAGAGTTGTTTATAATCATGAACACATGCAATGAACTAAATAGACAACAGTGGAAGACAACATGGCTATCATGCAGCCATGAAAATGATTAATGTATCGCTATTGGCATGAAAACAAACATTCAAAAGTGGACACCACAACACAAGCACGGCCTCATGACAGGAAGCTGTGTGCAGAGCAAAA…
>scaffold_1227
ATAGAGCTCGTGTCAGATCTCAGCCTAGTTCAACCTGCAGACATCTGTGGATTCTGCTATAGAATCCTAAGGCCCCTCTTCTCGGAGTGTAGAGGGTCTAATTGGATGCGAAATGTCTAAGCACATGTTAAAATGCATATCCCTGGGTTCCATTACTGCCAAATTAAACCAAAGCTTAGGACTGGAGTCCAGAAACTGTGGGCAAGAGCCCATAATATCAGTGCATTCCTGCAGTCAGAGGCCTTTGGTCTTAAATACCACATATTGAGGGCATCAGAAACGCAGTCCAGGCTAAGCTTCCCCCAACCTGTTAGTCTTGCATGAAGAGGGTGTTGGCACTTCCCATTCTTCTGGGTCTCAGCTCTGGACCTCTCTGTATAGCCACTCAAAGAGGAACAC…
TATTTCCTGTCTCTAACCATCAAAAGAACCCAAAAGTCATGACCAGACCAATAACAGCAAATACTCCCTCACCCCCTGGAGAACTGGCTTATTAGAAATATACAAGATGAGCTCAAATCATCTTATCCTACCAAACACCACTGAGGCTGGGAATAAGGACACATTTTGAGCAACAACAAGGAGAATATCTGTAGCAGACTGAAACTCATCAAATGTGTTTAAATCCATGCATTCATATCATACTAAGAAAAAGAAGAAAAACCCTTATTTGCCATATTTGGAAGATGCTAGGGAACCAAATCATAATTTTGAAAATCCATCAATAAAAGGGAAAAAAATCAAGCACTGATCCTACCTTCCCTATACAATTTGTACTTGAGGCCAAATGGAGCTAACAAA…
>scaffold_1245
GAAAAGACTCTGATGCTGGGAGGGATTGGGGGCAGGAGGAGAAGGGGATGACAGAGGATGAGATGGCTGGATGGCATCACAGACTTGATGGACGTGAGTTTGAGCGAACTCCAGGAGTTGGTGATGGACACGGAGGCCTGGTGTGCTGGGATTCATGGGGTCACAAAGAGTCAGACACGACTGAGCGAATGAACTGAACTGAACTGAATCAAGACCCAGAGAGGTTAAATAACATTTCCATGGCAAAGTCAGGCCCCAAATCCAGGCCCCAATTCTCTGACTCTCAGAGCATGGCTTCTTCCACTTCACACTCTACAATGGACAAAGGAAGAAAATACTGCACAGTTAAGTCTCTGGGATCTTCTCATCACCCCAGGTGATTTACTGAAATACAGCAGG…
CTTCACCTTCTCGTCCTTTCGCCAAAGGTCAATAGCATCACAATACGGAGCTCCAGCCAGTTGGTCTTCAGGGCCCTGTCTTTCCCTGGTACTTCCTCCTGCCGGTCCTACCTTCTGCCACCTTCCCGGCCCACAGGGGAGTGCCAAGGGCCTGGAGGCTGCTATAAGCACACCCAGCCAGGCTGCCCAGAGGGAATGTCTTTTAGGGGGCAGTCACTGCTCGGCATTTCGTCAGCAGTGTCCATTTTACCACACAACTGGCACTTTTGTATCTGACGATGAACACGGCTGTAGTAAGTTTTTCCTTTTCCAGGACAGGGTCTACCCAGCATCCCACCCCTGCTTCCTATTTCAAGGCAGCTCCTCTCTTGTCTTCTTATTAAGGAGGCCAGCAGTATT…
>scaffold_1246
GTTTTTGCTGACTGTATAGAGCTTCTCCATCTTTGGCTGCAAAGAATATAATCAATCTGATTTCGGTGTTGACCATCTGGTGATGTCCATGTATAGTGTTAGTTCTTTAATATATTTTGGTTATTAACCCCTTATTAGATATATGGTTTGCAAATATTTTCTCCTATTCTGTAGGCTGTATTTTCATTTTGTTGATTGCTTCATTTTCTCTGCAGAAACTCTTTAGTTTGATATTGTCCAAATTGTTTAATTTTTATTTTGCTTGTGCTTTTGGTGTCATATCCAAAATATCCTTGCTATGACCAATGTCAAGGAATTTTACCCTGTGTTTTCTTCTAGTTTATGGTTTCTGGTCTTATATTTAAGTCTTTAATCCATTTTGAGTTATATTTTGTGACT…
CCAGATCTTGGTTTCTAATAACATTCTCCAAAAACAGGCCAAGGTTCCTCAGAGAAATGCCTGATTGTAGAACTGGAGCAGAAAATACACAAGATGATCCTGAAGCATTCCAAAGTAACCAGAAAATAAAACAGTAACTCCTCTACCTTTACCCCCGCTAAAAAAAACCCAAAACAACAAGGGTATATAAAAGGGGACAGGAACCAAGTGAATAGTCCTCAATAGCTAAAGCTGGAACAATTTGAGCAACAGAATAAACCAGCACTGGTAAAATCATATATTAACAAAATTTAGTACTACTACAACCCAAAGTATAAAATCAATGTACATGAGTTCATATTAATATAATAAATGATTAAATGAGAGAGAACAATAAGTGACCTGTGCAGAAGAACTCCA…
>scaffold_1279
TTACCATCTTTCTAAATTCCATATATATGCGTTAGTATACTGTATTTATGTTTTTCCTTCTGGCTTACTTCACTCTATATAATAGGCTCCAGTTTCATCTACCTCAAAGATGCTCATGTTTTTGAGAAAAGGCTGTCTTGCTCCCCTTTGATTCTCAAGGCCCAGTATGAATCCTAATACATAGTCATTCTTATTGTTGAATTTATTGGCCAAACCAACTTTTTCAATAGTGCAAAATGGTTACATGGCTGAATTCACTCCAAATTAATAGGACCCAAATTAAAGATTTATTGTTTTTCACACAGCATTCTGTGACAGAGTAATGAAAATTTACTTTACATTCATAGCTTGATAGAATCCATTACACATAATAGAGGACTTAAAAAAATACATGTCATA…
TCATGGTATGGAGATTACCCTAAGGATTACCCATGATTAGGATTACCCATGATAAGAATTCCCTGAAATCCTTATCATGTTATTATTAAGTGATTTCAGAGTTTTAATGTTTTTGGGTAGTGTTAGATATTTTGTGTGATGAGGTATGTGCAGAGATCAGAAAATAACCATTTCAATTAATCTACGTTAAAGTATGGCTGATTAATGTTGAGGTTTGACAGAAAACAACAAAATTCTGTAAAGCAATTATCCTTAAATAAATTAAATTATAAAAGCTCTCATATGGCTATCTATAATATTATATTTACTTAAATTTGGTTTTATTTGTATATGGCTTTAAATAAGTGGTGCTGTAGGTGAAATTTAGAAATCTTTAACATAGAAGCCATAGTATTTATT…
>scaffold_1285
TATATAAATATATATTTCTTTATATGTATATATATAAAGATGGCCAAGCCAGGGATTCAGTTTTACACGTGTGCCCCTCTCCCCACAACCAGGGTTGTTTTAGTGTAATCTGTGCTGTCCCCAAATTTCTACAACAGTGCTTTCTACTTAAGTTTTTGCTGAATGAATGCATGAACAGCATAGGGACATTTGAACCTTCAGTAAGCCTGAGGTTAAAACCAGTTTCTTTGCTATCCATTTGGCTTTATAATTCATATTTATCTCTTGCAGGGACTCCACAAAGCTGAAAAAAGTAGACTAATCCCCTCTTACAGCAAAAGCAGGTTGCAAAGGACAACAGTCTCCTCCAGATTAAAAATGAACCAACAGCCTGTGAAAGACAGTAGGGCTCCTTGGATA…
CTCACAACTGCCTGCACTGGTAGCGTGGAATCTTAACCACTGGACTGCCAGGGAAGTCTCAACAGCCTTGTTTTACAGATGAAAAAACTGAGGTCTACAGAAATGAAGATGTCTTCTGGGCACACAGTGATGGACCAGAACTCAATCTGCCTCCTTCAACTTCAAATCTAGTAACCTTTCCATCCTGTGACACCATTTGGTCTTTCTCTCCAGCAGATGTTTCTCAGACAGTCTAGAAAATCTTGGTAGATATAATTGTAAGTGAAATCTCCATTTAAAAACACTTGTTACAGACCTGCTCTCTGCCAGGCACTCGGTTTGCTCTGGGCGTACAAAGATGATTAAGATGTATTTCCCACCCTCCTGACACAGCCCAGCACAGCAGCACCACTGCTCAGA…
>scaffold_1334
GGGTGTAACATGACTGTAGACAGTCTTCACACAGCCCTGGGACAGGGGACAGCCTGGACTGAAAGCTCAGGGACACGTCACCACAGTAACGTGCCCCCTCCTGCAGCTGAAAGCAATTAACTGAAGAACCCAGGTCTGTGCTCAGAACCCGGAGTTCACGCAGAGGAGGGACACCTGAGCTGACAGTCCCACCCCTTCCCCAACCTGGCAGCCCTTCCTGGAAGGAGCCCTCCTTCACAGAGCAGGTGTGCATCGCCCTGGCCTTGAAGAGACAGCTGTGCCCCCTTCCATCATGGCGGTGACCCAGCTACGTGATTCTGACTACCCATGACAAACAAAGAAAGAAAACACCCAAGCACCACAAGGGAGCCAGCAATTGGAGATGGAGTGCCTGGGACA…
CCACCACCTCCCTCCTCCCCGCCTGCCATCTCTTCCATCCTTCTCCCCAAGGGTCTTCCTAAACTTATTGCTCTTTGAAATTACCTATTTAGTTGCTAATTTGTTTATGATCTGTCTTTCCCACTAGAATATAAACTACTCCAAAGCAGAAACACATGGCTTTTCTTGTTTACAAATGAAACTCCAGGCCTGACACCTTAGGTCCCTGATGGGTATTTGTCGAATGATGGTGGATGAGATTTCGATCCTTAGGTAAACACCGCTTGCAGCCTGGGTGTTGCTATAGAAATCTCTCCTTCCCTAACAAAACTGATACAATCGTGGGCTTATCAAATATTTGCTGACACCCAATATATGCAGCACTTGGACTACAAAACCTCAGGAGAATAGAGTCTGTTC…
>scaffold_1364
AACTACCACACAATTGCACTCATCTCACATGCTAGCAAAGTAATGCTCAAAATTCTCCAAGCCAGGCTTCAACAGTACGTGAACTGTGAACTTCCAGATTTCAAGCTGGATTTAGAAAAGGCAGAGGAACCAGAGATCAAATTGCCAACATCCGCTGGATCATAAAAAAAAAAAAAAAAAAAGCAAGAGAGTTCCAGAAAACCATCTACTTCGGCTCTATTGACTACACAAAAGCCTTTGACTGTGTGGATCACAACAAGCTGTGGAAAATTCTTCAAGAGATGGGAATACCAGACCACCTGACCTGCCTCCTCAGAAATCTGTTTGCAGGTCAGGAAGCAACAGTTAGAACTGGACATGGAACAACAGACTGGCTCCAAATCAGGAAAGGAGTACATC…
>scaffold_1420
TTAATTTCATGGCTGCAGTCACCATCTGCAGTGATTTTGGAGCCCAAGAAAATAGTCTGTCACTGTTTCCATTGTTTCCCCATCTATTTGCCATGAAGCGATGGGACTGGATGCCATGATCTTAGTTTTTTAATGTTGAGTTTTAAGCCAACTTTTTCATTCTCCTCTTTCACCTTCATCAAGAGGCTCTTTAGTTCTTCTTCGCTTTCTGCTATAAGGGTGGTATCATCTGCATATCTGAGGTTATTGATATTTGGAAATCTTGATTCCAGCTTGGGATTCATCCAGCCCAGCTTTTCACATGATGTACTCTGCATAGAAGTTAAATAAGCAGGATGACAATATACAGCCTTGACGTATTCCTCTCCCGATTTGGAACCAGTCTGTTGTTCCATGTTC…
CAGGGTTGTTCTTTCTATGTTTTATTTTACCTGTTGTGATAACACTGTATTTGGAATTTGATTTGGCAGTTAATATTAGAAACAAATTTTGCTTACACTTTTCTTTCTGTGAATAAGGTTTGAGAGACTATTGGAAGTAAGAATTTGAGGTTAACAAATGCTAAAAGAAAGTTCCTGTTAACTTTAAAAGCTACGTTTGTTTGCTTTCTCAAATTTTGTCAAGCTAAAGAATTTCAAAGTTAAACTGTATTATAGTCGTCCCTCCGTGCCCACAGCAGGGTTGGTTCTAGGACCCCCTGCACGCAAAATCCTGGGGATGCTCAAGTGTGTTATATTAAATAGTGTAGTGTTTACAGAATGCTCCAGTGTGTTATATTAAATAGTGTAGTGTTTACATAT…
GACGTGCATCTTCTCCAGACTTTCTGAATCAGGGGGATGATAAAATACTATGTTTAAGGTCACACCAGCAGCACAGGGCCAGAAAAAGGACCAGGAGAACTAGCCATGCCCCTGACCACAGTCTCAGGGGCCTCCCTGTTTCAGCAAAAGGAAATAAGGATCTTGGATACCAGTATATCTAGACAGTTAATAAATATCCTCTTCCTAACCTCAGAGAAGATATATCTAGACAGTTAATAAATATCCTCTTCCTAACCTCAGAGAAGAATGGGAGGAGAGTTCTCTGAGAGAACCTAAGTTTTCATTTGCCTATTTCTATTCTTTTCACTGATGGCAGCTCTGCTGTCCAGCAGGGATGAGGGGCCCCTCTGCTGGGATGCTCCTGGGGATCCAGAGACA…
>scaffold_1421
AAGGGGACGAGAGAGGATGAGATGGCTGGATGACATCACCAACTTGATGCACATGATCTGGGTGAACTCCAGGAGTTGGTGATGGACAGGGAGGCCTGGGGTGCTGCGATTCATGGGGTCGCAGAGTCGGACATGACTGAGCGACTGATCTGATCTGATCTGATCTTAGTTTCAGGTGTCCAACCAGACATCTTTAAATTACTGTTGTCCAACTTCACAAGCCCATTTTCATTTTCTTATTAAAAAATGTCATTGGTACATTTGGGTCTTTTTTCAATGTCCGCATTTGTTTTCTTCCTACCACTGAATGAAATGAAACCTTTTCTTCAGTTCAGTCTCTCATTCGTGTCTGACTCTTTGCGGCCTCATGGGCGGCAGCACGCCAGGCTTCCCTGTCCA…
TGTCCCCGTTGACACTGTGGACAGGTGATCATCTCCCTGCCCCCTACCTTCTGGTTGCAGGCTGGCTTCCAGGCAATAAGCTTCCTTCCTCCCAGGCCAAAAGGGCCATTTCCATTTGACCAGGCCTCAGGGCAGATGCATATGGGGGTGAAGGAAGGTAGAGAAGCTGGGTCCAGTTTCAGAGCCTCCACCTCATTGCCCCTTACCCCAGTACTCAGCAGATGCTGAGTAGCTCTAACCATTTTACAGCCTTGCCAACTGAGACATACGCAAAGTAGCTGCCTTAAGTCACACAAAGCCCCCAGAATGCTTCCACCCCTGCTGCTTCCTAATTTGGTCTGGGAGATGGTAGGCGTGTGTGTGTGTGTGTGTGTGTGTGTCCATAGAGGACACCCTGAC…
>scaffold_1462
CATGGCAAATAGATGGGGAAACAATGGAAACAGTGACAGACTTTATTTTGGGGGGCTCCAAAATCACTGCAGATGGTGATTGCAGCCATGAAATTAAAACGCTTGCTCCTTGGAAGAAAAGTTATGACCAACCTAGACAGTATAGTAAAAAGCAGAGACATTACTTTGCCAACAAAGGTCTGTCTAGTCAAAGCTATGGTTTTTCCAGTAGTCATGTATGGGTGTGAGAGTTGAACTATAAAGAAAGCTGAGTGCCGAAGAATTGATGCTTTTGAACTGTGGTGTTGGAGAAGACCCTTGGATAGCAAGGAGATCCAACCAGTCCATCCTCAAGAAAATCAGTCCTGAATATTCATTGGAAGGACTGATGCTGAAGCTGAAACTCCAATACTTTGGCCA…
>scaffold_1486
AAGGCTGTATATTGTCACCCTGCTTATTTAACTTATATGCAGAGTGCATCATGAGAAATGCTGGGCTGGATGAAGCACAAGATGGAATCAAGATTGCCGGGAGAAATATCAATAACCTCAGATATGCAGATGACATAACCTTTCTGGCAGAAAGTGAAGAAGAACTAAAGAGCCTCTTGATGAAAGTGAAAGAGGAGAGTGAAAAAGTTAGCTTAAAGCTCAATATTCAGAAAACGAAGATCATGGCATCCAGTCCCACCACTTCATGGCAAATAGATGGGGAAACACTGTAAACAGTGACAGACTTTATTTTTGGGGGGCTCCAAAATCACTGCAGATGGTGATTGCAGCTATGAAATTAAAAGACGCTTACTCCTTGGAAGGAAAGTTATGATCAAC…
TGAATCCCTTATTGAATTTCCTTGTCGTAGGCTCATATGAAAGAAATACTCCCACAGTAGATTGTGTATAAGTTATGCCTCCTTTTCTTTAAAATGGAGTAAATCCTAGATTTTTCATATTTCCCCAAATTTCTACCACTGAAGTGTCCATTCCCCTTTTGGCATCTTTTTAAGATACTCATAGCATTCTATACTATTTTTAGGTCTTTGGGAAGTAAAATCTTTATTTCTTCTATCATATACTTTTTCAGAGACACCTTATTAATTCTCTAAAGCATTTGTTGTGGACCTGTGCTAGACATTCTGTTTGGTGCTGGAGTTAACATTTTGAACAAGAAAGATAAGGATATGTACTCTGAGGGTACATAGATTCTAGTTAGGAAAGACAATGAATAAATG…
>scaffold_1531
CCCTGGAGAAGGGAAAGGCTACCCACTCCAGTATTCTGGCCTGGAGAATTCCATGGACTGTATAGTCCATGGGGTCACAAAGAGTCAGACACAACTGAGTGACTTTCACTTCACTTTCTCATTTCCATCACCCCCACCCAAAAAGAAACCTCGTACAGGTTAGGAGTCACTTCCTTTCCCCCCCTCAGCTTCCCCTCAGCCCTCTATAAGCACTAATCTGCTTCCTGTCTGTACATCTGCCAATTTCACAGTCACATAAGTGGAGTTACACAAGACGTGACCTTTTCTTGTCTGGCTTCTTGTACTTAGCATAATGTCCTGAAAGCTCACCCATGCTGAAGCTGGTGGCAGGACCTCACTACCTGTTTGTTTGTTTTTGCCAAGTGATGCTACCTTGTA…
GAATGGTACTGGAGAAACAGTTGTTGACTCTTATGTCTACAACCAGCCAACCGATATTTGTTAGTCCTCAGTCTCCTTTTCTTCAGCAACATTTACTTCAGGGGGGCCAACTAGGTAGAGTAAGTGAAAGCACCATGCGTGTACATGCGTGCTAAATCACTTCAGCCATGTCTGACTCTCTGCAACCCTATGAACTGTGGCCCACCAGCTCCTCTGTCCACAGGGATTCTCCAGGCAAGAATACTGGAGTGGGTTGCTATGCCCTCCTCCTCCAGGGCATCTTCCCCACCCAGGGATCTAATATGTTTCCTGCATTGCAGGCAGTTTTTTACTAGCCCCAAAACACCATAAATGGGTGTAATGACATTAGCTTAGAAATAGGTGGTTATGCTGCCATCT…
>scaffold_1552
TACAGATTTCTCAAGAGGCAGGTCAGGTGGTCTGGTATTCCCATCTCTTTCAGAATCTTCCACAGTTTATTGTGATCCACACAGTCAAAGGCTTTGGCAACAGTATACTTGCTTTAATAGAAAAAAAAAAAAGGTCTTTGCAGATGTGATTAAAGATTTGGATAGGGAGGTTATCCTAGATTATCTGAGTGGGCCCTCGACACTGACATCTTGATTTTGGCTCAGTGAAACTGATTTTGGACATGTGACCTCCACAACTGTGAGAGAATAAATATTAGTTGCTTTTAAGCTACCACATGTGTGGTAATTTGTTTCAGTAGCCACAGGAAATGAATACAGTGCCTAATAAATGGCATTAAACTAATCACACATAGGGCACCAAGAAGTATGATTTATAAA…
>scaffold_1557
CGGAGAAGTGCGGGGGAGGGGCAGGCCCGGGGACGGGGGGCAGCACGGGAAGGGACAGGGGTGCGGGGAGGTGGGCGGGGCTCGGGAGGGGCAGCCCGGCGGGTGGCGGGAAGGGATGGGGTGCCGGGAGGTAGGCGGTTTTCGGAGAGAAGGGGAGAGAAGAGGGGAAGGGGGAGAAAAGCGGGAGCGGGAAGAGAGGGGGCCGGGCCGGGTCCCGCGCGGCGCTCGCGGTCGCCGGCCTCCAGCGGAAGCCTGCCTGTTGCTTCGCCGTCTCCCTGAGGAAAGCGAGCGGCGCTTCCGACGGAGTTTGCAGTCAGGAGGCGCCGTGAGGGGAGCCTCGAAGGGGGCGGCGTCTCCCGCGGTCCGGGGTCTAGCGCCGACGCGCTCCCTTGGGTCGGA…
>scaffold_1563
CCACCAGCCCCCTCGGACACCCGGATTGTGGGACAGCCCGGAAACTTCCCATGGCTGTGATGTAGCCCAGCTAGTAGTAAGTAGTGTGCTTCCCTAGGTGCGTATAAATTGCCTAGGGATCTTGTTAAAATGTGGATTCAGTAGATATGGGAGCCTGAAACTCTGTATTTCTAGTGAATATTTGTGGGAACTTGAGTACAAGGGTGTAATGTAGTTCTGTGTGACCATTTTAATGGTTGTCAAAGAGTTGCAGGGACCTTTGTGACAGGAACCAACCTGATTAGGATCACAGTGGATAAGAGGTTAATAATGCCTTTGGGAAGGGACCTCCCTGGTGGCTTAATGGTGGCTCCTGCCAATGCAGGAGACAGGGATTCAATTCCCTGGGTGGGAAAGATC…
AGTTGTGGCGCGTGGGCTCAGTTGCCCCACGGCATATGGGATCCTAGTTCCCAGATCAGAGATGAAACCCATTTCCCCTGCATTGTCAGACCAACTCCTAACCACTGGTCACCAGGGAAGTCCCAAGATACTCTCAGATTTTTCGTCTCAGAGAGCCAAAATACAAAGGCAAATGTGGTCCTTGTATTAAAATGCATGAAATGTTAGACTCTACAATCCGAAAAACAAGAGCTCCTTGGCCCCAGTAGAGCCTAGAATGGATTCTTAAGTAGAAGTCTGTGAGCACTTAGGGAAGAAAGCAGTAATTACCATTAGGAATCAGTAGTTACCTGAACTATTTCTTTTATTTAGGGTAATAAAGCAATAAGTCAAAGATTCCCAAGAAATTGATAAAATCTT…
CATTTTCCCTGTATAGTTACTGCCCAGGGATCTGAATATGTTTGCCCTAAGGAAAGTTTAACTTTGCACCAATTCTACCCCACCTTAGTCTCTCACTACTGACACAAAGTTACGTCCATTTCTCTACTTTGTCTAGTAAGTTTATCAGTCTCCAACTGGGCTGCAGTCTAGGCTCCAAGTCACTCTTCTCTATGGCAGGTAGGGCCTTGGAAGACAGGTTTCAGGCCTCCTCCTTCAGGCTTGGGAGCCTTCACAGAAGGCCCCCAGAAACACTATTATAGGCCTCTGGCCCTTCCCTCTGAACATAATAACCAAGTCTGCTGTTTATTTCCATAGAATATCTCCATTTCACCAGGCTGGTCCAACACCAACCAGTGACATCTTTAATAGTCTTTGCAA…
>scaffold_1605
TCCAGACACTGTTCTCCAATCAAAGAAACCAAAGCTCCCTTCAGTTCAGTTCTGTCGCTCAGTCGTGTCCGACTCTTTGCGACCCGATGGACTGCAGCACGCCAGGCCTCCCTGTCCATCACCAACTCCCAGAGTTTACTCAAACTCATGTCCATCGAGTTGGTGATGCCATCCAGCCATCTCATCCTGTCATCCCTCCTCCTGCCTTCGATCTTTCCATCAGAGTCTTTTCTAATAAGTCGGTTCTTCGCATCAGGTGGCCAAAATATTGGAGTTTCAGCTTCACCATTAGTCCTTCCAATGAATATTCAGGACTGACTTCCTTTAGAATTGACTGGTTGGATCTCCTTGAAGTCCAAGGGACTCTCAAGAGTCTTCTCCAACACCACACCACAGTTC…
>scaffold_1647
TACATGACCATAGGAAAAACCATAGCCTTGACTAGAGGAACCTTTGTTGGCAAAGTAATGTCTCTGCTTTTGAATATGCTATCTAGGTTGGTCATAACTCCTTCCAAGGAGTAAGCACCTTTTAATTTCAGGGCTGCAATCACCATCTGCAGTGATTTTGGAGCCCCCAAAAATAAAGTTTGACACTGTTTCCACCGTTTTCCCATCTATTTGCCATGAAGTGATGGGACCAGATGCCATGATCTTAGTTTTCTGAATGTTGAGCTTTAAGCCAACTTTTTCACTCTCCTCTTTCTTTGATCAAGAGGCTTTTGAGTTCCTCTTCACTTTCTGCCATAAGGGTGGTGTCACCTGCATATCTGAAGTTATTGATTTTCTCCCGGCAATCTTGATTCCAGC…
>scaffold_1659
ATTCCTTTCTAAGACAAAGTGCCACTCCTAGGATGGGAAGCTAAAATGGGAACCCCTTTACCTTGGGAGTAAGCCTGTCAGGTAAAACACAAGACATCTGGTTAAATTTGGTTTTCAGTGAATAATTTTTTAGTATAAGTACATCCCAAGTATTGCAGGAGATGGACTTCTACTAAAAAAAAAAAAAAAAAAAAAGTATTACATTTTTAGTTGCTGTTTGTACCAACCTTGAATTACAAATGTTTAACAACAACAAATCAAAAACCCTATTTCTATTTGAGTTTTTAATACTGAGTAGCAACTCTGAAGTCTTAATTCCTTTTTTGTTATTTCTTTGTGAGTTTACATTTTTAAATTGTTTAACTTTCTTAATTTAGTAATTAAAAAGAGAGCATTTTA…
CGCGTTACTTTCTCTTTTTTTATAGTAACCATCCTAATTTTTTAAGTTGAGATATGCTTGATTTACAATATTCTGTTAGTTTCAGGTGTCAGCAAAGTGATTTCTATTTTTCTGTTCTTTTTTCTATTCTTTTCCATTACAGTTTATTACAAAATATTCAATATAGTTCCCTGTGCTATACAGTAAGTCCTTGTTGTTTATCTATTTTATACATGGTAGTGTGCATCTGTTAATACCATGCTCTCAATTTATCCCTCCCAGCTTCCCCCTTTGGTAACCGTAAGTCTGTTCTCATGTCTGTGGGGCTATTTCTATTAGATTCTATTTCTATTAGATTCCACATATAAGTGATATCATAAACTTGCCTTTCTGTCTCACTTCACTTAATTTCTAGATCCA…
>scaffold_1674
GGCCTGGAATGAGCCTTTATCTCCAAAGAATCTTGCATCCTTTATTGGAAAATGATATTTAAAGACAATCTGAGTAATAGGGATGCTCTTGGCTACTGGATTAGTTATTTTCAGTGGACAGAGGTAGCCAATGGGATTTTTATTTTAAAGATAAAATATTATCATTAGCTCATATTGATACTTGTAATTCAGTTTCAGGACTACAGCACTTTTACATAACCCCATGAATCTTTTATGTATATCTTCTTTTACTTAATGCCAAAAATAATTGAGTCTCAATTACACAAGGATAATTTCTGTTTTTTTTTTCTTACTTTATAATATACATACAACCATCTCAGAACAGGAATACCAAGACTATCACCAATAATAATAATTCTGAAAACAGTTGAAAATTTT…
>scaffold_1699
AATTTGATCTCTGGTTCCTCTGCCTTTTCTAAATCCAGCTTAAACATCTGGAAGTTCACGGTTCACATATTGCTGAAGCCTGGCTTGGAGAATTTTGAGCATCCCTTTACTAGCATGTGAGATGAGTGCAATCGTGCGGCAGTTTGAGCATTCTTTGGCATTGCCTTTCTTTGGGATTGGAGTGAAAACAACCTTTTCCAGTCCTGTGGCCACTGCTGAGTTTTCCACATTTGCTGGCATATTGAGTGCAACACTTTCACAGCATTATTTTTCAGGATTTGAAATAGCTCAACTGGAATTCCATCACCTCCACTAGCTTTGTTCGTAGTTATGCTTCCTAAGGCCCACTTGCCTTCACATTCCAGGATGTCTGGCTCTAGGTGAGTGATCACACCATTA…
>scaffold_1711
CCGGGCGAACGACGGCCGGAGCCCCGGGGGGACGCGGCGGCCCCGGGGGCGCCCGGCGGCGGGAGTCGGTGGGTGGCGGCAGCCGCCCTCGCCGCCGTGTGCGCCTCCTGCCTGCTGGCCGGCTGGTGGCCGGCGGCGGCGGGAGGCGCGGGGCCGGGCACGGTCCTACTCAGGCTCAGCCTGTACCTGGGCTGCGCCGCGGCCGCCTTCCTGCTGGGGACCGTGTTCTCCCTGGTCTGCCGGAGCCCGCGAGCCCCGCCGCCTGACTTCGCCGCCGCCTGGAGACGGCTGGCCGCACGCCACCGGCCGGAGGTGAGTACTGGGCGCCGGCCCACGGCCTCGCCCAGCCCGCCCGCTCCGGGAGGGCCGGGGGTCGCGGCGGGCCGGTCCTCTCGGGGA…
AAACAGAAATTTATTTCTCACGGTTTTGGAGGCTGAGAAGTCCTAGATTCACCATGGGAGGAGTGATAAACAAATAAAATGATTATTAAATCATAGCATAAGCCACATAATGCTTAAGCAAGAGATGATGTAAGAAGAAACTTTAAAAGAAAGAAAATGCCTATTGTCATCAGACCAAGGAAATTTAGGACTAGAAGTCTTTATTTTACAAATCAGTGTTTACGAAGCAAGGTAAAATAAATTAATTTTCTAAAATTATGTAATTGTTAGCATCAGTCTAGAATGAGTGGCAATTCTAGCTGGAGTGGTTTTTTACTTCTTATCTGATAACATCTGATTTTAAGGGTATATAATGACTGTTTTTGCTTAGGACTTGGCGCACCTAGCACCTTTAGCTAA…
>scaffold_1746
GCACAGATATGAAACTTGGCATAGTTTTCAAGATCTCAATCCATTAAAACTGGCATCAGTCTAAATTTGCCTTTAATTGCTGCTGCTGCTGCTGCTGCTGCTAAGTCGCTTCAGTCGTGTCCGACTCTGTGCGACCCCATAGACGGCAGCCCACCAGGCTCCCCCATCCCCGGGATTCTCAAGGTAAGAACACTGGAGTGGGTTGCCATTTCCTTCTCCAATGCATGAAAGCGAAAAGTGAAAGTGAAGTCGCTCAGTTGTGTCCAACCCTTAGCGACCCCATGGACTGCAGCCTTCCAGGCTCCTCTGTCCATGGGATTTTCCAGGCAAGAGTACTGGAGTGGGGTGCCATTGCCTTCTCCATTTAATTACTACAGAATGCATAAAATACTGCATGAA…
>scaffold_1785
AGTAGGAATTCCTTTGGCTCCCTTCCATTGACTACTACTTTTATCTGTCTGCAGTGTTATGAACTACACAATTCCTCCATGTGTCCAAATTCACCACCTTCTGGGTGTTTTGTTTACCTAGCTGCAGGTAGCAGAAACCGCCCCGACTCACCCCTCTTGCATCAGAAGTTGAGGCTTTGAAAGATTTGGTGGGGAAGTGCTTATGCTTACATAGTGCACTGTCTCTTGGGAGCAGAAACTGTCCTCCCCTAAAGCTGTTCCAAGGAAGCCCCTGGCAAAGTGTGAGGATAAGGGGTAAAAAGGGAATGAGTTTCCATTTGAAAGCAATTTGATGTCAGCACCAAGACTACATCTGGGAGGCAAGGTGCAGCCTCCTCAGGGAAAATGTGGTCTCTAGTG…
>scaffold_1794
AGACTCTGATGCTGGGAGGGATTGGGGGCAGGAGGAAGAGGGGACGACAGAGGATGAGATGGCTGGATGGCATCACCGACTCGATGGACGTGAGTTTGACTGAACTCTGGGAGATGGTGATGGACAGGGAGGCCTGGCGTGCTGCGATTCATGGGGTCGCAAAGAGTCGGACACGACTGAGTGACTGAACTGAACTGACTGAACTCCCAATGTACAAAGGCTGACAGAGGTTTGCCAAGAGAACACACAGTCATAGCAGACACCCTTTTTCAATAACATAGGAGATGACTCTACACATGACATCACCAAACGGTCAGTACTGCAATCAAATCGATTACATTATCTGCAAGTGAAAATGGAGAAGCTCTATACAGCGGGCAAAAAAAGACCTGGAGCTGA…
CAGTTCAGAGGAAGTGCTGGGTGTCTGTCCAAGGGGCTGTGGGCAGCAAGGTGAAGGAACAAGCAGATGGACGTAAGAGCTGCATCTCCCTGGGGAGAGAGAAGGGCAGGCTGAGGGCGAGGCAGTGCTGCCTGGCTCCTCGGATCAGACCCACCCTTGGGTGGGGCATCTGGGGCGCTGCCCTTATTCCTCCTTCCTGCCCAACATTATATTTCAATTCAGAAAGTCTCTCTTGACATCTCAAGGGGCCTTTCCAGGGCCCTAATCTCGACAACACAAGTTGATCACCGATGTAGGGTGAGCCCCACCCTGTCCAGTTCTGGGAAAAACCCTGTCGTGAGGCCAGGCTACCAGGACCTCTAGCCAATCCTATAGAATGTCCCATCTGCAGACAAGTGC…
>scaffold_1795
ACAATTAGAGAAAAGCCTGCACAGCAGTGAAAACCCAGCACAGCCATACATAAATAAATAAAAAAAATTATATATTTTTTAAAAAGCAGCTGGAAAATGGACCATGGGCTGGGGGTGGGGGGAGTTGTCCTAAAGTTGAGGGGTTCCAAGGAAGTGCAAGTTTGGAAGCAGGAAGTGGGTGTAGGTCAGAGTGTGACCATCAAGGGTGCCTATAAATGGAACAACTGAGAACCTTGAGAGAAGCAGACTCTTTGGCCACCTGACACCAGAGCAGGCCTTCAGTGGCTGGGATTGAGAAGCTTGGATGGACAGCAAGAAAGTAACCAAGGAACAAGGAGATTGCAGCGGGGTTCATTCATCTGCAATATGTCTAAACTAGATGCCACGTGCTTTAGGTCT…
AGGTCCTCCAGGGACGAGTGGGGAGGCCACGAGGTGCCACAACCCCGCACTTCATTTATAGGGACCTCAGAGATTCAAAACCTCGTGCGCACAAGGGAAGGCCGGGTTGACAAATTTCCACAAGTGGGCAACTTGTTACCCACAACTCTCTGGTTGCACGAAGCGAGCCCATCGCCAGCCCGGGCGAAGATGGAAGGACTCCCCTTGGGCTGCCCCGGGGACAGAGGACGCCACTCACCCGAAAAGGGGGTTTGGCAGAGGTGCGGCCCCCCGGCGAGGGCCGCAGGAAGCTGCTCTAGTTCGCGAGGAAGACCAGGGGAAAAGAAGGACGGTTCTTAAAAGGCCCACCCGCCGCGGCAGGCGAGTGCTGGCCTCGGTCGACAGCCTGTAGCACGTGCG…
>scaffold_1889
AGATCTCTAGTCTTTCCCATTCTGTTGTTTTCCTCTATTTCTTTGCATTGATTGCTGAGGAAGGCTTTCTTATCTCTTCTTGCTATTCTTTGGAACTCTCATTCAAATGCTTATATCTTTCCTTTTCTCCTTTGCTTTTCGCTTCTCTTCACATTCCCTTATATACAAATGTTAATGACTTACGTAGAATTCTGCCGATTGCGCGCAGGGCACACTGATGTCTACTGGTTTAGCAGATCAGAGCCATTTTCCTAGAGTGCAGTCCTTGCCAGCTTGATCACCTGGGAAGGGAGCTTAAACCTCTACAACTTTTGCAGAGTTATCTAATGATTGCACTGTTTTTTTCCCCCAGAGTTATCATCACTATGTTGGTGACCTGTTCAGTTTGCTGCTATCTCT…
AAACCAAGGCATAGATAGATTAGGAACTTGCCCAAATCATTCAGCAAGCAAGTGGCCCTGAAACACTTATGTATCATGTTCTTAACCAGCAGGTCAGGGCTTCCCCTCATAAACTCTACTGAATTGTCAGCTTCCCGAGTCAAGTCTTCACCGCTTTCTGAGTTCCTCCAGGGTAGAGACTGTGTCTTCCTGTACACCTTAGGCACTCAACAAATGTCAGGTTTTTTGTTTTTTTTTTGTTTTTTCTCTTCCTTTATCCATCACTAAGCAAGCTTGAATCTGCTGTCTAAGCTTTCTCCATAATTCAAGGATGTATTAGTGTTTATGCCCCTTGATTTAATAGAATAACAACAACAGACATATTACAAATAATGCAAAGCAGTGAGTATATTAAGTTCT…
>scaffold_1902
AAAGTATTGGAGTTTCAGCTTTAGCATCAGTCCTTCCAAAGAACACCCAGGACTGATCTCCTTTAGGATGGACTGGCTGGATCTCCTTGCAGTCCAAGGAACTCTCAAGAGTCTTCTCCAACACCACAGTTCAAAACCATCAATTCTTCGGTGCTCAGCTTTCTTTATTGTCCAACTCTCACATCCATACATGACTGCTAGAAAAACCATAGGTTTGACTAGATGGATCTTGTTGGCAGAATAATGTCTCTGCTTTTTGACAGAGAGCATGCTAATTCCTGTGTTCTTCATTTTCCTAAAAGGACACCAGCCCTATATGTATTAGGGCCTCACCTTGTGACCCCATTTAACCTTAATCATGTCCTAAAGGCCCTGCCTTTGGGGATGAGGGCTTCAGCA…
>scaffold_1932
TGTGGTTTCTCCAGTGGTCATGTATGGATGTGAGAGTTGGACTGTGAAGAAGGCTGAGTGACAAAGAATTGATGCTTTTGAACTGTGATTTTGGAGAATACTCTTGAGAGTCCCTTGGACTGCAAGGAGATCCAACCAGTCCATTCTAAGGGAGATCAGTCCTGGGTGTTCATTGGAAGGACTGATGCTGAGGCCAAAACTCCAATACTTTGGCCACCTGACCTGAAGAGCCATCTCCTTGGAGAAGACCCTGATGCTGGGAAAGATTGAGGGCAGATGGAGAAGGGGATGACAGAGGGTGAGATAGCTGTAGGGCATCACTGACTCGATGAACGTGAGTCTGAGTGAACTCCAGGAGTTGGTGATCGATAGGGAGGCCTGGCGTGCTGCAATTCATGG…
TAAATTTGAGATTGGATACTTATATAAATCAGTCCAACTTTGATTCTCTTACTAAAAGTTATTTAGCTTATTCTGGACCTTTGCATTTCTGTATACATTATTTCTAGTAAGCTTGCTGGTGGTTCAGACGGTAAAGCATCTGCCTGCAACGCGGGATACCTGGGTTCAATCCCTGGATCAGGAAGATCCCCTGGAGAAGGAAATGGCAACCCACTCCAGTACTCTTGCCTGGAAAATTCCATGGACTGAAGAGCCTGGTAGGCTACAGTCCATGGGGTCGCAAAGAACGACTGACTTCACTTTCACTTTCAAGCTTGCTGGAAATTTTATTAGAATTATTGATTCTATATTTGCTTTATTTTTTGTTACTCTGCAATACTTGTTGTTTGAAGAAAAATG…
>scaffold_1936
AGTGGAGAGTGAAAAAGTTGGCTTAAAGCTCAACATTCAGAAAACAAAGATCATGGCATCTGGTCCCATCACTTCATGGGAAATAGACGGGGAAACAGTCGAAACAGTGGCTGGCTTTATTTTTCTGGGCTCCAAAATCACAGCAGCTGGGGATTGCAGCCATGAAATTAAAAGACACTTATTCCTTGGAAGAAAAGTTATGACCAACCTAGACAGCATATTAAAAAGCAGAGACATTACTTTGTCAACAAAGGTCCATCTAGTCAAAGCTATGGTTTTTCNNNNNNNNNNNNNNNNNNNNNNNNNNNNNNNNNNNNNNNNNNNNNNNNNNNNNNNNNNNNNNNNNNNNNNGTGGTGTTGGAGAAGACTCTTGAGAGTCCCTTGGACTGCAAGGAGATC…
TATTTTAGGTATCATAAACTGACTTCTGCAGAAAGTCCAGATGAAAACAATTTTACTGCATAAGAAATTATCTCCTTTATCATTCTTTGTGAGCCGCATGAAAGCAAGAACACGAACTTTTGTCCAGAACTAAATCTCCTTCAATAAATCAGAGGTTAACCGCCTCACTCAATCAACAGGCACTGTTTATTTTTCGGATATCCCGGAGGTATGAATCAAGAAGACAAAAGAATAAAAGTGAAACTATCAGGTCACTCTGGAAGGAAAAATATAAAGTTCCCCAATGAATGTGTTCCTTGAAAATATAAACCATTTCTCCTTAGCTTGGCGCTGTCATCCATCTCGGAAAAGGATGTTTTTACAATCAGAGCAGAAATATGACTGGCGCTCCTACATTTA…
ACTAATTTCTTTAAGTTCAGCAGTCATGTGTATTTCTTTTTCTGTGAACTATATAGCCTTTATCAGTAAATTTCTATTGCACTGGTCTTTCTCCTCACTGATTTGTAAGAACTGTAAAAACTTGCCCTGGGCCACAAACACTGTACAGAACCTGTCAAGGACAAAACAGAACCCACTCTGGAGCATAGGCCCTCAGCTCAGTCCACAAAGAATACTCACAGATAAAGCTCCATGAAAGATACAGTCACGATCCCAAAGCATGTGCACACACGCACACACACAGCCACAAAGGAGAGAACGTGAGCTAAACAAAGTCAAAATAGACCTGCACGACCCTCAGGTATGAGATCTACCTGACAAGCCACAACATCCACAGCAGCACAAAGCCTTTGCTAAGCA…
>scaffold_1976
TCTGGGAGTTGGTGATGGACAGGGAGGCCTGGCGTGCTGTGATTCATGGGGTCACAAAGAGTTGGACATGACTGAGCGACTGAACTGAACTGAACTGAAGTCTCAGGTAACGTTATGTGGAATTGTCTTAAAAAACCAACAAATGAGTCCATTTTTAAACACCCACCTCCTCTAAAAAAAAAATTACAGGGCATTGTAGTATGGTAGTTCAGAGAAAGAATTGTGATCAGCATCAACAAAATGCCATTGGGAAACTCATAAGGGATTTAAACCTGACTTAAGCTGATCACCTTTGGAGAAGGAAATGGCAACCCACTCCAGTATTCTTGCCTGGAGAATCCCATGGACAGAGGAAGAGGAACCTTGTGGGCTACAGTCCATGGGGTCACAAGAGTCAGA…
ACAGACTGATTCCATCTCAGCAGGGCTGCTGTGGATGGTTGGGCAGGTTGTGCCCTACACACGAGCTCTCTGCCAAGGGGGTGAGAGGGTGAGTGACAGTAGAAGCCCAGTGAAATTCTCTCACTGATATATATTGACCAAAGCAAGGCTCATGGATAAATTTCAAAGATGGTGACTTGTGTTTCTATCATGGATCCAGAAGGACTCTATGGGTCCAGAAATGTCTGGGAACAACTGGACGATCCTGGGATCAGGATGATCCCCTGGAGAAAGAAATGGCAACCCACTCCAGTATTCTTGCCTGAGAAATTCCATGGACAGAGGAGCCTGGCAGGCTACAGTCCATGGGGTCAAAAAAGAGTTGGTCACAACTTAGCAACTAAACAACAACAACCTAAA…
>scaffold_2000
ATTCCAGTCCATTTTAGTTCGCTGATTCCTAGAATGTTGAAGTTCACTCTTGCCATCTCCTGTTTGACCACTTCCAATTTGCCTTGATTCATGGACTTAACATTCCAGGTTCCTATGCAGCATTTCTCTTTACAGCATCGGACTTTGCTTCTATCACCAGTCCCATCCACAACTGGGTGTTGTTTTTGCTTTGGCTCCATCCCTTCATTCTTTCTCGAGTTATTTCTCCACTAATCTCCAGTAGCATATTGGGCACCTACTCACCTGGGTAGTTCACCTTTCAGTGTCCTATCCTTTTGCCTTTTCATACTGTTCATGGGGTTAGCAATGCATTTTATTGCAGAGTTCTTACCTTTTGTGTGAAGAGGCATTACATTATCTCTAAGTGACCATAAAAAA…
ACAGTCCATGGGGTTGCACAGATTCAGACATGACTGAACAACTAACACTTTCACTTTTTTTTCTTTTTGCATCTATTTATTGAATACCCACTCTGTGCCGGGCACTATTCTGTGTGCTGATGTACAGGTGGTAGAATAGACATAGTTCAGCCTTCATGAAGTTCTAGGTCTAGAGACAGTCAGTGTATAAAACTGTATGGACTGATAAGTGCAATGAAGAATAACAAGCCTACCTAAAGAGTGGGGAACTATAATGGGCTTAAGGAGGGACTATAACAGACTGGTTGGTCAGGGAGGTGATGATAGTTGGGCGGTAAGCTATATGAGTAACCAGGGGAGAGCATTTCAGGTACAGTGAAAAGCAAATTCACAGGTGCTGATACTGAAGCACGCTTTCAT…
>scaffold_2197
CTAGGGCCAACAGGTAGGAGGTTCTGGGCTAAGCGGGTAATGGAAGCCATCATCTTATTTCCACACACTGGATCCAAAGTTCCTTCATACTTCTTGATGCACCCCCACCCAGCACTTACTCCTTCAGACATGCTGTGAGCCTCTCAAAGCTGAGAATTGTTTTCCATTTTGCTTCAATTTTTCCCTCTCCACCACATCTGTTAATATACCTAACGCTAGTTCCATTCCTAAGCATTTAATATTTAAACTCATTTAACCCTTGAAATAACCCTGTCAGCACTATTTCCCCTCTTTCACTGATGAGGAAACTGAGGCAGAGAGAAGTTAAAGAACTTGCCTAAAGTTATATGAGCAGTAAGCAGAAGGTAAGGAAGGTTCAAACCCAGACTTCAGAACACA…
CCAGCCAAGAATACTGGAGTGGGTTGTCGTGCTGTCCTCCAAGGGATCTTCCCCACCCAGGGATCAAACCCGCATTTCTAATGTCTCCTGCATTGGCAGGCGGGTCCTTTACCACTAGCGTCATCTGGGAAGCCAGTGGGAACAGACATACAGAGCCAGGTCCTGGGTCAGACAGGTCACACTTGTTATCTAGCAGGGAAAGCCCCTGAGGCGTGTCCCTCGGCCAATTAGAAAGAGCTCTCCAACTTCACCTCCATTGCACCTGACAGATAAGGAACCAGAGGTGCAATAATGCAGATGCCGACTTTATCCTAGGGGGCAGAAGGCAGGGTTAGGACCCAAAGCCCTAGCCTGGCCCACACTCTTGGACTTAGGCACCCCGGGGACGGAGTGAGGTGG…
AAGTATTTGTGTGAACGTAATAGATCAGAGAGAGATAGAAATAGCTACAGATGTTAAAATCCCTCCAGGCCATCCTACGAGGAGGTCTGGGATCAGCAGCACCCCAAGAGTGATGACCACACCCAGGTAAATAAAGGTAACTTCACCCGGACTAGACAAGAAGGACAGGCAGAATACAAGGAAAAGAACACCGAGCCTGTGACCTTTTGGTCTGAAATACAGACGCTGGATCTAATCACGCAGAAGCACTGGACTAACCCCAACTGAAACACCGTCTACAAAATGACTAGCCTATCACCTCCACGAATGTCAAGGTCATGGAACTCCCAGAAAACAGAGGCTGCGCCAGACTGAGACTAGGAGGGTGCGCTGGTGGACGCTGTCTTACCCTTTCCTTCG…
>scaffold_2273
GTGAACTCCAGGAGTTGGTGATGGACAGGGAGGCCTGGCGTGCTGCGATTCATGGGGTCGCAAAGAGTCGGACGCGACTGAGCGACTGAACTGAACTGAACTGAACCAGGGAAGGGAGGGGATGCAGAGACCAGGGAGGAGTCAAGAAACAATAGTACAGCCTTGGGTGGGGTCCTGACTCTGCCTCGAGGGATACTGGTGACGCTACCTTTGAGCTCTTCCGCAGAACTAAAATCCACAGACAAGATGTTAACAACTTGATGAAGCATTCTTCATTCTAGGGAGCAGGTCACAGTTTGATAACCCCGAGACCCACAAAAGCTCATCAGGAGGACCATCTGAGACCATATTTAAAAAGTACAGGCCCTGAATATTCATCGGCAGGACTGATGCTGAAGC…
TGATTGGAGTGGGGCTTGACTGATGGGTGGGGGACAAGCAGGCATAGCTGGTCCTTCCCCAAGGACCTGAAGCCTTAGGGACCAGGGGCACCCTGTTTCAACCCACTGCGTAACTTGCTGCCAGCTTGAGACCTTCAGGTGAGAGCTCCTGCCCAAATGCGGGGCGATTTAATCATCTCAGGAGGCCTGCTTCACCGGAAAGCATAACTGTTTAATCTTTAAATTGAATTTTATGTGATTTTTTTTTCTCCTCAGATTCTTACAGTACTTAATTCCAGGGCTAATCTGGGACCCTGACTCTAATTTACGGCCTGGGTAACGGCTGTGTTTATCAGGCAGCGGTAAGGCTGCTCACTCTCGGCTTCAGAGCTGTGGGCGGACATTCGCCTCCCCTCCTGT…
>scaffold_2298
TGATGTACTCCTTTTCCTATTTGGAACCAGTCTGTTGTTCCATGTCCAGTTCTAACTGTTGCTTCCTGACCTGCATATAGGTTTCTCAAGAGGCAGGTTCTTGTGAAAATTATGCTTCATAGATTGTATTGCTTTGAAGATTTACATTCACATTTTACTATGCTTATATTATAAAAATAATAACAAAATTTTTAACATTTAAAATGAATCTTAAGAAACTGCTTTAAAGGCGAACTTTCTTTAAATAGTTCATATTCATCTCAGTTTATCTGTCCCCTGGTTTGTGTACTTTATTTATATTCATTTGGAGCGTCAGATGTTAGACTGCATTTAATTTTCATCATGTTAATTTCCGTAACTGGTTACACGACTTGATGAGGAAAATTTGGAGTAGATATT…
>scaffold_2369
CTGAGATTCTCCAGGCAAGAACACTGGAGTGGGTTGCCATTTCCTTCTCCAGTGCATGAAAGTGAAAAGTGAAAGTGAAGTCTCTCAGTCATGTCCGACTCTAGCTACCCCATGGACTGCAGCGTACCAGGCTTCTCCGTCCATGGGATCTTCCAGGCAAAAGTACTAGAGTAGGGTGCCATTGCCTTCTCCTTTAGGGAATATCAAACTGGGGGCTGCTCAGTCATAAATGAGTCCTCTCACTGCCTCCCATTCCCCTCCACAGCCCTCTGTCCAGGCCACTTTCTCCTAGTCAGTGAGTGAGCAAAGTTCTCTTTCTGCAGCAGGAGAGTGGCTGCCCCCTTCAGGTCAGAGAGGATACCTCGGACCGGTTTCTGCTTCTGTCCTTCAAAAGCCATC…
TCTGTGAGGTGAGTGCGGCCTGTATCTATGATTTTACAATTTTTTTCTTCCTTCAATAGTAAAACATGTTTTTTTAAAATTATACATTTTAAGTATACAGCATCCTAGTTTGACATCTTTACATTATCTATTTACACTCCACCACAGATCTAGTTACCATGGAAGACTTTTTTCAACAGCAGCTTTACCCAAGAGCTTGACATGAAAATGATTTTTTTTTCCATTTAAAAATTGTAAATAGTTTTTAAAATATTTTAAAGACAATGAAGTATTCTCCCCCTGTAAAGGTAGGAGGATAACCTGGGTTCAACTCCAGAGCTCCAGGACCCACAAATGAAAACCTCTGTGGTTTCTCAGCCCTGGGGCCCGTGGGGAGGAGGGGCAGACGGGGGTCATCCT…
>scaffold_2411
GAGGCCGCGCCGGCTGGGGGAGCGCCGGCCGCCTATTAGTTTTATCTCCGCACGTCAATTGACTTATACTGATTGGCTTCCTGCCGCCAAATGTCAATTAAATTGCAAATGCTCGGCGGAGGCCAGGCGGGCCTCCTGGCCGAGGGCGCCGCGCGCTCCCTTCTTTTTTGCGCCGAGTTCTGACCGCGGCTGCGTTTCTTTCTCCGGCCGCCCGGCGCAGGCAGACACCATGCACTCCTGCAAGGTGTCCCCTCTCCGTTCTGGGCCGACTTGGCGCCCCGACACCCGGCGGCGGAGGAGCGTCTGGCTTCTCTCCTCCCCCAAGCCCTCGGCCTCTTGTAGGGGCTTGATTTCGCGGAGTGGCACGGAATATTCATCAAAGATCCTGGCACATGACTC…
CTTTAATCAGTTTAGATTGTTCTAAAACACTCCAGACATCAGAAAAAGGAAAACCATCCTGAACAGAATTTTACAGTTAGGAACACAACTGCATAGTTCACCTAAAACAGAAAGACTACAGCCACCCTTGGTCAAGGGTCTTAAGAAAGCTTTGTTCTGGGGTTGGGAGCACCTAATAAAAAAGGGTTGTATGGATCTTTCAATAACAGGCTGGATTTAAGAAGCAAGTAAATTAAAAACTGAGAGGACAAAAAGAAAGCTAAAAGCACCTAGCACACTTTTGAGACAATCTATTAGTCCAGGCACCGGGGGCATCTGCAATGGCTTGTTCCCTATACTACTGGCAATTTAAATTTTCTGCCCAAAACATGGTAGCAATCTTTGGAGGATTTAAATTCC…
>scaffold_2520
CGAAGAGTTGACTCATTGGAAAAGACTCTGATGCTGGGAGGGATTGGGGGCAGGAGGAGAAGGGGATGACGGAGGATGAGATGGCTGGATGGCATCACTTACTCGATGGACGTGAGTCTGGTTGAACTCCAGGAGTTGGTGATGGACAGGGAGGCCTGGCATGCTGCAATTCATGGGGTCGCAAAGAGTCAGACATGACTGAGCGACTGAACTGAACTGAACTGATACCTTGTTTTATTGAACTCCACAGATACTGTGCTTTTACAAAGTGACAGTTTGTAGCAAGCCTGTGGCAAGCAAGTGTATCAGCACCATTTTTTCAACAGTATTTGCTCACTTTGTATCTCTGTGTCACACTTTGGCAATTCTTGCAATATTTCAAACTTTTTCATCATTGCT…
AGAAACCCTTAGATAGTAGTAGAGGGTGTTGTCATATATAATTTGAAGTTATAGAGGAGCAGTGACCAGGAAGTTTGTATAGGAATTCAATCTGAACCAAGGAGAATGGAACAAATTCATTGATCAGCAAAAATGAGCAACCACCCTTATTAAAATGTACAAGGCACAAATAAATACTTTTCCTTATTAAAAAAAAAAAAAAATAAGCAGCCATAAGAGAGAAAAACTTCCTGATTCTAATCCGCACAAGGCCCACAAGTAATTTCTGACATTGGTTACCTGAGATTCCTCAGTGTTTTCTCAATTAATCCCCGCTTTAATTAATCTGAACTACTGTCACGGGGTTTGTTTTTCTTATTAAAAATCCTGAAGATATTTAAACATTCACATCTTTTGAGA…
TTTGGGCATTAGCTGCCTTGCTGGGTGTACCCCTTGCTTGGTGCCTGCAGTAAATCCTGCACTTTCTCTCACCACAACCTGATGTCAGGAGATTGGCTTTCCTGTGCTCAGGTAAGCAGACCTAAGTTTGGTTCGGTGACAATCCTGAGGTCATGGAGGATAACTGTCACACCCAGCCAGGACTGCTTTAAGGCACAGCCCTAAAGAATCTGCCTGCAGTGCAGGAGACCAGGGTTCGATCTCTGGATCAAGAAGATCCCCTGGAGAAGGGAATGGCTACCCACTCCAGTATTCTTGCCTGGAATATTCCATGAACAGAAAAGTATGGTGGGCTACGGTCCATGGGGTCACAAAGAGTCAGACATGACTGAGCGACCAACACATTTTGATACTTTTCCA…
>scaffold_2554
CCTTTGTTGGCAAAGTAATGTCTCTGCTTTTTAATACGCTGTCTAGGTTGGTCATAGCTTTTCTTCCAAGGAGCAAGTATCTTTTAATTTCATGGCTGCCGTCACCATCTGCAGTGATTTTGGAGCCCCCACCCCAAATACAGTTTCTTTTGTTTAGGCATGTATATATTTCATTCTTCTTAATTTAGTTAAAGCTCAAGTTGCCTTAAAACGGCCCAATATTAACTGACTCCTTTATGTACCTACAAGAAAAATACTAAATGTGGTGAGTAGAGCATTCTAGCCCAGCTGCACTCTGCTAAGGATGATTTAACAAGTCACCACATTTTCTCACTTTGCAAACGAAGGTTGGACCATGGTCATCTTTCTGTTAGGTTTGGCAGGTTGCTTTCTGCCTAG…
>scaffold_2584
GAGTTGGTGATGGACAGGGAGGCCTGGTGTGCTGCAATTCATGGGGTCACAAAGAGTCGGACACGACTGAGTGACTGAACTGAACTGAACTGAACTGAACTGTAGCATATGGGATCTTCCCTGATCAGGCATCGAACCTGTTCCTCTTGTGGTGGTAGCACGGAATCAGCCACTGGAGCACCAGGGAAGTCCCGGCTGATGTTATTTTTAATTAAATAAATCTGCAAACAAATTTCATAATGTCACTACAGTATACGAGAGATGAATCATGACATTCCATGCTAAAACCATTCCAGTATTCCAAACTATCAGATTTTTAGGAGCCCTTTTATATATGACCTGAACTCTTCTTGCCTCTTATCCCTCATTTTGGCCCATGTGGACAAATTAAATAAAATT…
TCTGGCTATCCTGCTATAATTCCAGGTACTTTTCACACTGAATATCTGGTGTTTCTTAAATGAGCTACCGATTGACTTCATTTGCTCCCTTCTCTGCTTCTCTGCTCTGCTTAGCGTGAGTAATCAATTGTGTCTCTCTCGGGTTTTCAGATAGCAAGTTTTGTCAACAAGTCGGCCATAGATGTCTCCATCCTGCAACGGTCCTTGGCCATTCTGGAGTCCATGGTGCTCAACAGCCACGACCTCTATCAGAAGGTGGCACAGGAGATCACCATCGGCCAACTCATTCCACATCTCCAAGGGTGAGCAAGATCAACGCTGCCACAGGGGGAGGGAATGTTCTTCAGGCAGACAGCTCCCATGATGGTTTGGTATTGGTTTCATTAAATATATACAGAA…
>scaffold_2610
CAGCAGTGCATGTGCTCATGCTTGTTGGTATAAATCATCATTGTGCCGTGAACAAACTCACAGGTCACTGGGACAAGAGCTAGCCTGCCAGCCCCAGTCTGCTACTTTTCTGCTACGTTGCATGTTTTCTCTCCTCTGCCTCTTTGAGAGATACAGGGACAGACAGACAGGTTACTTGCCAAGTCACCTAGTGTCTTAGGTTTTTGATTCACATTTGGCTATTTCCTCCTAGAGGAAATCCGTTTCGTTGACTCTTGGGACTGCAGCTGAGTTAATGGATGAGTAAGTATAAGCAGAGGGTGCTGCCTATGTTATAATAGATTTGGCTCCAGTGTTACTCCCAAGGGTTTTCTGGAGCTCAGAGCCTTTTTTTGTTTTTTGTTTTTTTTTTCCTCTTCA…
TAGCACTAAAGGTCAGTAATGGTGTGCAAGAGCTAAGGCAAGGCTAGGAGCAACGCTAACATCAAAGATAAACTGCAGTCCCAGAGAACATACACAACACGAACCCCTAGAAAACGGACAAGAATTTTCTGTCACCTAATGGTGTTTGCTTTGCACTGAAAAAAGCGTTGATGTACGAAGGCCTTAAATTCTCTTTCCAATCCATTTTTATGCATTCTAAAAGTTTTCTTAGCTCTCTTCCTTGTGTTCCAGAAATTTCCATATACTCATCCTTTCTTGTCCTTCATGGCGTCACAGGGAATCCATTGAGAGGAACAGTCTGTAAAATCTGTTTCATGCTCTAACATTTATTTCAACTTTAGTAGGCTGTGGACTTCGGCATTCTTGGATCCCTCTCCT…
>scaffold_2644
CGTTTCTTCTGTGTATTCTTGCCACCTCTTCTTAATATCTTCTGCTTCTGTTAGGTCCATACTATTTCTGTCCTTTATTGAGCCCATCTTTGCATAAAACGTTCCCTTGGTATCTCTAATTATCTTGAAGAGTCTTTCCCATTCTATTGCTTTCCTCTGTTACTTTGCACTGATCACTGAGGAAGGCTTTCTTATCTCTCCTTGCTATTCTTTGGAACTCTGCATTCAAATGGGTATATCCTCTTCTCCTTTGCTTTTCACTTCTCTTCTTTTCACAGCTATTTGTAAGGCCCCCTCAGACGGCCATTTTGCTTTTTTGCATTTCTTTTTCTTGGAAATGATATGATCTTGATCCCTGTCTCCTGTACAATGTCACAAACCTCATTCCGTAGTTCATGA…
ATGCTAAGTTTGCATTTCCAATTTGTTTTCTGGTGAAGTAAAAACACACAAGCAGAATGTTAGCTGTTTAAACTTATTATAAAATTGTTAAAGTTGCCCAGATGCTGTGAAAATTGATGGGATAAATGTTAGGGGAAATTTTACTTGGATATCATTTCAGAGACTTCTTGAGCTCTTCAGTTTCACGATAGATTTCTCCTCTTCAGCCTACTTTTGGAAGCATTTGGGTGGAGGTGGGGGAAAAGTGAGCTGCTTGTCAAAGTTATTCCCTGCAAGAATACGATGGTTTGGAACCTCTATACCTTGGGCAGGTTTCTATAAGTTGAGTCAAGGCCCAGGAATCATTCACGGAAATGGATAAAAAATAGATTAAGGTCTTTGTGTGGACAGATTCAAATT…
>scaffold_2648
CCACTTCACCTGCCATTTCAGCATCCATCTGCCTTCCCCATCCCCTTTTGCGGTTACCCCTTCCTTGGGATTCAGGACAGCTGGTACTCACTCCAGTTACCCTAAGTTTTCACTTCCTTACCTCTTCCCAGCCCTGCACTTCAGGGAAATCATTCCCTCCCCTTTTAAAAAATATTTATTTGGCTGCATTGGGTCTTAGTTGCAGCCTGCGGGATCGCAGACTTCTCTCTAGTTACAGCCAGGAGGCTCAGTAGTTGCAGCACACAGGCTTCGTTGCCCTACGGCAGGTGGGATCTTAGCTCCCCAACCAGGGATTGAACCCATGTCCCCTGCACTGGAAGGTGGATTCTTAACGACTAGACCACCAGGGAGGTCCTGAAACCACCCCCTTTCAATGGA…
CGGTGTGGGATGGAGGAAGCGTTCACTACATGAATTTTGAAAGGAAAATCAAAGAACAACAGAGTTGTGTGTGTATCGACTCATTATTCTCCTTTAATTCCATCTAATGCTGTGTGGAGCCTTGAGGCTGGGACATTAATTTCCTGCTTTTTCTGTTTCACCAATTCCTTGTGGAGACCGGGAGAAAGAATTTCAATCCTGGAGGCTGAAATCAGGGGAGGCCAGAAAATTGCAGGAGGGGTGGAAAACGGAATTTCAGAAAGGCAATTTTTAACGTGTTTACAGAAAGATGATGAAAAGGGGTTGGCACAGAGCGGTGCTGGGGCTGCCTGGGGGTGCTGTGCGCCCAAGGGTTTGGGGGCACACGTCTTCCAGGGTGAATGAAATGCCCCTGCTCCT…
>scaffold_2681
GGATACAGCCCCTGTGGCTGAGGAGTTACTATGGCAACCCTGCTTCAGGATGTTCTAATTTTTGTTTTGGTTTTGGCCAGACATGGGACTGAATGGGACCGGATAAAACGTCTTCTCTTTTTGTTCCTGTTTTAGGCCTGAAATGTAGAGGAGGGGGACTGGGGCAGAGACTTGGCTGGCCTAGTAGGGTTATGTAACATTGACAGCCTGTGGAATTATACAACCACCAGGGCCTCAGGCAAAGGAAGAGAGTCCTCTGGGGTGGTGCTAAGGATTGGGTAGAGAAAACAGAAGAAGGGCCTCCCTTCTGCTCCCACTTTTTTTTCCTCAGAGATGAGCCTCAGAGCCAATGGCATCTTTCCTGGGCTCTTAGACCCTCTTTTCCTTGTTTGCAAGCTC…
>scaffold_2711
TGTCTCTGCTTTTGAATATGCTATCTAGGTTTGTCATAACTTTCCTTCCAAGGAGTAAGCATCTTTTAATTTCATGGCTGCAGTCACCATCTGTAGTGACTTTGGAGCCCAGAAAAAGAAAGTCTGACACTGTTTCCACTGTTTCCCCATCTATTGCCCATGAAGTGGTGGGACCGGATGCCATGATAGGAGCCAAATTTGGCTCTTTCCAGTGGTCATTTTATTTACTGCTTAGTTATTATTATCCTCACATCACATATATGGAACCTAGGATTTGAGAGGTTAATTAACTTGCCCAGGGCTATCCTGAGTAGCTCAGCCAGTAAAGAATCCACCTGCAATGCAGGAGACCCTGGTTCGATTCCTGGGTCGGGAACATTCCCAGGAGAAAGGATAGCT…
GGAGGCAGAGAGAGGCAGAGGAGCCCCAGGCAGGAGTCAGATTCCTGGCTAGGCTGTGGTCCTCGGGAAAGTCACTGCTCCTTTTTGGGACTCCATTTACACATCTGAACATCACAACCTTCCCAGGTGGCTCAGTGGTAGAGTCCGCCTGCAATGCAGGAGACGCAGGAAAAGATTCCTGGGTCAGGAAGATCCCCTGGGGGAGGAAATGGCAACCTGCTTCAGTATTTTTCCCTGGAGAATCCCATGAACAGGGGAGCCTGGTGGTCTACAGTCCACGGGGTCGCAGAGTTGGACACTGCTTAGTTCACCATAGTTTATGACCATTCTCTTGGGGAATGGCACCGTGTGAGAACTAAGTTGAACTTCTCAGCACAGCCCAGACCCCGGGAAGGTTTG…
>scaffold_2754
AATACATATGCACAGATATTAGTTTTATGAGTCTGAAACATATTTGTTGTTGATTGATTTCCTTCTCTTGAGTTTTTACTGGAGAATGTTCCAGGGTTTAAATTCAGGATTGGAAAAGGGAGTAATCCATTTTGGGGAAAGTTAGATGGTTTTGAAGTGGATAAAGAAAGTAAAATTGGTAAACATCTTTTGAAGCTTCCAAGTAGGAACCTGGGATTAAGGAGGACAAAGCAAAAATGGAAGTCAGGATATTAGCGATCACTCTGATATATCTCCAAACAGGAGATAAGAAAGGGATGGAGGGCCAGAGTGTGTCAGAGAGACTGACAGCTAGGATGACCTTCGTCTCCACCCCTTGCCCTTGTGCCTCAGTTTCCTTGTGTGTAAACTGGACCAAGG…
TTTTTAATTCACACCCAAGATGGAAACCAAAGTAAACCAAAGCTAGGATATCAGCGCCATCTAGTGGGCATATGTAGCCAGTGCGCACACCAGGGAAGAAAAAGATGAGCGAAGGAAAAGTGTACTCTCTCCGTTCAGAGGAGATTCTGCTGTGGTCACAGCCTCTACTGACTAAGGTAGGAGCCTTAGTCTGTAGCTCTGGGAGTCAGCATGGGTCAACAAGTCCGTACCACGGCTAATGGCATCATGAGACATTAGACTAAGAACTCGATCCGGTCAGAAACCAGACACTGTTTGCTTTCAAATACTGTGGCTCTGGGCAGGTCACTTAAACTCTAACCCTCAATTTCTTGGTCTGCAAAATGGGAACAATAATGTCTGATTTAGAAGGTTGATGAT…
>scaffold_2775
GGACCTTTGTTGGCAAAGTAATGTCTCTGCTTTTCAATATGCTGTCTAGGTTGGTCATAACTTTTCTTCAAGGAGTAAGCGTCTTTTAATTTCATGGCTGCAATCACCATGTGCAGTGATTTTGGAGCCCAGAAAAATAAAGTCTGACACTGTTTCCACTGATTCCCCCTCTATTTCCCACGAAATGATGGGACCAGATGCCATGATCTTCGTTTTCTGAATGTTGAGCTTTAAGCCAACTTTTTCAGTCTCCTCTTTCACTTTCATCAAGAGGTTTTTTAGTTCCTCTTCACTTTCTGCCATAAGGGTGGTGTCATCTGCATATCTGAGGTTATTGACTTTTATAGACATGCAAAAAAGAGAATCCATTGCCAGGAAACCTGCACTAAGAAATGTTAA…
TTCTGTTTTTGTTTCTTTCATTTCATCTTGTCCACGACCTTGTTTTCCTGTCCAGCCCTCCTCCTACCAGAGATGACATCTTGACTGTGGTTCCTTCTTCTCTTTTCAGAGTCTGACCCAGTAGGTGTAGAATGCGTGGAGACCCCAGTATGTAAATGCTGCTGCTTCTGCTGCTAAGTCGCTTCAGTCGTGTCCGACTCTGTGCGACCCCATAGATGGCAGCCCACCAGGTTCCCCCATCCCTGGGATTCTCCAGGCAAGAATACTGGAGTGGGGTGCCATTTCCTTCTCTACCTTGGCGGAAAGGCACAGTCATTAGTCAGGGATGGCCAGAAAGGCAAGCATGAAAATAGCACCCTTGATTTCTTTTTTCCAGTAGCACATGATACAACATTGAAT…
>scaffold_2859
TTCCCTGTCCATCACCAACTCCCGGAGCTCGCTCAAACTCATGTCCATTGAGTCAGTGATGCCGTCCAAACATCTCCTCCTCTGTCGTCCCCTTCTCCTCCTGCCTTCAGTGTTTTCCAACATCAGGGTCTTTTCCAATGAGTCAGCTCTGTTGCATCAGGTGGCCAAAGGACTGGAGCTTCAGCTTCAGCATCAGTCCTTTCCATGAATATTCAGGACTGATTTCCTTTAGGATGGACTGGTTGGTTCTCCTTGCTGTCCAAGGAGTTATAAAACCCATTTAACTGTACAGTTACAAGAGCCTCATTTACTCTATGCAAATTTCACCTCAGCAAATGAATGAATTTAATTACTTCTCCATTCTTTCCATAATCTAGAGCTGTATATAAAATATATATA…
TCTTTTCCTGATCGGAAGCAGGGCTGTTTTCATTTGACTGGAGCATGTTGGCTTGAAAGCTCTAAGGCAGTGTGAAGCCGTTAATATTAAATTGGAAGAATTGAGCACCGAAAAGGAGCTGGCATGAGGGGAAGAAGCAACAAAACCTGGAAAGGGCAGTGTCTATTCCAACTCCTGTTTTCCCACGTGAAGCTTCAACAGTGACTCCAAGTTTAAAGACGGGAGGAGGCACATGTGGTGTTGAAAGAGCCCTCCCAGGGCAGGGCAGGGCAGGGCAGCGAGGCAGGCCGCTGGGCTCCACCTGGAGGGTGGGCAGAGCAGGCAGGGGGCGGTGGAGGGCTGAGAAGGAAACGCCTGGAACGTGGACACAGAGGAGTCCCCGGCGGGTGCAGGCAGAGA…
>scaffold_2932
GAACTCCAGGAGTTGGTGATGGACAGGGAGGCCTGGTGTGCTGCGATTCATGGGCTCGCAGAGTCGGACACGACTGAGCAACTGAACTGAACTGAACTGAATTATTAGTGGAATAAAATCTTTAAGTGGCCTTATATGAAGGTCTTTTTGTGTAGATGGAGGGAGGACGTGAATGCACACAATAAAAAGGCCCCACCAATCAAAGAGCTACCACTACACCACACTGAACGTGAACCCAGGGCATGGAAAGCTAAGCTCCCACAGAAGGTAAGCCAGAGTGACTGTTATTTTTCCAAAAGAGGGATCCATGAGGCTTTAGTCTTCATATATGTATTATCAGCACCCCAGCCCCATAGCTTATCTCTTAGAAAAGTGAACTCAAGTATTTCTGAGATGATC…
TCAGGCAAAGAGGAAAAAATCTTGGCGGCCTATGAACAGGTGGCAACTGTAATAACAGTCTAGGGGAAGAGAGCCTGGTTTCCAGGGAAATGTGGTACTTTGGGTTTGAGGTGGCAATGGAAAAGAGAGTTGACCACCAGCAAGAAGTGAGCTGAAGCAGAGACCATGGTTGGGAGTTACAAACAGTGGAAGCTCTCCAAGGTGTGGGCCACTAAAAATAGAGAAGAGGACCCTCCTAGGCTGTAGGGCAGGGTTAACATTAAAGTTTGGAGGAAGAGAAACCCCAAAACAAGGCAGAGAAAGACAAGTTGGAGATATTGTAGGATCAGGAGAGTGTCAGGGAACCAGAGGAAGGAGAACAGTTCAAGAGCGTTGGTCTCAGTTAAGAGACTACAAAGG…
>scaffold_2957
CCAGGGGGACTCCTGAGGCTCGATCCCACCTTTGCGTATGTCGAGCCTCCTTCCTCATGACCATTGTCACGGGCAGAGTACCTGACTCTGGGCCCCAACAATATTGTAATTATCCTCCAATTAAAATAAATAAAGCTAAATTAAAAAAAAATAAAATTACACTCTCTCTGCTCAAAAAAAAAAAAAAAAAAGTTACTTGTTAGGAATTGAACTGACTTGCCCAAAGTACCATGACTGGTTTATAGCATATGCTGCCTTTTGTTAAGTGTATGCATTGATGTATTTAGTGTATACTTAGATGTATACTTAGTGTTTCCTTTTCACTTGTTTTTTTCTCACATGGATGAATTTACTTACATAAAATTATTATAAATTATTGTAAGGTTTAAGTATTAACTT…
>scaffold_2968
GAGATGGCTGGATGGCATCACTGACTCGATGGACACGAGTCTGAGTGAACTCTGGGAGTTGGTGATGGACAGGGAGGCCTGGCATGCTGCGATTCATGGGGTTGCAGAGAGTCGGACACAACTGAGCGACTAAACTGAACTGAACTGAATGTTGGTTTTTAAAAGAATTTGAGAAAAAGTAAATACTTCCATGAAAGTGAAAGTGTTAGTCACTCAGTCATGTCTGACTCTTTGTGACCACATGGACCGTGGCCCACCAGGCTCCTCTGTCCATGGAATTCTCCAGGCAAGAATACTGGAGTGGGTACCCATTCCCTTCTCCAGCGGATCTTCCTGACCCAGGGATCGAACCGGGGTCTCCCACATCACAGGTAGATTCTTTACCGTCTCAGTCACCAG…
>scaffold_3090
CATGTATGGATGTGAGAGTTGGACCATAAAGAAAGCTGAGCGCTGAAGAATTGATGCTTTTGAACTGTGGTGTTGGAGAAGACTCTTGAGAGTCCCTTGTTCTGCAAGGAGATCTAACCAGTCAATCCTAAAGGAAATCAGTCCTGAATATTCATTGGAAGGACTGATGCTGAAGTTGAATCTCCAATACTTCGGCCACCTGATGCAAAGAACTGATTCATTGGAAAAGACCCTGATGCTGGGAAAGAGTGAAGGCAGGAGGAGAAGGGGATGAAGAGGATGAGATGGTTGGATGACATCACTGACTCGATGGACATGAGTTTGAGCAACCTCCAGGAGATGGTGAAGGACAGGACGGCCTGGTGTGTAGCAGTCCATAGGGTTGCAAAGAGTCAGGCA…
AGTTTTCTGGGCCCCGCATCCCTAGGGCTTCCCCTTACCGGCGTGTTTTCCTGCGTCCCGGCCCGGGATCAGGCTCTGCTCTATTTGGAGTTAAGCGTTTTTTGGATACGAGAAGCAATCAGACAAAGCCCCACCCGGCCCTTCTGTTCTCCGCAGCCTAGAAGTGGAGGCCGACAAGAAAATAACTCCAGTCGTGTGTGCTGAATAGTAGGTCGGCACTACATAGACGGCAGACGAGAGAGAGATGACCTCGGGGATCGGTTACCAGATCCGGAAACCGAGAGTCCTCCCCGAGTCGTCTCTCTGCTTCACTCCCAGTTGATCACTGAGTCGGGCGGATTGTACCTCCTGTTTCAACTAGCATGTGTTTCCGTCCATCGGCAACTCTAGTGAAGGTCA…
>scaffold_3117
TTTTTTTTTTTTTTATTTTTTTTTCTTTTTTTTTTTTTTTTTTTTTTTTTTTTTTTTTTTTTTTTTTTGTTTTTTTTTTTTCTATTCTTTATCTATATATTTTATATTGTAAATTCAGTTCTGTGGGTGCATCTTTCTACTTCACATTTGAATACTTATTCTATATGCTCACATATGTACCTCTAGAAAATACATTATTTTTGTTGGTTTTTTTTCGTGTGTTTGAACTGTATTTATCCTGTTGTGATGTATTGACTTAGGGCAAAGGGGTAGAGAGCTTAGGCTCTGGAACCTGATTCCATAGGTTTGAATCCTGTCTCTACCGCTTCTTAGCTGTGTAACCTTGGGAAGGTTACTTAGCCTCTCCGCTCTTTGTCTCCTTTAGAAAAATGAGCTCTT…
>scaffold_3140
CTGTGGTCATGTATGGATGTAAGAGTTGGACTGTGAAGAAAGCTGAGCGCCGAAGAATTGATGCTTTTGAACTGTGGTGTTGGAGAAGACTCTTGAGAGGCCCTTGGACTGCGAGGAGGTCCAACCAGTCCATTCTGAAGGAGATCAGTCCTGAGTGATATCAGGACTAAAGCTTAAACTCCAGTACTTTGGCCACCTCATGTGAAGAGTTGACTCATTGGAAAAGACCCTGATGCTGGGAGAGATTGGGGGCAGGAGGAGAAGAGGACGACAGAGGATGAGATGGCTGGATGGCGTCACTGACTCGATGGACATGAGTTTGGGTGAGCTCCGGGAGTTGGTGATGGACAGGGAGGCCTGGTGTGCTGTGATTCATAGGGTTGCAAAGAGTTGGACACG…
GGTGTTGTGAGAACACACATCGGATTGGTACAAAACACTCAGATAAAAATGAACAGGAAGAATGTGACTAAACAACCACAGTGCAATGGAATTTAATTTTCTCTTATGCCATGGGGTCCTTGGATTATCTGGTGAAATCTATGGTTCACCTCCTCAGAAAATGCACATAAGCATGGGCACATACATATACTTAAGTTTCAGAATAATTAGGGAAAAAATTACCCTGGAGTCCAGACACAGTTTCTCTTCATTCTTTAATTAAGAGGTGATATTGAACCTGAACATTAGATGAGAATAGCAAATAGTATTCCCCTTTGGTTCACAAGTGGTTGCTCCAGTTTAGAACTGAGGTTACTAAGCCAACCCAGGAACCCCAGCACAACATGTGGCCAGAGTTGG…
>scaffold_3155
CGACAGAGGATGAGATGGCTGGATGGCATCACGGACTCGATGGACGTGAGTCTCAGTGAACTCCGGGAGTTGGTGATGGACAGGGAGGCCTGGCGTGCTACGATTCACGGGGTCGCAAAGAGTCGGACACGAGTGAGCGACTGAACTGACTGATAGCACTTACTAAGTGCCAGGCACTTTCTAAGGACTTACAACTTATTTTATGTAACCATTATGTATGTATGTACGTATGTATGAAACGTACATATATAACAATTTAGGTAACCTTTAGGTAAACCTAGGAGATAAGTCCTACTATTATTCTCATCATTTTATTAATGAAGAAACTGAGGCACAGAGAAACTAAGTAACCTGCCTAAAGTCACAGAGCTAATATGTATAATTCTGTTCCACTTTCAT…
>scaffold_3214
ATATGCAGAGTACATCATGAGAAATGCTGGGCTGGAAGAAGCACAAGCTGGAATCAAGATTGCTGGAAGAAATATCAATAACCTCAGATATGCAGATGAAACTACCCTTATGGCAGAAAGTGAAGAGGAATTAAAAAGCCTCTTGATGAAAGTGAAATAGGAGAGTGAAAAAGTTAACTTAAAGCTCAACATTGCATTCTGGAAAAGGCAACTATGAAGACAGTAGCAAGATCAACAGTTGCTGGGGTTTGTGGAAAGAAGCTGGGAGAGATAAATAGGTAGAACATGGAAATTTCAGGAAAATGAAACTATTCTGTATGAGACTGGAATGGTAGGTACATGACATTTATATTTGGCAAATCCTGTATGATTGTATGACACAAAGTGAACCTTAATGTA…
>scaffold_3262
TCCCCCCACCCCCCACATACACATCAATAAAAGTGGAAGCATGAAAGTATATCAGACCAAAGAAGCATGGCTCTTATCAGTGCAGGGCCTTTGACAGTGATGGATCTGGTGCTGTCCTGCAGGCCACAGAGGGGCTGGGGTCAGAGATCTTCTTGGCTGGATCCCCAGCAGCTCCAGTTTTGAGCTTCTGTAAACCAGTTAGTAAGCAAACTGGGACTGCTAGCCATTAACAGTTCTCAGTTTTGTGCAGCGTACTGTAATTTATCCCTGTCATTTAGACCCAGGCTATGGTCTTTAGGTTATTTCTGAGATCTTACTGCATTTTTTATTCATAGAGAAGTAAGATTTAGGTATCGAAGATCAATAACAGCCTCCATCATGTTTACATTATTAATAAGA…
CACAACCAAGCGACTTACACACACTTGGTATGGATTATCCTCCAAGCCTCAGAGAGCTCTGGAAATCAGACCTGCCCCTGTAGACACACTGAAAGGATGAGCTGAAAATATGTCCTTGCTACAGGCAGGCTGGCTAGAGATGGAGGGAAACAAGAGGAAAGTAAGGACATACGTGGTCTCTATTCTTTCTCTCAAACTCACTAATCAGAGCAGTCAGAGTATAGGGACAGAGGCCCAGAGTGCTCTCCCAGAGGAAGAGTCTGCACCTGGAGCAGACAGTAGGGACATGTAGGGAGTAGGCATCCAGTCCCCCAACACCCAACATGCATGTGTCCTCTACAGATTAAAATATTGCAGCCCATTCTGAAGACAGTTAATTATAGCAATCCTCCACATGGT…
>scaffold_3287
GAGTTGACTCATTGGAAAAGACTCTGATGCTGGGAGGGATTGGGGGCAGGAGGAGAAGGGGACGACAGAGGATGAGATGGCTGGATGGGATCACTGACTTGATGGATGTGAGTCTGAGTGAACTCCGGGAGTTGGTGATGGACAGGGAGGCCTGGTGTGCTGCGATTCATGGGGTTGCAGAGTCGGACACGACTGAGCGATTGAACTGAGCTGAACTGAATGATGTATTTGAAAATATCTAGCTCAGTTGAAGAGAGAAAGAAATTTTAAAAAAAATTATAGTTGTCTGATTTCTGTAAGTGTGGATAAAAAGCATGTGAAAGAAAAAGTATCATGTGATATTGGGAGTTAAGGAGTATTCCAGTAAAGGCAATAACTGTCTAGTGTTGTTTATCATTG…
>scaffold_3368
TAAAAAGCAGAGACATTACTTTGCCAACAAAGGTCCGTCTAGTCAAAGCTATGGTTTTTCCAGTAGTCATGTACGGATGTGAGAGTTGGACTATAAAGAAAGCTGAGCACTTTTGAACTATGGCATTGGAGAAGACTCTTGAGAGTCCCTTGGACTGCAAGGAAATCCAGCCAGTCCATCCTAAAAGAAATCGGTCCTGAATATTCATTGGAAGGACTGATGCTGAAGCGCCAACATTTGGCTACCTGGTGCGAAGAACTGACTCATTAGAAAAGACCCTGATGCTGGGAAAGATTGAAGGCAGGAGGAGAAGGGGACAACAGATCAGATGGTTGGATGGCATTACTGACTCAATGGACATGAGTTTGAGCAAGCTTTGGGACTTGGTTATGGAGAGGG…
>scaffold_3397
CCCACGTCCAGGCCAGGACCCTCTACTCACCCCTCAGACCCCGTTCAGCTGCCACCTCCGCAGGGATCCTTCCTTGTCTCCCCATGGGGATCACGCCCCTTTTATCCTCTTCCCCACTCTGTGCATCCCTTCTTTCACATCACTTAGTGCACCTATTGTTTTACATTTATTTCAGTGGGTTGTTGTTTTTTTTTTAATATCCATCATGCTCACTGGTTGGAAGGTTCCTGAAGAACAAAGGTCAGATCTGGTTCTCACACAGAATCAGGCTTGTGGTACATGATCCAGAACCATGTCACGGATGGAACATGCAGGTCAGGCTCATCGGGACATAAAGAGCCAGCTGTGACTTTTCTCAACCATCCTCCTGCCCCGATGGCCGCCCAGACAGAAGTCATA…
>scaffold_3425
GAGGAGGAAATGGTAACCCACTCCAGTGTTCTTGCCTGGGAAATCCTATGGACAGAGAAGCCTGAAGGGCTACAGTCCATGGGATGGCAAAACAGTCAGACATGACTTAGCGAATAAACAACTGTTACATTATCTATAGGCCATCCAGCAAGTTAATATTTTGACTATCCTGCTCAGAAAAATAAGTTTAGGGTAAAGCAATCCCTGGTGGCTCAGTGGTAAAGAATCCACCTGCCAATGCAGGAGACCCAGGTTCGATCCCTGGATCGGGAAGATTCCCTGGAGAAGGAAATGGCAACCCACTCCAGCATTCTTGTCAGGAGAATTCCACAGACAGAGGAGCCATGGGGCTACAGTTTACACAGGACTTAAGTGACTAAACAACAATTATTCCAAAAC…
>scaffold_3458
CCAACCTAGACAGAATATTCAAAAGCAGAGACATTACTTTGCCAACAAAGGTCCGTCTAGTCAAGGCTATGGTTTTTAGGATGGTCATGTGTGGGTGTGAGATTTGGACTCTAAAGAAAGCTGAGCACCGAAGAATTGATGCTTTTGAACTGTGGTGTTGGAGAAGACTCTTGAGAGTCCCTTGGATTGCAAGGAGATCCAAGCAGTCCATCCTAAAAGAGATCAGTCTTGGGTGTTCATTGGAAGGACTGATGTTGAAGCTGAAACTCCAATACTTTGGCCACTTCTTGTGAAGAGCTGACTCATTTGAAAAGACCCTGATGCTCGGAAAGATTGAGGGCAGGAGGAGAAGGGGACAACAGAGGATAAGATGGTTGGATGGCATCACCGACTCGATGG…
GATTCTTTTAAAAACTCAGAAGCTAAGAAAGAGTATGTGAAAATTAAGTATGCAAAGAATGGCTGAATGACAAAGCAAAGGAAAATTCCCAGAATAAAAATAAAAAGGCAAGAACAGGGAGACTTTGAGATGAAAGAAAGGAAACACAGAGTGCTGATGCAAGATATCCAATATTCAAGCAATGTGAGTCACAGACGAGAAAACAAAGGGAAAGGAGACAAAGACAGTATCAACAGGAGGCAAAGAGTCAGGGAGGGAAAGGAGGAATTTTTCCACTTGAAGAGAGACTTGACTTTATTCTCTTCCCAGCCTGAACAGAATCAATGGAAACAGACCACCACTCAGATTCGTCGTCCTAGAATGCCAGAGCACTGGGGATAAGGACTGCATAGGAATGGC…
>scaffold_3463
GCAACTGACCAGGAGAAAAAGATGTCCTTGATCTGGGTGGAGGGGCTCCAGGAGTGGGTGGCTGAAATGGTAGCCCGGGGCCCCACAGATGCCCGAGGCCCCACAGAACTCGGTCCCGGGCGCCCACTCTGTCCGGGAGGCTCCTGGTGATGCTGCCCAATGCCTACTTTCTGGCCCAGAGTGTTTCTCAGGATCCGGAGACTTGGAGAAGCTGGTGTGTCTGGGGAATCGCCTCCTCAGATCGCCTACCTGGGGACATGTCTGCCCAGGGTGGGCTCCACAGGGCGGGCTCTCCAGGCATCTGGGCCCCACATCAGCCCACCCTCTGCCCTGCTCCTCCAGCTCCCAGGCAGCCCCAGCCCAGCGTCCCAACCCTGATTCCTCAGAGGCCTCAAGAGA…
AGCCCGTTATGGTCTTGAATCATCCCTAAACATCTCCCCCCACCACTCCTGGTCCATGGAAAAAACTGTCTCCCATGAAACTGGTCCCTGGTGCCCAAATGATTGGGGACCGCTGTACTATGAGACACATGGTCAAGAGCAGCACCTCTGAAGCTACTCACATTTCGCTTCCTGTTCTGGCCCCGCCATTACTATGGTCTCAGGCAGGTGTTGTGAAATTCCTAGAGCCTCAGTCTATGTCTCTGTGAAATGGGGATAACAATGGTACCTGCATTTCCTGGGGCTGTGACAAGACGACGTATGCCAAGTGCTCAGCACTCTGCTCGGCACACAGTGGGTGTCTGGTAAAAGGTGGCCAGATTCACTCTGCATCCCCAGCAACTGGACTCCAGGCCCACT…
>scaffold_3485
AGGATGGGGAACACATGTATACCTGTGGCAGATTCATTTTGATATATGGCAAAACCAATACAATATTGTAAAGTTAAATAAAATAAAATAAAATAAAAAAGATTAAAAAAATTAAAAAAAAGAAGGCAAAAGACTTGTACACAGAAAACCATAAGATACTAGTGAAAGAAATCAAACATACAAACAGACGGAATATACCATATCCTTGGATTGGAAGAATCAGTATTGTGAAAATGAATATACTACCCAAAGCAATCTACAGATTGAATACAATCCCTAGAAAAGTGCCAATGCCATTTTTCACAGTACTAGAAGAAAAAAATCTTACAGTTTGTACAGAAACACAAATGATTCCAAATAGCCAAAGCAAATCTTGAGAAAGAAAAATGGCACTGGAAG…
TAGAACTGAATGAAGGGAAGATATATTCCACAACCACTTTGTAAAATATTTTTGACAGTTTACTGAATAACTAAGCACATGTATCATAAGTGTTAGTCGCTCAGTTGTGTCCAACTCTGTGAATCCATGGACTGTAGCCTACCAGGAGCCTCTGTCCATGGAATTCTCCATGCAAGAATACTGGAGTGGGTAGCCATGCCGGATCAAACCCGGGTCTCCTGCCTTGTAGGCAGATTTTTTACTGTCTGAGCCACAAGGGAAGCCCCCAAATTATATATATCAGTACATGTGTATGTTTAGATGCTCAGTTGTGTCTGACTCTTTGTAACCTTATGCACTATTGCTCACCAGGTACCTTTGTCCATGGGATTCTCCAAGCAAGAATACTGGAGTGGGTAA…
>scaffold_3525
CCTGCATACAGATTTCTCAGGAGGCAGGTAAGGTGGTCTGGTATTCCCATCTCTTTCAGAATTTTCCACAGTTTGTTGTGATCCACACAGTCAAAGGCTCTGGCATTGTCAGTAAAGCAGTAGGTGTTTTTCTGGAACTCTCTTGCTTTTTCAATGATCCAGCGGATGTTGGCAATTTGATCTCTGGTTGCTCTGCCTTTTCTAAATCCACAGTTCACGTACTGTTGAAGCCTCTTGGAGAATTTTGAGCATTACCTTGCTAGCATGTGCTACTGCTGCTGCTAAGTCGCTTTGGTCATGTCCGGCCCTGTGCGACCCCATAGACAGCAGCCCACTAGGCTTTTCTGTCCCTGGGATTCTCCAGGCAAGAATATTGGAGCGGGTTGCCATTTCCTTCTC…
ACTGTGAAAGAAGGCTGAGGCTTCTCTAGTTGTATATGAATAAAAATAAGTACAAATATGTATAGATTTTCCTTACTGCACCTCTGCAGTGCAGTAAAAGGTATGCATTTGATAATGGTAGATATACTGATGATATGAGAATTACTGTAGTACTTCCTTCTGCTTTCTGAAGGTAAAGAAATATTATATCATACTATATCACAAGAGTTGCTTTTAGATTATGAACTGAAGGGAAACTAGTTGTGAATGCAACCATATAGCAAAGCATTGGTGTTCAGGATGATACAAAGTAATTGACATTTTGTATAAATTATGTATCATCATCTCCATGTTGACACATTTTATGTTTAGCTTTAGTTATCCATGTCACACCTTTCTCTAGTTATTTTGAATAATCAT…
>scaffold_3533
TACACCCACTATGTAGGTGAGCTGCAAACAACTTTCTCTTAGTATTTCTCCCCTTTCTCACAGCAGTTCTGAGATGTGGGGCTGTTGTGTGGTGGTAGTTACTTCATCACTATTGTCAAAACAGAATTCTCCTTATGTTTATGAAACTTATAAAACGTAGTTATTTAAGTTCCAAGTTGGGCTCCCCTGGTGACTCAGTGGTAAAGAACCCACCTGCCAATACAGGAGAAGCGGGTTAGATCCCTGGATCAGGAAGATCCCCTGGAGAAGGAAATGCCAAGCCACACCAGTATTCTTGCCTGGGAAATCCCATGGACAGAGGAATCTGGTGGGCTACAGTCATAGGGTTGCAAAGAGTCAGACATGACTTAGCAACTGAGCATACACATTTTTATTAAA…
TCTCCAGCACCACAATTCAAAAGCATCAATTCTTTGGTGTTCAGCCTCCTTTAGGGTCCAACTCTCACATCCATACATGACTACTGGAAAAACCAAACTTTGACTGTATGGATCTTTGTCAACAAAGTGATATCTCTCCTTTTTAATATGCTGTCTAAGTTTGTCATAGCTTTTCTTCCAAGGAGCAAGCATCTTTTAATTTCATGGCTATGATCACCATCTGCAGTGATTTGGGAGCCCAAGAAAATAAACTCTGTCACTTTTCCCTCATCTATTTTACATGAAGTGATGGGACCAGATGCCATGATCTTAATTTTTTGAATGTTGAGTTTTCAGCCAGCTTTTTCACTCTCCTCTTTCACCTTCACCAAGATGCTCTTTAGTTCTTCTTCGCTTTCT…
>scaffold_3570
GGGGTGCAAAAGTCCCCAAGTGTAAGGGTTTAGAATCCCCCAGGTGTAGGTGTGCAGAATTCCCCAGGTATAGGGGTGTGCAGAACTCTGCAGGTGTAGGGGTGCAGAAGCCCCCAGGTTTAGGAGTGCAGAGCCTGCAAGAAATTTGTTGCACACTTTCAGAGGGCACCCTTTCACAGACATCACAAGGCTGGAAGCTGAAATGGACAAATGCTACACACAGAGGAGATGGGTATGTGTGTGCTATGACCAGAGGAAGCCCAGGGGCTGTGGGGAATGGAAGGGTCACCTCACTCAGCCTGGGGAGGCTTCTCCAAGAAAGCAGTCTTGAGCTGCAATGTGAAACCAGACAGAGAAGAGGGAATTGACATTTTAGGCAGAATGAATGATGTATGCCAA…
>scaffold_3617
AAACATCTATTTCTGCTTTATTGACTATGCCAAAGCCTTTGACTGTGTGGATCACAATCAACTGTGGAAAATTCTGAAAGAGATGGGAATACCAGACCTTGAGAAAATCTGTATGCAGGTCAGGAAGCAACAGATAGAACTGGACATGGAACAACAGATTGGTTCCAAATAGGAAAAGGAGTACATCAAGGCTGTATATTGGAAGAGTAGTAGTTGACTTTAAATAATTAATGGGCTACACATATCAACAATCTCAGATATGCAGATGATACCACCCTAATGGCAGAAAGTGAAGAGGAACTAAAGAGCCTGTTCATGAGGGTGAAAGAGGAGAGTGAAAAAAGCTGGCTTAAAACTCAACATTCAAAAAACTAAATCATGGCATCCAGTCCTATCACT…
CCCCCTCCCCACTGGCGCCCTCCTTCATCCTGGCAGACACTCAAGAGTGATTTTTCCTTTGCTCATCAGGCTGACTCTTACCCCCAAATTAAAGCTCTCTCTATAAAGCTGGCTGACGCAACCTGATAACACAGACAGCACTTTGCATGTAGGCACCAAGGCCAGGCCTGACACGCACGAGGTGTCTGGTTTCTACTGCCTCCAAGTCTGAAAAAGATGAGAGATTCAGGTCTGCCTGGTTAGCCTCATTCCTGAATTCCTGAAGATCCAATGTGTCATCTAGGTAAGGATCCAGGCTCCTTCTGGAGAACAAGCACGATGGCCATCTCCCCAGGACAGCAAAGGCAATGGGGGCCACGCCGGGGCAGAATACTGCTCTGTGCCAGAGGACTCTGCCAC…
>scaffold_3626
GATGTTTTTGAACTGTGGTGTTGGAGAAGACTCTTGAGAGTCCCTTGGACTGCAAGGAGATCCAACCAGTCCATCCTAAAGGAGATCAGTCCTGAATGTCATTGGAAGGACTTATGTTGAAGCTGAAACTCTAATACTTTGGCCACCTGATGCGAAGAGTTGACTCATTTGAAAAGACCCTGATGCTGGGAAAGATTGAAGGCAGGAGGAGCAGAGGATGACAGAGGATGAGATGGTTGGATGGCGTCACTGACTCAATGGACATGGGTTTGGGTGGACTCCAGGAGTCAGTGATGGACAGGGAGGCTTGGTGTGCTGCAGTCCATGGGGTCAGAAACAGTCGGACACGACTGAGGGACTGAACTGAATGAATATGTGACAAAGTTAAAGTTGGTGCAA…
CTGAAGGGGCAGAGACAGAACTGTGGGAAGACAGGTAAGAGGAAGAGGAAGAGGCCAGGACATTGTCTCCATATGCACACCTGCCCACCACCTTCCGGACAAGCAGACTGGGGCTTCTCCACCACTGCCCAGCCCTTCTCCAACCCATGCCATGGATAGAATGTGCAGATGGGATAAAACATCTCAGGGACAATTCAATCGGCACAGAAAATTATATGAAACCTATTCCCATTCCATCAAACCGCCCTGTCTTCCCATCCTTGCCCAGGTCAAGTGTCTGATGGCTTAGAAAATGTCTCTTATTTCCCTGCAGGGTTATGTACCATCAGGAGACTAAGCAGTGATGCCCAATAGTTCACAGAGCAGCAGGTCCTCATTCACTGGATCCCACCATTTGAA…
>scaffold_3824
CACAGCTGAACAAAAATAATAACAGCCACCATTTACTTATTCAGCGTTTTCCTGAGCACTATCAAATATTCTCTCCATTAAAACATGTGGACATTGGTATCACAGAGAATTGAGTTCAAATCTCAGCTCTGCCATTTCCTAAATGTGGGAGCTTTCTGAGCCTGTCTCCTGGTATGTAAAATGGTAATTGAGAAAACAAGAAATTACCCTGCAGGAGCTGTTATAAAAAATAATTCAAATATATGTGAAATTTCCAGCACAGAGGAACTCAATATTACTTCAGTAAATGGTAGCTTTAATTATTAGCAGTATTTCCCAGAGCTTATGGATTTCTCTGTTGTAAAGTATGGACTTTTAGACACTATTACAATACCTTTCTATTTTACTGATCTTTTTGTA…
TCAGCCCCTGGTCTGGGAAGGTCCTGCAGACAGTCCAAGGCAGGACAACTAAGCCCATGCACCACAGCTACTGAGCTCCCAATCTAGAGCCTGTGCTCCACACAACAGAAGCCACTGCAATGAGAGGCCCGCTCAACGCAACTAGAGAGTAGCCTCTGCTCACAGAAACTAGAGAAAGCCCACGTGCAGCAACAAAGCACCTAGCATAGCCAAAAATAAATAGTTTTTAAAAAAAGAATGAAATTAGAACATTCTGTAATACCATACACAAAAACAACTCAAAATGGATTAAAGACCTAAATATAAGACCAAATACTATAAAACTCTTAGGGGACAACACAGGCAGAACATTCTCTGACATAAATCACAGCAGATATTTTTGATCCATCTTCTAAGAGT…
>scaffold_3827
AATGAGTCAACTCTTCGCATGAGGTGGCCAAAGTACTAGAGTTTCAGCTTTAGCATCATTCCTTCCAAAGAAATCCCAGGGCTGATCTCCTTCAGAATGAACTGGTTGGTTCTCCTTGCAGTCCAAGGGACTCTCAAAAGTCTTCTCCAACACCACAGTTCAAAAACATCAATTCTTCTGTGCTCAGCCTTCTTCACAGTCCAACTCTCACATCCATACATGACCACTGGAAACTATCATTACCATACAGCTAATTTTCTAACTACTATTCAAGTTAAGAACATCTAGGAGTTTGAAAGCACATTTTAAAAAATTTAACACAATCTACCAGTTTACAAAATCTACAAAAGTAGTTCAGATATTCAGAACAAACAAGGTAAAATTTCTCTAGCTTCTATA…
>scaffold_3852
GAGGGGCGTCGGAGCGCTGTCAGCGGGTGTCACGCCGCCCTCCCCGCCCCTCCGCCGGGGGCGTGGGAGCGCAGCCGAGCGCGCGGCAGAGGGCCGGGCGCTTGGGGACGCGGGCGTGCGGGGTTCCGGGCGAGCCGCGCCGCACCCGGAGCGCGCTGGCCGCCTGAGCTCGGCGCGGATCCCAGTGCCCGGAAAGCCGCCCGCCACCCGCCCCCTGTGCATTGGGCGGCAGCCCCGGCCGCGGCAGCCCGGCTCCCGGGGAGGGGAGCGCGCCCGGCCATGGAGCCTTCGCACAAGGACGCCGAGACGGCGGCGGCGGCGGCGGCTGTGGCTGCGGCGGAGCGGGGGGCGTCCTCGTCCAGCGGGGTGGTGGTGCAAGTCCGCGAGAAGAAGGGCCCT…
>scaffold_3865
TCTTTTCACAGCTATTTGTAAGGCCTCCCCAGACAGCCATTTTGCTTTTTTGCATTTCTTTTCCATGGGGATGGTCTTGATCCCTGTCTCCTGTACATTAAATTCTTTCATTAGCACCTCCTTTTGGTACATCAGCCCGTTGAACAAATCTATAAATTCCTTCAAGTATCACATTAACTTTCAGCTCTATGTGCCGGGTACTCTAGACCAAAAGATTGCTCCCATGAGATTATAGAGGTCATTCCCTGGGTATAGTAACATGATTCTCTTTCTCTTTCCTTTTCAGAGAAGCAGAGTCTTTCAAGGAACAAGGAAATGCCTACTATGCCAAGAAAGATTACAATGAAGCTTATAACTATTATACAAAAGCCATAGGTGAGAAGGAATATGCTTGAAAAT…
TTAATTTCAGGAAGGAAGGAGAAAAGTGCTCCCCTGCCAGGGCTGGGAACCCCACACTTCACTTTCTTTACACACCACTGCTTCCGCTTTCTTTAAAAAATTAATTAACTTGGCTGCACTGGGTTTCAGTTGTGGCATGCGGGATCTAGTTTCCGGACCAGGGATCAAACCCGAGCGCCCTACGCTGGGGGCGCGGAGTCCTAGCCACTGGACCACCAGTGAAGTCCCTCCACTGCTCCCTCTTATAACTAGCACCCCAAGATCTACCCCTCTCCCACAAACTGCTTTAGGATTCCTGGGGAAAGAAGGGCCTTGGATTCATAAGTCAAATTGCAAAAGGCAATTACATTTGAAAAGCGATTCTAACATAGTTTTAAAAGTCTGTGGCGTCAATATACA…
>scaffold_3907
CCTCAGACAACCATTTTGCCTTTTTGCATTTCTTTTTCTTGGGGATGGTCTTGATCACTGCCTCCTGTACAATGTCATGAACCTCCATCCATAGTTCTTTAGGCACTCCTTTGAATCTATTTGTCACTTCCACTGTATAGTCATAAGGGATTTGATTTAGGTCATACCTGAATGGTCTAGTGGTTTTCCCTACTTTCTTCAATTTCAGTCTGAATTGGGCAATAAGGAGTTCATGATCTGAGCCACAGTCAGCTCCTGGTCTTGTTTTTGCTGACTGTATAGAGCTTCTCCATCTTTGGCTGCGAAGAATATAATCGAATATAATCAATCTGATATCAGTGTTGACCATGTGGTTATGTCCATGTGTAGAGTCTTGTGTTGTTGAAGGGTGTTTGCTAT…
>scaffold_4039
GATGGTGATGATGCTGAAGGTGATGATAGTGATGGTGAAGATGATGGTGATGATGATGATGGTGCTGATGTTGAGGATGCTGGTGATGGTGATGATGGTGATGAGGAGGAGGACGGTAGTAAGGGTAGTGGAGGTGGTGATGGTGATAACAGATAATAGTAAGAAACATTTACCCCATAAAAATATCATCAAAGAGTAGTGCTTTGGTCAGCACTGGCCGCTGTTTTCATTGCTGAGCACTTGCTGTGTGCCAAACAGCCCATATGCTTTTTCTCATTTAACCTTCACAACAATCTTGGGAGGGGTGTGGTTATTAATCCCATTTTACAGATGCAGAAACTGTCTTGCCCAAGGTCACTCAGTGAGAGGGGACAGTGGAATTCATCCTCAGGTCCACCA…
>scaffold_4052
AAGGACTGATGCTGAAGCTGAAACTCCAATACTTTGGCCACCTCATGTGAAGAGTTGACTCATTGGAAAAGACCCTGATGCTGGGAGGGATTGGAGGCAAAAGGAGTATGGGATGACAGAGGATTAGGTGGCTGGATGGCATCACTGACTCGATGGACATGAGTCTGAGTGAACTCCGGGAGTTGGTGATGGACAGGAAGGCCTGGCGTGCTGTAATTCATGGGGTCGCAAAGAGCTGGACATGACTGAGCAACTGAACTGAACTGAACTGTATAGTAACTATCCTAATTCTATTTTCTTTTACTTGGTATATTTAATTTGCCTGTATTCACGAGAGAAAGAAAAATGGATCATCTCAAAACAGTCCACTGATACTCAGTTCTGTAAGTGGAAATGAGA…
>scaffold_4133
GGAACAACAGACTGGTTCCAAATTGGGAAAGGAGTACGTCAAGGCTGTATATTGTCACCCTGCTTATTTAACTTATATGCAGAGTACATCATGAGAAATCCTGGACTGGATGAAGCACAAGCTGAAATCAAGATTGCAGGGAGAAATATCAATAACCTCAGATACACAGATGACACCACCCTTATGGCAGAAAGTGAAGAGGAACTAAACAGCCTCTTAATGAAAGTGAAAGAGGAGAGTGAAAAAGCTGGCTTAAAACTCAATGTTAAAAAAACGAAGATCATGGCATCCAGTCCATCACTTCATGGCAAATAGATGGGGAAACAATGGAAACAGTGAGAGACTTTATTTTCCTGGACTCCAAAATCACTGCAGATGGTTACTGCAGCCATGAAATTC…
>scaffold_4145
CTTTGGCCACTTCATGTGAAGAGTTGACTCATTGGAAAAGACTCTGATACTGGGAGGGATTGGGGGCAGGAGGAGAAGGGGACGACAGAGGATGAGATGACTGGATGGCATCACTGACTCCATGGACGTGAGTCTGAGTGAACTCTGGGAGTTGGTGATGGACAGGGAGGCCTGGCGTGCTACGATTCATGGGGTCGCAAGGAGTCGGACACGACTGAGCGACTGAACTGAACTGATGCTCATATAAATCTAAATATGCAAGTATACAGGTTTATAAATGTATACGAATAAGATTTTACTATATATATTCTTCTACAACTTACTTTTGCACTTCATTCTGTCTTAGGGAGCTTTCTATTTAAGTGTCTATAAATGTACATTATTCTTTTACTCCGCTGC…
>scaffold_4150
CAAAGGGAGTGGAAAGAAGGGAAAGAGAAAACTTCACCTTGTACGTCTAACATCCTAACCGAGACAATCTAGTCAGGACGTCTGTTTCCATAAAATAGTTCTCCCCTTTATCCGTTTTTAATATTGTAGACCAAATTAAACGGCTTAAAATGGAGACTGTTAACAAGGTAAAATGGAATAGTCTTGGGTGTTGGTGAGAGAGAACCCGCTGCTCATCAGTTCCCTGTGGTCCTGAATTTACCTCCCTCCTTTTCTCTCCCAAAGGCTCTGAGTTCCCGGGAGGGACACTTCCATTTGGACTCCTGTGGCTCCTTCACTGTTGGGAACCTCAGAAGATCAAGCCCAGACTTCACCATCAAACGGGTGTACTCTGGGGTTTTAGAAAAGTGAAGGAGAAGG…
>scaffold_4189
TGACTCATTGGAAAAGACCCTGATGCTGGGAAAGATTGAAGGCAGGAGGGGAAGGGGACGACAGAGGATGAGATGGTTGGATGGCATCACAGACTTGATGGACATGCGTTTAAGCAAGCTCTGGGAGTTGGTGATGGACAGGGAAGCCTGGCATGCTGCAGTCCATGGGGTTGCAAAGAGTTGGACACAACTGAGCTACCTAACTGAACTAATGGACAACAGGGGCTTCCCTGCAGATTAGCAGTAAAGAACCCACCTGTCAATGCAGGAGACCAGGTTCAAACCCCGGGTCAAGAAGATCCCCTGGAGGAGGGCATGGCATCCCACTCCAGTATTCTTGCCTGAGAAATCCCATGGACAGAAGTCTGGCAGGTACATGGGGTCACAAAAGAGTCGGAT…
GGGACCCCATGGACTGCAGCACAACAGGCTACCCTGTTCCTTTTCATCTCCTGGAGTTCACCCAAGTTCATGTCCATTGAATTGGTGATGCTATCCAACCTTCTCATCCTCTGTTGGTCATCCAGTCCCATCACTTCATGGCAAATAGATGGGAAAACAATAGAAACAGTGACAGACTTTCTTTTCTTAGGCTCCAAAATCACTGCAGATGGTGACTGCAGCCATGAAATTAAAAGACACTTGCTCCTTGGAAGAAATGCTATGACTAACATAGACAGCATGTTAAAAAGCAGACACATTACTTTGCCGACAAAGATCTGTCTAGTCAAAGCTATCGTTTTTCCAATAGTCACATATGGATGTGAGAGTTGGACCATAAAGAAAGCTGAGAGCCAAAGA…
>scaffold_4213
AGGTAACATTACTTATCTTGAAAATATGTTTCAAAGTTAGTTGCTGCCTTTGAGACGAATCACTTTCTAATTAAACTTCCTTCTTAAAAACTCTATAGTAGCCGTTTACAAGCTAAACAGCAGCCCCAGGCCAGTCAGACGGATTCCCCGCAAGAAGCCCAGATAATTCAGGCCAAGAAGAGGAAAACGGCCCAGGTGAGTTAAGGAGGGGAAGAGAGGAGAGAGAAAATTCCTTGCTGGGACCTTAGTGTAACCATGACTTTTTTATTTTCCAGGATGTCAAAAAAAGAAAAGAGGAGGTCACCAAGAAACATCAGTATGAAATAAGGGTAATGCAGAACTGGGCAGGGTTTGGGGGACACAAATGCGGGACAAAAGTAAAATTGTGTTATTGCTTTG…
>scaffold_4251
AGTGGTCATGTATGGATGTGAGAGTTGGACTGTGAAGAAAGCTGAGTGCCGAAGAATTGATGCTTTTGAACTGTGGTGTTGGAGAAGACTCTTGAGACTTCTGGTCTCCAGAAGACTCTGGTCTCCAGAGACTGCAAGGAGATCCAACCAGTCCATTCTAAAGAAGATCAGTCCTGGGTGTTCATTGGAAGGACTGATGTTGAAGCTGAAACTCCAATACTTTGGCCATGAAGAGTTGACTCATTGGAAAAGACCTGGATGCTAGGAGGGATTGGGGGCAGGAGGAGAAGGGGATGACAGAGGATGAGATGGTTGGATGGCATCACGGACTTGATGCACATGAGTTTGGGTGGGCTCCAGGAGTTGGTGATGGACAGGGAGGCCTGGTGTGCTGCAATT…
CCAGCTTTTTCACCTTTCAGATTATTTTCCACGTTGTAAGTTACTGGTTTTCAGCAAAGATTTCTCCAGGTTTTAATAACCTCAACTTCAAAAAGAAGATTGAATGGAACTCAAGGTAAAGCATATATGAAAATGTAATTGATTAAAAAAACAGTCTTATGAAACAAAATTACACATTTTAAATATTTCCAAAAATTCTTTTTCACTTAGTGTTTAACAGAATCTTAGGTCAAATTTTTTGTTTGACATTAGAAGTAAAAGGAAAGAAAAGTGGATAGATCTTATACAAGAAACAGTTTTAAATTCTTATTCTGAAAGATGTTAGGGAAAGTTTAACTCACTAGGGAAGTGGTAAGTAGGCTGTGGCTAACTGTGCTGGAAGGCACTGTTTTGCATTCT…
>scaffold_4287
TACTTTGGCCACCTCATGTGGAGAGCTGACTCATTTGAAAAGACCCTGATGCTGGGAAAGATTGAGGGCAGGAGGAGAAGGGGATGACAGAGGATGAGATGGTTGGAAGGTGTTACGGACACAATGGACATAGGTTTGGGTGGACTCCGGGAGTTGGTGATGGACAGGGAGGCCTGGCGTGCTGCAGTTCATGGGGTCACAAAGAGTCGGACACAACTGAGCAACTGAACTGGAACTGGGACTAGAATACTAAGTATTCAAATGAAATACAGTTATAAAGTTCAAATATTTAATTGAAAAGTAAAGAATAAGCAATGCTTTTTTAAATTTTTAATCCATATGATATTTGCACTTCATTTGAGTGAATGTCAGGAATTAATTTATTATCTATAAAGAACC…
GCCCCTCCCACCCCCTGCCACATTCTTTGGCTACCTCATTGTGGTTAGTTTCATCAGAGAGGGCAGGTCTTGAAAATCTATGACTGAACTGCCTGGAAGAGTTGGCTTGATTTAGAGTAGAGGGTGGAAACCCATGCCTAGGGGTAAAAGTAGTAAACACTGGAAAACAGATAGGGAAACCCCCTAGCTCTGCTAACCTGAGGTTGTGGTCCCCATGGGGGAAACTGAGGGTCAGTCTGAAGCATAACCAGGAAACCTTGGAAATGAAAGAGCCAAACACACGTTCTGTGCATTCTTGTCTGACTGGAAAGCTATACACATAGCAGAGGAGATGTGAGGGGATATTGCAGAAAGGAAAGAACCAAGGCCGACTTGAAAAGCGCTTGAACTTTGAACAGT…
>scaffold_4298
CACAGGAAAAACCATAGCCTTGACTAGATGGACCTTTGTTGGCAAAGTAATGTCTCTGCTTTTGAATATGCTATCTAGGTTGGTCATAACTTTCCTTAATGAATATTATAGAAATAACCCTCTAACCACAATGCTGTAAAATTCAAAACCAACACAAAACACATTTACAAACTAAAAAAGAGCCCTTGTAAATTATTTGTCAAAGAGGACATTACAACGAACATTACTGAATACTTTCAGACCATAGTAGAAGTGAAACTGTTAGTCGCTCAGTCCTGTCCAACTCTTTGCAACACCATGGACTGTAGCCCTCCAGGCTCCTCTGTCCAAGGAATTCTCCAGACAAGAATACCATAGTGGGTGGCCATTCCCTTCTCCAGGGGATCTTCCTGACTCAGG…
>scaffold_4374
TGTTGAGCTTTAAGCCAACTTTTTCACTCTCCACTTTCACTTTCATCAAGAGGCTTTTGAGTTCCTCTTCACTTTCTGCCATAAGCGTGGTGTCATCTGACAAGGACATGGTAAAACTAGCACTTTTGCACACAGCTGGCAGAGGTTCAGATCTGGCACACCCTTTTTCTTGTCATGAGACTGTTATGTTTGTCTTCCTAATCTTTTAAGTTTAGGAACTTCTCTTGACTTGGATAGCCTCTAGTTTGGGAATTACATATGCATTTTTCCTCCAAATCATGTAAGATAAATCCTCAAAATGTCATTTTAAGACCCACTGTTACACTAGAAGAAAGAAGACTGGGGACCAGATAAAAGCAAACATGAAACATCCAGGTAAAGAGAGATGGTCACAGAGGA…
>scaffold_4385
AAGTTGGCTAAAACTCAACATTCAGAAAACTAAGATCATGGCATCTGGTCCCATCACTTCATGGGAAATAGATGGGGAAACAGTGGAAACAGTGTCAGATTTATATAATGGTCATCTGCCTTAAATTCACCCATTCCAGTCCATTTTAGTTCACTGATTCCTAAAATGTCGATGTTCACTCTTGCCATCTCCTGTTTGACCACTTCTAATTTACGTTGATTCATGGACCTAACATTCCAGGTTCCTATGCAATATTGCTCTTTATAGCATTGGACTTTACTTCCATCACCAGTTACATCCACAGCTGGGTGTTCTTTTTGCCTTGGCTCCATGTCTTCATTCCTTCTGGAGTTATTTCTCCACTCTTTTCCAGTAGCATATTGGCACCTACCGACCTGG…
GCACAGAGTCTATGCAGGGATGGAAGCATTTATTGGGTACTTAGTAAGCATCAGACACCATGTTAGATGTTTGCCAAGCATGACCTCATTTCATCTTCTCAATAATCCTGTGCTATAAAGATTAGTCTTTGCTCTTTATTTTCCTGGGCTTTCTTTTTTGCTTTCTTTGTTCAAAAATAATGTAAAAAAAAAATACAGAAGTACATAAAGTAAAACGTGGACCAGTCACCTTTCACCCACCCAATTTCTCCTCCCCAGATAAAAGTACCACTAAGAGTTCCCTGGTATTTCCCCATGTTGTTTCCATGAACACAGAATCTCATCTACACATGCACACGCATATACAACTGTTTAACAATTTCTGCATAAAAATGGGATCTGGTAACACATATCACACAG…
>scaffold_4398
CTGCATTCTCTGTCCACCTCATCCCAGTATCAGCTCTTTCATACTTTTCCATGGGTCCCCAACTTTGACCCCCTCTCACTTGATGTTACCACCTACTAAGAAATTTGCCACATATAGATGAGTATCTCATCTTCCCTCCCCTTCACCACAAAATGTAACAGTGTTCACAACCATTATTTTTTAGCTTCCTTTGATTTCGTAGGTCAAGAGTCCCTTCTCTCTGCCAAGGCTATCCTGGTATCCTGTCCTCCTGACCCAAAGCCGTTCCACACCTTCTTGTTCTGTGATTGTTTCTTCTATTTATTTACTCGGCCCTGCCTACTTGTCCCTTGTCCTTGGCAGAAAATACCTCTGTAATTCTTAGAGAAAAACAAAACTCTGACTATGTTCTCTCTCTAT…
TACACATTACTTTAGATCTTTCTCTTTTTTAATGAGCAGTCAGAGTTTGTTTCATATCAAGCACATTAAATTTTTTTTTCCTCATTTGTATTTATGTTTATATATTATTTCACTCTCTACCCTCATTTAGCCATTTCTCTCTTTTTGGGTGGACATTTGTTTCCAAGTGTTTGCTCTTATAAGTAATGCAGTTGTGAATAAATTTGTAAATGTGTGAAGATATTGAAGTGAAATTGAAGGGTCAAAGGGTACATGCATTTGACCTTTTGACAGGTGTGGAGGTGGTATTCCCACCCTGATGTGTCAGAGTGCCAGGATGGTCCTAAACTGAGCATGAAGTAAGAGGGAGAAAAACAGCTAAGTAAAACTGTGAACAAGTTTAACAGGTAGGGTAGCATA…
>scaffold_4409
GGCAGGAGGAGAAGGGGACGACAGAGGATGAGATGGCTGGATGGCATCACTGACTCGATGGACATGAGTCTGAGTGAACTCCAGGAGTTGGTGATGGACGGGGAGGCCTGGTGTGCTGTGATTCATGGGGTTGCAAAGAGTCGGACACGACTGAGCGACTGAACTGACTGACTGACTGACTGTTTGGTTTTATAAATGTATATGTTTCTATTTGGCTATAGACTTTTTTTTTTGACCATGCCACAGGGCTTGCAGGATCTTAGTTCCCTGACTAGGGATAGAACCTGGGCAAGGGCAGTGACAATGCAGAGTCCTAACCACTGCATTTCGAGGGAATTCCCTAAAATATCTTTTAAAATCACAAACACCAAGTTAACCATATCTTCCTCAAAGCACTAA…
GGGTTGGGAAGATCCCTGCAGGAGGGCATGGCTACCCACTCCAGTATTCTTGCCTAGAGAATCCCCATGGACAGAGGAGCCTGGTGGGTTACAGTCCATGGGGTCACGAAGAGTTGGACACGACTGAGAGACTTAGCACAGCACAGCACATGTAGTAAATAATATACATACTGTAGGAGTTTGTAGTACAGGAAAGCCCTTAAAAACTCAAATAGGAACAACCAGGGAGTATTTTCTACAAGATGGGATGTTGGTGCTGGACTTTGCTAAGAGTAGAGTTTAGATGGAGAGAAGCAGGAAGGCAATTTCAGGCAGGGGAACAGTCTGAGCAAAAGCATGGATATAGAAATGGGGCTTTTTTGCGGAATTTCAGCTAAATGGTTCAACTCCTTATGCTAA…
>scaffold_4448
CTCCAGGCAAGAATACTGGAGTGGGTTGCCATTTCCTTCTCCAATGCGTGAAAGTGAAGTCGCTCAGTCGTGTCTGACTCTTCGCAACCCCATGGACTGCAGCCTACCAGGCTCCTCCGCCCATGGGATTTTCCAGGCCACAGTACTGGAGTGGGGTGCCATTGCCTTCTCCAGAAGACCAATGCAGTATTAGCTAATAATAAAATCTATTTTTAGATTTCACAATTCATATTTGACCCCAAATATCCTTTATATTTATATTTTTTCCTCTCTACAGTCTATCAGCCAGTCAAGAAATATATTTTGCATTTCGTTGTCATACTCCTTTATTTCATTTAACTACTATTTAAATATTTGACTACTGAACTAGATCTCTAGGTTAAACTCTTCCCTGAAGCT…
>scaffold_4565
CAACTCTTAGCGACCCCATGGACTGCAGCCTACCAGGCTCCTCCACCCATGGGATTTTCCAGGCAAGAGTACTGGAGTGGGGTGCCATTGCCTTCTCCACTCAGAAAGCCTAGGGGGGCAGTAAGGGAGAGGAGCTGTTCCTGGAGACTGTGGGGGGCCAGCAGAAGCAGGCAGAGAGGCTTGCCATGGCTACCTCCTGAGAAGTTGCCAAAGCCCCTGAGAGGTTGGAACAAGGACATCAATGGTCAGCCTTTGGCCACCGGCCCCTTCAAGTGGTGAGTGGTAATCACAGAGTCACTGGACGTCAAGGGTCCATGAGGTCATTCTGCAGCTCCTATTCTCCCTGACCCACAAGAATTATGTGGGTCCCAGAAAGGGGCAGATTCTACTTTCTAGAAT…
>scaffold_4630
AAGCTCTTTTTTGTACAGTTCTTCTGTGTATTCTTGCCACCTCTTCTTAATATCTTCTGCTTCTGTTAAGTCCATACCATTTCTGTCCTTTATCAAGCCTATCTTTGCATGAAATGTCCCCTTGGTATCTCTAATTTTCTTGAAGAGATCTCTAGTCTTTCCCATTCCCATACATTATAGAAAATCTCAAATTTTTTGGCCAACCCAATATGTGGGCAACTTTCTAGGCACAGACTCTTCCACAGTTTAATAGCTTTGCTTAAAGGTTTTGCAATAATGATAATAATAGCAAGCACCTATCATGTGCTTAGTAGGAGAATTTTGCACACATTACCTCATGGAATCTTCATGATATGCTCTGTGACATCAAGTCATTTGCCTGAGGTCACATAGCTTGTA…
CTTAGAGCTGAGACAAGCAGTCAGTAATATATTCCTCAAGACAGAGTCAGCATTTGGATAGTCTTAAGAAAATCCCAAATTCTGAAACAGTTAATGCTTTGTGCATGATGTTTCCTTATATATATCGTTCCCTGTATCTAGAATGCCTGGCAAGGCTACTCATACTTCATGACTCAGTTCATTAGTTCCTTTTATACATCACCTTGGATTTTACACTATAATTATTCAAATGTTGATATTTTTCACTGAATGGAAAGATCTCCAAGAGCAGGGTTGCTATCTTTTTTTTTGTTTCTGCCCTTCTCATGAGTACTGTTCCTCACGTAGAGTGGATGGTCAACGCATGGTTGTTGAGCAGATAAGTTTTTTCACATTTTAAACTAAAGATTAGGACTATTG…
>scaffold_4769
AAATGTGAAACAACAGAATAATGTACTAACAACAGAGTTTAAATACCTTCTTCTGAACAGTTTTTATAATATTCCGATGTAATAATGCAACACAAAGTTAAGATTTTGGTCTATGGTAAGGAAGAAGTTATTAAATTATATGATGTTGCCACTATATGTGTCAAAAATAGTTGTATATCAGCAATTTCATATATCTGCTAGTTTCCTGACATTCCAAGTGCTTAAGTCAAATGATCCCTGGCCATGGAGGATATTACAGAGTAAAGCAATCCATGCATCATTACGAGGAAAGTGTACAAAATAGACTGTGGTGCCTTTTCTAATCTTGAGTCCACATTTTTGTGAATGTTTTATGCAATCCTCTTTCTGGATGAGTCCAAAGAGGGACTTCTCTCTGCT…
>scaffold_4789
TTGTATCTTTCCTTTTCTCCTTTGCTTTTCGCTTCTCTTCTTTTCACAGCTATTTGTAAGTCCTCCCCAGACAGCCATTTTGCTTTTTTGCACTTCTTTTCCATGGGGATGGTCTTGATCCCTGTCTCCTGTACAGTGTCACAAACCTCATTCCATAGTTCATCAGGCACTCTATCTACCAGATCTATGTATACTTACAGCTGATCCATATTGTAGTACAGCAGAAACTAACATTGTAAAGCAATTATGTTCTAATTTTAAAAAGTAGAGAATAATTAAGTAAATTATGGTATCTTTATACTATATTTTATGATATCATTATTATATCATGTTTGACAAGGGTTATTTACCCTACTACAGGAAAAAATGCTTAGAATTTGAAGTAGAAAATAAAAACAA…
>scaffold_4811
AGGGTATGGGGAGGGAGGAGGGAGGAGGGTTCAGGATGGGGAACACAGGTATACTTGTGGCGGATTCATTTTGATATTTGGCAAAACTAATACAATATTATAAAGTTTAAAAATAAAATAAAATTAAAAAAAAAAGAAAACTAAAAAAAAAAACAAAAACAAAATGATCAATGTGAGTATAACACAGATACTAAAGTGCTAACCTAACTTTACATCACACTGATAAAATAATTGCATGTTTACTCATTCAACAATTAGTTTGCACCTACTGGAAGAAAAATACTTGTAGAAGATGTAAGAGTCCCATTCTGTTAAATCAAAGAGTGCGCTGACCACACTGTCACACAAACATTAGTAAAGCTGGGAGAACAGGGACTGAAGGGAGCTTGGGAGGCAGAT…
AGGCTAGATATCGATTTCAGAAAGGAGGAAACGGAAGGGTTAAAAGAGAGAGAGGATTTATCTGGAGATCAATGAGGATAAAGGGGAGAAAAGAAGCCACTGGAGGCATACCAAGCTGGTGAGTGTCTCTTTAAAACAAGCAGCTAAAAAAGCTTTCGAACTAGCAATACCATAAATGTCCCGCTGCTGTCTTGGCTCTCGGATTCTTCCCCGTACTTTCCATGAGCATTCCACTGGGAATTGTCTGGAATCCCAGATTTGAACAGCAATAACCAAATTCCCTTGTCAGAAGATTTATTTTCTTTTCAGCTTGGAAACCCAGCTGGGAGGCATCCTCAAGTGTACAGCCCAGCCGCAACCAACCTAGAGGCTTCAGGAGATGTTTCTCAAACAGCACAA…
>scaffold_4870
CTTTGGCCACCTCATGCGAAGAGTTGACTCATTAGAAAAGACTCTGATGCTGGGAGGGATTGGGGGCAGGAGGAGAAGGGGACGACAGAGGATGAGATGACTGGATGGCATCACTGACTTGACGGACGTGAGTCTGAGTGAACTCCGGGAGTTGGTGATGGACAGGGAAGCCTGGAGTGCTGCGATTCATAGGGTCGCAAAGAGTCGGACATGACTGAGTGACTGATCTGATCTGATCTGATATGAGAGCAGGAGATGCCCACTAATAGCATCTTTTAACTGTGCTTTTGCTATGAAGGTCCTATTCTGGTGCATTTTGCCTTCTATTTTCATTATTGAATTTGATCTTCAGAAGTATAGAGAGTGAAGTAAGTTAGAAAGAGGAAAACAAATATTGTA…
>scaffold_4877
TGCCCTGCTTCATTCCGTATTCCAAGGCCAAATTTGCCTGTTACTCCAGGTGTTTCTTGACTTCCTACTTTTGCATTCCAGTCCCCTATAATGAAAATGTTCATCTGTTTTATCAATAACTAAATATTACGTTGGATATAGTTTGCCTCCAATATATACATATTAGTTTATATATGCATATATCTATAAAATATGCATTCTAAGTGTATTAGGCATATGCATATTATATATACTAGAAGTAGTATTTATAAATATGTAAATAAATTTACTTATTTGAGCCTATCTTATTAGGTTCATAAAAGGGAATACTTGTGTATTCATCCTGGCAATTGAATTTGCTATTTTTTCATATAAATTTATTTATATGAAATATATAGTGATGTTTCTTCTAAACAAGTA…
AGAGAAAAGTGAAAGTGAAGTCGCTCAGTGTCCAACTCTTTGTGACCCCATAGACTGCAGCCTACCAGGCTCCTCCGTCCATGGGATTTTCCAGGCAAGAATACTGGAGTGGTTGCAGCAGGAATTTCCCCCTGCAGAAGCTCTGAAGGCAGAAGCCAGGGGTCAGAATTTCAAATAACCTTAAACCAGAAAGTCTGAACTCCCCTTAAACCAGAGGTTAGTCAACGAAGGGTGGCAACACAGAGCCCAGACACCTCTCTCTTGCTTTCATAGTTTTACAAAGGTTCCTAGTCATCCATCTATATGGAGAGGTGGGAGAAGCAGAAAAGCTCTGAGAGAGTGGCACTAAAACTCAGCATTTACCCCAAAGGGTTCAAGTTTACCTACATGATACCTGTA…
>scaffold_4988
AATTTGATCTCTGGTTCCTCTGCCTTTTCTAAAACCAGCCTGAACATCAGGAAGTTCATGGTTCACATATTGCTGAAGCCTGGCTTGGAGAATTTTGAGATATGTCATAATATATATCATATGTTGTGCAAATAATAAGCCATGTATTCATTATTTTTTGTGTAGAATAATTCTGAATTTTATGTAAGAAATGACTCAATTATTATGGTCACTTATTATTTTAAAAATGCATAAATCATATAACATATTGAATAATCTGATTTTGTTAAGTCTGATCTCTCAACCTCAAATCCTGAGTATTAATATTTATTGGAATTTTGAGACATTTAGCATTTTCCCAATTTCTTGACTGATTTTCCTCATAAATCAGAAAAAGATATAAATTTGTAAAGCCATGCC…
>scaffold_5113
TGTCCTTTATCGAGCCCATCTTTGCATGAAATGTTCCCTTGGTATCTCTAATTTTCTTGAAGAGATCTCTAGTCTTTCCCATTCTGTTGTTTTCCTCTGACAGTAGTTAATTCACTAATTACTTGAGGATTATATAACTCATGCAAAGCACATACCACAGTGCCTAATATAATATACATCAGGCAGTCAACAGTTTTAATTTCTCTTAGATCAAAAGGTTTTGTAATTGCTTCCAGGTTTCTACTGTGAAGCTTTCCCTTGGCTATTCCTGGAGAGAATCATAGCACCAACACATTTATCACAGTATTACTTAACAATGAAACAATGGAAACAATCTAAGCTTTCAACAAGAAGAGAGGGGTTAAGAGAACTGCAGTCTATCTACCTAACAAAAGTAAT…
>scaffold_5131
TTATCTCTGAGACGCCAGGCAATGTTTACTTCATACTTTCTCATATTATGAAATTTTTTTTATAATAAATAATTGTTCAGGTAGGAAAAAACCCATTATTCACTTTGGAAAAAAACTTATTTTTCACTTCATTCTCGAAGCTCTGGGATCCAGATAACCTGACTATGCTCCTATCTCCCAGTGGTCTGTCCTCCTTCCCTGCTCCTTTCCTAACCCTGAAGGGCTCACTCCTCCTCTATATTTCAGCTACAAAATCCTCACGGTGCAGTGTAGACAAGCCTGCCTCATCTTGATTTTTGGCCTTGAGCATGGGAAAGGGGGACAAGATAGGGAAGTAAAATCCTAGGGCTGGGCCGTTCATCCCGTGGGGGGAGAAGCTACACTGATTCTAGGGGTTCC…
CTCAACAGTATTTTTTTAAAAAGAATCTGGCTGCCAATACAGAAGATATGAGTTCTATCCTTGATCCGGGAAGATCTCCCATGCCTCGGAGCAACTAAGCCTGTGTACCTCAGCTACTGAGCCTGTGCTCTGGAGCCTGCAAGTGACAACTATTGAGCCCGAATGCAGCAACTTCTGAAGCCTGAGCACCCTAGAGCCCGTGCTCTGCAACGAGAAGCCACCAAAATGAGAAGCCTGCCCGTTGCAACTGGGAGTAGCCCCGCTCACTGCAACTAGAGAAAAGCCCTTGTTCGGCAACCAAGACCCAGCACAACCCAAAATTAACAAAATTATTTTAAAAAAAGAAAACCTTGCTGAGATTACTCCACTTTAAAAAATATATTTATATTTTTGGCTGCA…
GTAGCATCTCCAGAGAGCTTGTTAGAAATGCAGACTCTCAGGCATCACACCAGACCTGCTGAGTTAGAGAACGTATTGTACAGAAACGTCCAGGTGATCTGAATGGACATGAAAAAATGAGAAGCACAGGAATGCTCTCAATCAGTCTGATCTTAAATTTCTCTTAAAATATGCAAAAGCAGTGCTTGTCCTCTTAGGAAAAAAACAAAACAAAACAAAAAACCAACTGTTAAACTACTAGAACTAGATTTAGTTATATAAACATGTAAAAAAAAAAAGGTATGGCAAAGTAAAATAAAAACATTAAAAAATTAAGACAACTAGTATTTGCCAAGGTACAATGAAGCATTAATACCATTAACACATAAAGTTCTCTTATGAGTTCATAAGAAAAATCAC…
>scaffold_5282
AATTCCAATATAAAAATTAATGGCAACTTTTATTTTAAAATATAAACTTCATTAAAATGCATAGCTTTTCAAAGATATCTCAAATGTGTTCCATAATGTTATGCAAAATTTTGAAAAGTGACTTATTTTCCCTACTACATTCATTATGTTATATAATATGCATAACCTATTTAGGTGAAAAGACATTTTCCTTAAAGATGGTTGAATTGTACAGATGAATTTATTAAAAAGGGATCCATTAAAACTAACATCCTAAAAGGAATTCTGTTCTTGCAAAACTCCTTAGTCACCTATAATGTGTATTGCAATTGAATGTGTTTAACTGCTTAGGCTAGTGGCAGCCCTGATCAGTGCCAGGGAAGTGGCTGGTACTCAGTCAATGGTGAATTGCTGAGCTCC…
>scaffold_5291
CACCATCGTGATTATCTGGGTCGTGAAGTTCTTTTTTGTACAGTTCTTCTGTGTATTCTTGCCATCTCTTCTTAATATCTTCTGCTTCTGTTAGGTCCAAGCTTTACTCCAATTGTCTGATGATGGGTGGGGTTGCACTCCCTCCCTGGTAGTTGTTTGGCCTGAGGCGACCCAGCCCTGGGGTCTAAGGGCTCTCTGGTAAGGTTAATGGCAAACTCCAAGAGGGTTTATGCCAAGGGGGACCTTCTAGTGACCCCCATCCCTATGGTATGCCCCTGCCAGCCCACGCCTTCACAGGAGGCCCTCTAATACTAGCAGGTAGTTTTGGTTCGGTCTCCTGTGGGGTCACTGCTCCTCTCCTCTGGGTCTTGGTGCATGTACAGTTTTGTTTGTGCCCTC…
>scaffold_5376
CAGTCTCCACTCACAGCTCAAATGCAGGAGCACAGACAGATGTTAACAATTAATAGCAACTCCTCCTCTTCCCCTCCCCCCCGACCAGACCTCGGTCCCCCGCTGCCCCCACCTCCCCGGTTCAAGAACTAACCCAGCGTGCACAACCTGTCACCTCATGCAGGGCCTTCCGCTTCTCTCTGCCTCAGTTTCTTTATTTGCACAGTGGGGGCTTGGCAAGTGCTAACCAGAAAGCTGCCTCTGACCCTTAGCCCTCTAACCCCCAGGAGCGCCGGAGGGCAGGTGGAGGGGCAGAGAGATCCCGAGGCCGGGAGCGGAGGGGCCGGGGCGCCAGTCCCCGAGGGGGCGGTCCTCTCATCCTGCTGGATCTCAATGGTAGGTAGGGATGCTGGGATGTGG…
CCCACCTTAGGTTTGTTTAATAGGGATCAAATCAAGAGATGGGGACATGTAATAGAAAGTGGTGAGGGGGCTATTTGACCATTGTCTGAAGCCCTGTTATTGGCTGAACTTAAGAAACAATCCTATTAGCCAGAACCCTGCTCCTGCTGTGTCTGTACTTTCATTCATTCCTAGACGGTAGACCAAACATGGATCAAAGGGCTCTCCAAAGATGGTCTTGGGAAATTCTGAGAGCAGCCCCATAAAGTAAATACTAGCATGAGTCCTGTTCTGCAGCTGAGGGCGTGGAGTCTGGGAAAGTTAAGTCTGTCGCCCAAAGTCACACAGCCATTGTGGAGTCAGGATTCAGACAATCTGAACCCCTAGCCTCCGCCAGGCTTCCTCAGCTCACCAGGTGCC…
>scaffold_5429
AGTGGGGGTAAGGGGGCCGGCTACAGTCCATAGGGTCACAGAGTCGGACGTGACTGAAGCACCTTCGCACACATGCACACACATATGTATATTTATAACTGAATCCCTTTGCCATATATCTGAAACTAACATGAGGTTGTGAATCAACTATACTCCAGAAAAAAAAAAAAAAAAAAAAAACCCAAACAAACGTGTTTGGGGAAGTGGTTAACAGACATGCTGACAAATAAATTAGGGAGTTTCTCAGAATGTTAAGTACTGTTAAGAAAGCCTACCAGAGAAACTGGTTAGAGGGCGGCCTGAGAGGGAGGTGGGGGAAGGTCTCTTCTAGGAGGTGATATCTGGGGACCATGAAGAGAATTCCACACCTGCCTCAAACCCACAGATTGGAAAGATTGC…
GTTCCAAATGTCGGAAGGTGAGACCCTGTGTGGCAGGGACCATGGGTCACCTGAATGCCATGATGTCTGCCACACAGCTTACTTTCTCTCCTTCTCTCCACTATCACAGAGGATTTGTCAACTGGAACTGCCTTTCTACATATTTTTGAACAAAACTGCAGGTACAAATATTGAAGAAAATAAAATCCCCTTCTCCTTATAGGTTTAGCTGAAGGAGATGGAGAGGATCTTTAAGGATGTTTGAATCTCAGAGGCATTTCTAAGGACTCTGTTGCCTTATCTCAGGCTCCTAACCCAACCATCCATCAGTGCAACAATCCATCCATCAGTCCAACCATCCATCTATCCATCCATCAGTCCAACCATCCATTCATCCATCCATCTGCCCATCCATCCATC…
>scaffold_5453
CTCTTGAGAGTCCCTTGGACTGCAAGGAGATCCAACAAGTCCATTCTGAAGGAGATCAGCCCTGGGATTTCTTTGGAAGGAATGATGCTAAAGCTGAAAGTCCAGCACTTTGGCCACCTGATGTGAAGAACTGACTCATTTGAAAAGACCCTGATGCTGGGAAAGATTGAAGGCAGGAGGAGAAGGGGGTGACAGAGGTTGAGATGGCTGGATGGCATCACTGACTCAATGGACGTGAGTTTGAGTAAACTCTGGGAGTTGATGATGGACAGGGAGGCCTGGTGTGCTGCAGTCCATGGGGTTGCAAACAGTCAGACACGACTGAGCAACTGAACTGAACTGAAGATAAAGATGTAAATGCTGTCTTTCTGGTGCCTGAAGCAACCTGGTTCCCATTAT…
>scaffold_5454
TCACCATCACCACCATCACCACCACCATCACCATCATCACCACCACCATCATCACCATTACCACCAACATCATCATCACTATTACTGTTTATTAGGACCCCTTGTTTCTGGCTTCCTGAATATTCATCTCTTTCTTCTCTCCTTCCAAATCAGGCTGCCCCACCTCTTTACTCACCAAGAAGTATGTTCTCAAAGTCCAAATCATTTCTCAAAACAAAAATGACTTTTCTTTCTCAAGCTCTTCTACTTCCTATAGACCAGACTCATTCATTCATGGTGTTTTATGATCCTCAAGACATTGGATTTTCTCCTGCCAAAGCAACAAAATAGCCTTTGTTCATCCATGAGTTTGTATTAATAACTGCTGCCAGTTTCCAGAGCTCTTTTTTACTTACACTC…
>scaffold_5458
GACCCTCAGCGACCCCATGGACTGCAGCCTTCCAGGCTCCTCCATCCATGGGATTTTCTAGGCAAGAGTACTGGAGTGGGGTGCCATTGCCTTCTCCGATGCATGAATATAATCTTCACCAATTCAAAGACCTTAAGACAACCTTGTTGTTTTGTTCAGTTGCTAAGTTGTGTCTGAATCTTCAAGACTCCATGAATTGTAGCCTACCAGGTTCCTCTGTCTGTGAGATTATCTAGGAAAGAATACTGGAATGGGTTGCCATTTCCTTTTCCAGGGGATCTTCCCAACCCAAGGATCAAACCTGCATCTCCTGCATTTGCAGGAAGGTTCTTTATCAGTGACCCACCAGGGAAGCCCTAAGACAATCTACTTGCTTTCAATTTTGTTTGTAAGCATTCA…
AATGTAATTTGAGCTATAAAAAAGCACCTAGGTGAAATATCTCCAATCCCCAAAGCATGGAGTTAAAAGAGTATAATGCAAAATAAGTGAGTATTAGTTTCAGTCAGGTGATCTGGGGTAGTTCTAGACTGGTAATACAGGAGTTTTCTTGGATCTATACTATATGGGGGACTTCCCTGGTGGCTCAGAGGTAAAGGATCCACCTGCCAATGCAGGAGATGTGGGTACAATCCCTGGGTTGAAAAGATCCCCTGTAGAAGGAAATGGCAACCCATAGCAGTACTCACGCCTGGGAAATCTCATGAACAGAGGAGCCTCGTGGGCTATAGTCCATGGAGTCACGAAAGAGTTGGATATGACTTAGTGACTAACAATACTATACAGGCTTAGATTCAGAAA…
>scaffold_5678
TGGATCTCCTTGCAGTCCAAGGGACTCTCAAGAGTCTTCTCCAACACCACAGTTCAAAGCATCAATTCTTCAGCGCTCAGCTTTCTTCACAGTCCAACTTTCACATCCATACATAACCACTGGAAAAACCATAGCCTCTATAGGAACATCTTAATTTGACTGAAAAAAAAAATAGAATAATCAATCTATATAGTTTTAAGATTCTGAAATAGGTAAAGTCGTGAATATCCACTGGAGAAGAAAATGAAAACCCATTCCAGTATTCTTGCCCGGAAAATCCAATAAACAGAGGAGCCTGGCAGGCTACAGTCCATGGAATCTCAAAAGAGTCAGACACAATTTAAGGACTAAACAAGAACAACAAAAGGACATAAAACATTAGCTGCCCTCAGAAAAATT…
CTAAGATCACCCCATGATAATCAGGAACAATGTCCAATAATTCCACCTCTATTCCAGATCCCACCTTATAGGGAATTGATTCATGTCCTGAAGACAGCCCTTCATAGAAACTCTTCCCCACCAGCAGTAAAATTCCTTATATTAATACATTTTGGCAATAGGAAGCAGGATCTTGATCTCCCAAGATGGGAATGGGAATTAATTTCCCACTGGGTATGTCATTACACACAGAGCCATTGAAGCATCAGGCAGCTGTATTTGGCAAGATGATATGATTATCAGTTATTATATAATCTCTATGGGAGAATGCATTTCCTGTTTTAAATAATATCCTTAAATATTTTAAAGCATCACAGCTGTGTGGCCCCGAGACTGCTTATACTTTATTCCAAAAATATG…
>scaffold_5727
CAATAAAGCAGAAATAGATGTTTTTCTGGAACTCTCTTGCTTTTTTGATGATCCAGCGGATGTTGGCAATTTGGTCTCTGGTTCCTCTGCCTTTTCTAATAGATGGTAGTTAAATAAATGATGGTACAGCCATACTGTGGACTTCAATTCAACAATAAAACAGAATGAATGTGATACAGGAGCATCCTGAATCAATCTGCAGAGAGTTGTGCTGAATAATAAGAGCCAGTCTTCCTCTTCTGATTTTGATTTTGCATTATAATTGTATCTGATGTAACCCTTGGGGATAGCTGGGTAAAGGGCACATGGGACCTCTTTGTACTAGCTTTGCAGTTTCCCACAAATCTATAATTCTTTCAAATAAAAGTGCTTTTTATAAAAGATAAAGACAGACAACTG…
>scaffold_5751
ACTCCGGGAGTTGGTGATGGACAGGGAGGCCTGGCGTGCTGCGATTCATGGGGTCGCAAAGAGTTGGACACGACTGAGCGACTGATCTGATCTGATAAACTCATTAAGTGACCAACATTCCACTTTCCACTAACATTTACTAAGGATCTACTGAGTGTCATGCACTGTTCCAGAAGCTGTGGACACAGCAGTGAACAAGGGGAAAATGTCTCTCTTCTCACAAAGCTTCCCACCTTTGTGGGAGAATTAAAAAATATTAACTCATAGGGTAAAACAAAGTTGTTTCAATGCAAGTAAAGCAGAGTAGGCATTAAGAGTGATTGAAGGGACTTCCCTGGCAGTCCAGTGGTTAAGACTCTGAGCCTCCAATGCACGGGGTGCAGGTTCAATCCCTGAATG…
CATAAAACTTTATGAACACTGAAATGTGAATTTCACATAATTCTCACATGTAGTGAAATACTCTTCCTTTGATTTCTTTTCAACCATTTAAAAACGTAAAAAAAAAAAAAATTTTTAGTTCATTCCCATACAGGTAGTTCCCTAGTTTGGCCTATGAGCCAGTCTGCCAATCCCCATACCTGGCCCAATGTGATGCGCATGTGGGCAGCCATCAAGAAGAACTAAACATTCTCCCTGTTTTCTAAGATGGAACAAGAGAAATAAACCAACAATCAGAGCACAATGTGATAAATACGAAGAGAGGAGTGCCCCCATATTACAGAAGCCAGCAGACAAAGCAATCATGGAAATTTCTCGTAAACTGGCAATAAACACATAAGCAGTTCTATGTTGGTTTTT…
>scaffold_5769
CACCCACCGTGTACACACACACACACCTACTGTACACACACCCCATCATGCACAAACACACCCCCACTATACACACACTCCACAGCCATAAGGTGAAGTCCAGACCGTTCAGCCTCCTCCACCCAAACTGGCCCAGGCCTGCCTTAGATCTTCCTCTGCGCTTGTCTTTGATGCCTGGTAAAGGCTGTGAAATAAGTGCCGGGGACCTGACTTCCTCCTCTCAGGAGGAGGGTGTACGATTCGGGGCAGTCGAGTGAAGAGGTCGGTGGGAAAGGACTTTGACGCGAGAAGCATACAGGCCTGGTTCACCTCTGCCCCGCCCACCCCTCCACCAAGCATCCGGCCGAGGAGTCTTGAGCTGCTCTGCCTTCGTGTTCTCCCGGGTTGTTGGTGGGGTTC…
TACAATCCTAGAGACCCCCTAAGTTTCAGTGTTTAGGTTGGTCAGATTCTCCCAAGTGTCCAGGTTGAAGCCAGTCAAAACTGCCCCTCCTGCTCCTCACCCTGCAGTGGTGTCCCCTCCTTAGTGGTGGGTTTTGGCACTTCTGTGGTTGGAATCCGCACAGCTTCTGAAGATTTCAGACCTGGTGCCTCAGGGCAGTAGTGTGCAGTAACCCTGTTCGGATGGGGTTGTATTTAATGCCGGTCACGGCCCATGAAAATGTCTACTTAAAGCCCAGAGCAAGACAACAGTGGTTTCTTAATGATACAAGGGTAGCTATTTTGACCGATAGTGAGCTTAGAGGGAATAGTCACTAGCTGAACTCACCTGCTGTGAGCTCAAAGCCGGGTCCCTTCCCGG…
>scaffold_5779
ACTGATCTCCTTTAGAATGGACTGGTTGGATCTCCTTGCAGTCCAAGGGACTCTCAAGAGTCTTCTCTAACACCACAATTCAAAAGCATCAATTCTTCAGCGCTCAGCAATTCAGTAGACCAGGGTTCAATCCCTAGGTCAGGAAGATCCCCTGGAAAAGGGAATGGCTACCTACTCCAGTATCCTTTGGCTGGAGAATTCCATGGACAGAGGAGCCTGGTGGGCTACAGTCCATGGCATTGCAAAGAATCGGACATGCCTGTGTGGCTAACAAACTTTAAATATTCCAAGAATTTCCATTGTAAAATGTGAAATAACGTTTTTTAAAAAGAAAGCTTATGACAACATTTTGCAGTAAAAAAGTCTAAACTGTTTCCTAACAAGTAAGAAACAGATTTA…
GATCTTGCGTACATGTGTGCTGAGTCCTTCAGTCATATCTGACTCTTTGTGACCCATGGACTGTAGTGCACTAGGCTTCTCTGTCCATGTGACTCTCCAGGCAATAACACTGGAGTGGGTTGCCATGCCCTCTTCCAGGGAATCTTCCTGATCCAGGGATAGAACCCATATCTCTTATGTCTCCTGCATTGCCAGGCAGCTTCTTTTCCACTAGCACCACCTGGGAAGCCTGATGGCTACTGTAACTTTAAATAAATGCAAGACAAGGATTATTTGGATCTAGACAGTTGCACTGGCTCACTAGAATCAATTAAATGCTTCATCAAGTTCTTAAGTTGTAAGAGTCCATGAAAGACCACAGTACATACAAATCCATTAGGAGAGCTTCTTTAGGCTGCC…
>scaffold_5785
TCACTGCAGATGGTGATTGCAGCCATGAAATTAAAAGATGCTTACTCCTTGGAAGGAAAGTTATGACCAACCTAGATAGCATATTGAAAAGCAGAGATACCACTTTGCCAACAAAGGTCTGTCTAGACAAGGCTATGGTTTTTCCAGTGGTCATGTATGGATCTGAGAGTTGGAAGTTGGACTGTGAATAAATCTGAGCACTGAAAAATTGATGCTTTTGAACTATGGTGCTGGAGAAGACTCTTGAGAGTCCCTTGGACTGCAAGGAGATCCAACCAGTCCATCCTAAAGGAGACCAGACCTGTGCGTTCATTGGAAGAACTGATGCTGAGTTTGAAACTCCAGTACTTGGGCCACCTCATGCGAATAGTTGACTCATTGGAAAAGACTCTGATGCTT…
>scaffold_5795
GAGAAGACTCTTGAGAGTCCCTTGAACTGCAAGGAGATCCAACCAGTCCATCCTAAAGGAAATCAGTCCTGAATATTCATTGGAAGGACTGATGTTGAAACTGAAACTCTAATACTTTGGCCACCTGATGTGAAGAACTGACTCATTAGAAAAGATCCTGATGCTGGGAAAGATTGAAGGTGAGAAGAGAAGGGGACGACAGAGGATGAGATGGTTGGATGGCATCACCGACTCAATGGACATGAGTTGAGTAAGCTCTGGGAGTCGGTGATGGATAGGGAGGCCTGGCGTGCTGCAGTCCATGAGGTTACAAAGAGTCAGACAAGACTGAGTAACTGACTGAACTGAACTGATCAAGGGTAAAAATAAAAAGGTAAAATGTGAAATTAATCTTAATGG…
>scaffold_5796
AAAGTACAGATAAATTTAAGGATGTAGGAAAATGAGGCTGAGGTGATTCATGTCTGATGGCTCCTAGCTTTCCAGTGAATTACGAGGTACTCAGACCAATAAAAGAAAACAAGAGTAAGAAAGATAAACTTGGTTTCATACCTGGGAAAGATTCTGCAGTGAGTTTCTAATATCATGCAACACTCTTCGCAACTGCATCTCGATGGCAGAAGGGGGGTTCACAGAGCACGCTCGGTAAGGGGAGGCAGCATGTCTGTGTGAGTAAGGACATCCGAGAGGGCACGGGAAGGCACTGCAGGCGGCGCCTGCTACACTGGGAACACTGTGAGTGCTCAGAGTTCTCATGTGTTCACACAGGTGCCTTTCCTGCCACTCCGAGTGGAGAGAGTGAAGGGAGCA…
>scaffold_5814
CCCCCCCCCCCCCCCCCCCCCCCCCCCCCCCCCCCCCCCCCCCCCCCCCCCCCCCCCCCCCCCCCCCCCCCCCCCCCCCCCCCCCCCCCCCCCAGGGCAATTTCAGTCTCATGGGGAGAAAGAGGCTTCCCAGAGTAGGAACTTGTGGCTAAATCCCTTTTTCCAGTGTCTCTAGCCCTGAGATATTTCTGGGTAAAGGAGGGAAGGCTCACTATTACATGAATGAAGAGGTTTCCTGGACCAGGCTATCTCTCTTGTCAGTTCCATCTGATTGATTGAGTATGTCTCATGCTGCTGCTGCTGCTGCTAAGTCGCTTCAGTCGTGTCCGACTCTGTGCGATCCCACAGACGGCAGCCCACCAGGCTCCCCCGTCCCTGGGATTCTCCAGGCAAGAACAC…
>scaffold_5845
AGAATTTCCCTGCAATGCAGGAGACCCGGGTTTGATCACTGGGTCGGGAAGATCCCCTGGAGAAGGAAATGACGACCCACTCCAGTATTCTTGCCTGGAGAATCCCATGGACAGAGAAGCCTGGCAGGCTGCAGTCCACAGGGTCACAAAGAGCCAGACACTGCTGAACAGCTAACACACACACACACACACACACACACAAGCTTAAAGGCATTTTGCTACAATCTACCATTCTAGGTTTTATATATTTCTCAAATTATTTTTAAAAATTATATAAAAATTTAAATAATGTATGTGTTTAACATACAGCAGAATTTTCATATTAATGAGAATGCATCTCATAAAACATAATCATATTAATATGTTTCACAAATGAATAAAATTTTTCTTCTAGAATCC…
GGAAGGACTCGGAATAATCTTGTTTTTGCTGGTAATAACACTCAATTTTCCCTTGAAGGATAATCCCTTGCCAACTCTTAGTGAATGTGGGTTTGACAGGATTGACCCAGATCCAGAGAGGGCATGAGAGAGAGCTAGGGTTAGCTAACCAGTTTTGTCCATTTCTCTGGTCAAAGTAAGACCAGTGAAACTCAGTTCCTGAATGGAGAAGTTCTTTTTATGTTGGAATTACTAAGAAGATAACCTGTAATCTTGGAGCTGCAAGGAACCATCTAGGTGGAAAAAGGCACTAAGAATGAAATAATCATAGAAGAAAACAAAACTGAGAGGTAGAGTGCATTAAACTCTGGTCTGATGTGACTCTTTGAGTCTCTGTCTCCCCCCTTTTCAGAAGGGAAA…
>scaffold_5849
GAGTCTGAGTGAAGTCCGGGAGTTGGTGATGGACAGGGAGGCCTGGCGTGCTGCGATTCATGGTGTTGCAAAGAGTCGGACACGACTGAGCGACTGATCTGATCTGATCTGATATGTCAACTGGAGGAGGGAAGGTGGTGATAGAGGGTGAGATGGTGGGATGGCATCACCAACTCAAAGGACATGAGCTTGAGCAAACTCCGGGAGATACTGAAGAACAGGGAAGCCTGGCATGCTGCCGTCCAGAGGGTGGCAAAGACTCAGACAGGACTTAGAGACTGAACAATAATATATCAACTGTATCTCAATACATCGCAATTATTTCCCAAAACTGAGGGAAAAAAATAGCATGGTTGGTGGTAGTAGAGGTGATGACGGTGGTTGTAATGGAGTTTATAA…
>scaffold_5872
CTCTGTGCGACCCCATAGACGGCAGCCCACCAGGCTCCCCCGTCCCTGGGATTCTCCAGGCAAGAACGCTGGAGTGGGTTGCCATTTCCTTCTCCACAATAACAATATAGTATTTTAATAAAACACTTGATTTTCCACACCTTGAAGTATGAATACTGTGTGACCCCAATATGTTAATGTAGAATCAGACCTTGAAGAAGGTTTTCTTGTTTATCTAATTAATTTTCAATGTTTCTGTTTACAACAAAGATTCATGAATTTAGTTAAAATGTACCAATTTGACAAAAATGGGAAAAGAAAATAAGCTTACAGAAAACAAAAATAACCTAAATTAATAGAGAATCCTATGAAAAGTAACTACTATTTTTCATATAAAATAGTATCAGAGGACCTTTGTTG…
>scaffold_5963
CATGATCTGAGCCACAGTCAGCTCCTGGTCTTGTTTTTGCTGACTGTATAGAGCTTCTCCATCGTTGGCTGCAAAGAATATAATCAATCTGATTTCGGTATTGACCATCTGGTGATGTCCATGTGTAGAGTCTTCTCTTGTGTTGTTGGAAGAGCGTGTTTGCTATGACCAGTGCGTTCTCTTTGCAAAACTCTCTTAGCCTTTGCCCTGCTTCATTCCGTATTCCAAGGCCAAATCTGCCCTTAGCAGCCCTCTTCTTTCCCTCTTTTCCATTATGTGTGTGTGTGCTGAGTCGCTCACTTGTGTCTGACTTTTTGTGACTGCATGGACTGAAGTCTGCCAGATTTCTCTGTCTATCCATCGAATTCTCCAGGCAAAAATACTGGAATGGGTTGTCAT…
>scaffold_5981
AGCGCCGAAGAATTGATGCTTTTGAACTGTGGTGTTGGAGAAGACTCTTGAGAGTCCCTTGGACTGCAAGGAGATCCAACCAGTCCATTCCAAAGGAGACCAGTCCTGGGTGTTCTTTGGAAGGACTAATGCTGAGGCTGAAACTCCAATACTTTGGCCTCCTCATGTGAAGAGTTGACTCATTGGAAAAGACCCTGATGCTGGGAGGGATTTGGGAGCAGGAGGACAAGGGGACGACAGAGGATGAGATGGTTGGTTGGGATCACTGACTTGATGCACATGAGCTTGGGTGGACTCTGGGAGTTGGTGATGGACAGGAAGGCTTGGCATGCTGCGATTCATGGGGTCGCAAAGAGTTGGACACGACTGAGCGACTGAACTGAACTGAACTGATGGGGA…
>scaffold_5988
CCCACACCAAGTCATCCTCAGGGCTGCAGAGTCTGCACGCTAAACATCTCTGAGCCCACCCACTTCTCCCCATCTTCATCATAATTACTCTGATTCAAATGTTTTCACCGCTTGGTTAGAATACAATCCCCTTTTCTTTGACTTATTAAGTCAAACTTCTCAAAATGCAGCACTCTTTCCCCCACTTTCCCCACCCTTAGGGAAAGACTGACTACAGGTTACAAGTGGTACTTGATCAGGGCCCTCCTCAATTTCCCCAGCTTCATCAAATACCATATTCTCCAGGCTTCCTCCTCTTACCCAGCCAGCTCTATGGTAAAAGGACAAAGCCATGCTCAGCACTCTATCTTCAGTGTTCAAGGCAGTGCCTGGTACGTGACAGATGCCCAATAAATATTT…
>scaffold_6011
TTGATGAATTTTTTTTTTGTGGGTTCACGGAAGAAACACAGCCATTTAAATCCATCTCAAGTGTCACCTCATCCTGGAATCAATCAGTTGCTTGGACACATAATAGTGTAGTTCCCACTTTGAGAAATGAACAATCAGTTTTCGAAACCTAACCTCACCACTTACAAGCTTCCTTAAACTTGGATAATTTAAATAACCTCTTATAACTTTAGTTTCCACAAAGCTGAGGTGTGGATGAGAATAGCCACCAGGTAGGGTCATTGTGAAGACACAGTGGAATAATAAATGAGTGCCTGGTTCATTACATGGCAGATGCTCCACTGAGTTATAGTTCTTTATTTGTCAGAAAGGAGCTGTGATAATAGTTTCTTTTTGGTCTTTCCATGGTTCTTAGGTAAG…
GGGGGGAACAAAGATAGTACATGCTTTGTTTTGTTTCTGGCTTTAGGAGTTAGGTCCTTTGTTCTTGCTCAGTAGTTTTCATACAAAGTATTTGGGAGGATGGAAAACCAAATAGTGAGCTAGTGGAAATATACATGGTATATACACAGTATATACACATGGCTGGGGCTTCCATGGTACCTCAGCTGGTAAAGAACCTGCCTGCAATACAGGAGACCCTGGGTCAATTCCTGGATTGGAAAGATTGTCTGGAAGAGAAATAGGCTACCCACTCCATGTTCTTGGGCTTCCTTGGTGGCTCAGGCGGTAAAGAATCTGCCTGCAGTGAGGGAGACCTGGGTTCAATCCTTGGGTTGGGAAGATCGCCTGGAGAAGGGCATGGCAACCCACTCCAGTATT…
>scaffold_6139
ACTTTCATCAAGAGGCTCTTTAGTTCTTCACTTTCTGCCATAAGGGTGGTGTCATCTGCATATCTGAGGTTATTGATATTTTTCCCAGCAATCTTGATTACAGCTTGTGCTTCCTCCAGCCCAGTGTTTCTCATGATGTACTCTACATATAAGTTAAATAAGTAGGGTGACAATATACCATGACATCCAGTCCCATCATTTCATGAGAGTTCCTTGGACTGCAAGGAGATCCAACCAGTCTATCCTAGAGGAGATTAGTCCTGGGTATTCATTGGAAGGACTGATGTTGAAGCTGGAACTCCAATACTTTGGCCACCTGATGCGAAGAGCTGACTCATTGGAAAAGACCCTGATGCTGGGAAAGATTGAGGGCAGGAGGAGAAGGGGACGACAGAACGA…
>scaffold_6170
GGTGGATGAAGCACAAGCTGGAATCAAGATTGCCGGGAGAAGTATCAATAACCTCAGATATGCAGATGACACCACCCTTATGGCAGAAAGCAAAGAAGTAAAGAGCCTCTTGATGAAAGTGAAAAAGGAGAGTGAAAAAGTTGGCTTAAAGCTCAACATTCAGAAAACTAAGATCATGGCATCTGGTCCCATGACTTCAAGGCAAATAGATGGGGAAACAGTAGAAACAGTGGCAGACTTTATTTTGGGGGCCTCCAAAATCACTGCAGATGGTGACCGCAGCCATAAAATTAAAAGACGGCTGCTCCTTAGAAGCAAAGTTATGAGCAACCTAGACAGCATATTAAAAAGCAAAGTTATGACCAACTTAGACATTACTTCGCCAACAACGGTCTGTCA…
CCATGTTATTTCCACAGTCCAGTAATTTATTTTAAATTTGAGTAATTTCAAATTCCACAAAACTGAAGAACAGCAATATTTGTTTGAATTCTTTCTTCTGTACACTCAGTGATCTAAAACACCACAATATCCAACATACACAAACCTCAGGGAAGGGTTAGTAAATACACACAGATTGGAATCATGGTGCTCTTTGTTCCTGAATGGAATGGTCCCACAGAAAAAGCACAGGATACAGCACAACGTAAGGGCACCTGTTACATATGAAGTGAGCAAAAACACTAGCATTTTCTATATGCGTAATGAGGAAACCTGCATAGGTTAGAGGGCCTTTTATGCTCATTTAAAAGTCAGGCAAGTTGTCTGTAATGCATTTTTTAAACAATTTGGAGAGCACTG…
>scaffold_6176
CTGCTCCTGGATGCCCAGCTCAGCTGGCACCCTGGGCAGAGGGGTGGGCAGGCATCTGGCCCCAGCATGCTGTCCACACAGCAGCCACAGTGGGGGATGGCCAGCCTGGTATGGAGGGGCAGTGAGTGTGGCCCCCAGGGGAGATGCGGGGGTGTGTGCCTGGCCATCTCCTGGCCTCTGCAACCAGGCTAGGGGCAGAGGAGGTGGTGTTGCTGCCTGGGCTTCATGTGGCTGTGGGCTTGCGGGGCGCCTGGTGGATGGCAGGCTTGAGGCAGAAGGACCAGTAGGGANNNNNNNNNNNNNNNNNNNNNNNNNNNNNNNNNNNNNNNNNNNNNNNNNNNNNNNNNNNNNNNNNNNNTCCAAAGGGCAGTGTGGGGAGCCAGTGCCCTTTGCTGATGG…
TTATCTATATACATATATATTAATACATATATGTGTGTTCTCTTTCTCTCCATATGCATATATACTTCATTTCTCCAGTGCAACAGAATCAATAGGATGTGTGTGTGTGTGTGTGTGTGTGTATCTGGGATTTTCCAGGCGGTTCAAGTGGTAAAGAACTCACCTGCCAGTGCAGGAGATGCGGGTTTGATTCCTGGGTCAGGAAGATCCCCTGGAGAAGGAAATGACAATCCACTCCAGTATTTTTGCCTGGAGAATCCCATGCACAGAGGAGCCTGGCGAGCTACAGTCCATGGGGTCGCAGAGTCAGACATGACTGAGTGACTAAGCATGTGTGAATGTGTATGTATATCCAACATCCTATTGATTCTGTGTCTCTAGAGAACTCTGACACATCCT…
TTTGGTCTAATGGATTTACTTGGTTTAATCTTTGCACTGTCATTATATATTTTGATGCTCAAGACTGTTCCAGTTTAGGCCAGTGGGAACCCCTTCACCTTAACTCCTGTGTCCCTCTGCCCCATTGTTCTCTGAGGGCGTTGTGACTTCGTCACACACCAGAATGGCCCCAGGCTCATCTGCTTTCCCTCCTGAACTCAGCCATTCCTCCAGGGAGCCCTGACTCCTTTCATCAGAAAAGAGTGTTTGGAAACCATGATCTACGTGTGCTCATTGTTACTGAGCTTTCATTGTTTGGGGGCCCTCTCAGCGGACATATCTAGGAAATAGATGTGTGTATGCACGCACATCCACTTTGGTAGTTACATGTATTAACTAGTTATATAAATTAAAAATGTT…
>scaffold_6255
AGAATCCCAGGGACGGGGGAGCCTGGTGGGCTGCCGTCTATGGGGTTGCACAGAGTCGGACACAACTGAAGCGACTTAGCAGCAGCAGCAGCAGCAGTGGCTAAGTCTATCTGTTTTGTGACCCCATGGATGGCAGCCCAGCAGGGTCTGTCCATGGGATTTCCCAGGAAAGAATACTGGAGTGGATTTCCATTTTCTCCTTCAGAGGATCTTCCATGACCCAGGGATCCAACTCAAACTCTTTTTTCCTGTATTGTAGGTGGATTCTTTACTACTGAGCCATGGGGGAAGAAGCCCTCTCTTACTATGTAAACAATCAAATCCTAAATTTGCAAAACTGCCCCCAAATTCCACTTTCATATTCTTCCATCGCCCACTGGTGACTCTTTTAAACCATAA…
ACAAAATGGGCATAATGGACTATTGGATGTTTTTGAAAACATGAAGCAAAACCTGAAGGTTAGTAATTAGCATCAGATAGAACCAAGTAGATAGAAGAAAAAAAGTCTTGTTTCTTAAATTTCCCTTAGTTTCAAAGTTCCTGGAGATGCATGTTTGGGAGACTTCCGAGGGAAATGAAGCAGTAAGAGTAAAGAATACACAAAAATAGTTGTTGCTTAACAATGGCAACAATTTCACATTTCCACAGGGTATAAAAATCTGACAATTTTGCAAGTGAATAAAGCTTAGTTATTTTCTGTTTTAAATTGTTTTACTTTAGTCAGAAGATTTCCCCCTAATTCACAGTTTTAAAAAGACCTCAGATCCCATTCTCAAAATGATATTTCATTATGGTTTAT…
>scaffold_6304
TTTGAACTGTGGTGTTGGAGAAGACTCTTGAGAGTCCCTTGGACTGCAAGGAGATCCAACCAGTCCATCCTAAAGGAAATCAGTCCTGAATATTCATCAAGGACTGATGTTGAAGCTGAAACTCCAATACTTTGGCCACCTGATGCGAAGAACTGACTCATTTGAAGAGACCCTGATGCTGGGAAAAGATTGAAGGCAGGAGGAGAAGGGGACAACAGAGGATGAGGTGTCTGGATGGCATCACCGACTCAATGAACATGAGTTTGAGTCAACTCCAGGAGTTGGTGATGGACAGGGAAGCCTGGTGTGTGCTGTGGTTCATGGGGTCGCAAAGAGTTGGACACGACTGAGTGACTGAACTCAAATGCACATGAAAAGTTTTCTCTTCTTCAAAAATAG…
>scaffold_6386
AACTCCAGGAGTTGGTGATGGACAGGGAGGCCTGGCGTGCTGCGATTCATGGGGTCACAAAGAGTCGGACACGACTGAGTGACTGATCTGATCTGATCTCTTATAAAAACTAATTTTACAAAAGTATGTGACTTTAAAGAGCTACAGAATATCCTTGGGAAAGGGTATAGAGAAAGAGAGTCAAGTTATTGAAGCAGAAAGTCTGGTGCACAGCATTGGTCAAAACGCATCTAAGCACGCCCTTCATCCAGCTCTCGGATGCCTCTCCAACTTCCTCTCCTACTACTCTGCTTCTTGCTCACTTGGCTGTGTAACCACACTAGCCTTAATGTTTGTCAAAACACTCAAGCGCATCTGCCCCTCAAGGCCTTTGCTTACGTGGCTCCGTCTGCCTGGACA…
TTTAAATATCCCTAATTTAAATGTTGGCTCAAAATTTTTATAATCATTACACAGGCCTCACACTCAGAGGTTTAAAGAACTGAAATATTTCAATGTCCAACAAAAGAACAGCCAGCTTGCAGTTGAAAAAAATTTAGTTTTCTGAAGCTTACTCCTATAGGACTACTGATATTATCATGACTAATCACAATAAACTGGAAAATTCTGAAAGAGATGGGAATACCAGACCACCTGACCTGCCTCTTGAGAAACCTACAGTTAGAACTGGACATGGAACAACAGACTGGTTCCAAATAGGAAAAGGAGTTCATCAAGGCTGTATATTGTCACCCTGCTTATTTAACTTATATG
>scaffold_6494
CTTGCCTGGATAATCCCATGGACTGAGGAGCCTGGCGGGCTACAGTCCATGGGGTCGCAAAGAGTTGGACCCAACTGAGCGACTAAGCACAGTACAGCACACACAGCTAGTAAGTAGTGAGTCCCCGAATGAGGTATCCAACCTAAGTCTTGATTTTGCTGTGCATACTCCTCAAAGTCTCTGAATTCCCACGGTCTTTATTAGACCAAGTATCACCTTTTATTGTTGTTGTTGCTAAGTCACTTCAGTCGTGTCCGACTCTGTGTGACCCCATAGACGGCAGCCCACCAGGCTCCCCCGGCCCTGGGATTCTCCAGGCAAGAACACTGGANNNNNNNNNNNNTTCTCCAATGCATGAAAGTGAAAAGTGAAAGGGAAGTCGCTCAGTCGTGTCCGACT…
>scaffold_6579
TCCCTAACACACACACAGGTACACACATACATGTATATACACATACCACACCCACAGAGACTACATATACACACACCCACCACCCACACTACACACACACTACATTTTTACACACACCACACACAACACGTACGCACACAAGCAACACACCACACATCACACACACCCACATGTACACATACATGTATACACACATTCAGCACACACTACATACACATTACATACACAAACAACCCCTCAATACAGTGTGTGTACACACACAAACATCCAAATACACTACACGCCCACTACATGTGTATACACACAACACCCAGCACACACCACACACCCACACATCACACACACCCACATGTACACACCACATGTAGATACATCCACCACACACAACACGCCTACACA…
>scaffold_6673
CTCATCTCACACTCTAGCAAAGTAATGCTCAAAATTCTCCAAGCCAGGCTTCAACAGTACATAAACTGTGAACTTCCAGATGTTCAAGCTGGATTTAGAGAAGGCAGAGGAACCAGAGATCAAATTGCCAATCTCCATTGGAGCATCAAAAAAGCAAGAGAGTTCCAGAAAAACATCTTCTGCTTTATTGACTATGCCAAAGCCTTTGATTGTGTGGATCACAACAATCTGTGGAAGATTCTGAAAGAGATGGAAAGACCAGACCACCTGACCTGTCTCCTGAGAAATATGTATCCGGGTCAAGAAGCAACAGTTAGAACTGAACACGGAACAACAGACTCATTCCAAATAGGGAAAGGAGTATGTCAAGGCTGTATAGTATATTGTCACCCTTCTTAT…
>scaffold_6695
TGAACTCCAGGAGTTGGTGATGGACAGGGAGGCCTGGTGTGCTGTGATTCATGGGGTTGCAAAGAGTTGGACACGACTGAGCGACTGAACTGAACTGAAGAGAAACTGGGGAAATCATTCTGTAGGTTTTATAAACATGAAATACCAAATAACGTAAGTTTGATAGTTAAGGTTTTTTTTTTTTTTTTTTTTGCTGTAGAAAAATGATGGTCTTCAGGAAAACAAAAAAAACAGAAATTTATTTCTAGTTTGTTTGGATTGAAGAAAATAATTGTATTAGGAAAGTAAGGGACTGCAGCTAGTCACGTTTTAAGACTGATTATATCCTTACAAGTGAATCCATAAACATAAGACAGATCCAAACCGGCACATGAAAGACTCATTTAGTTTTTAAGTAGC…
>scaffold_6706
CCCTCCTACTCCCTCACCCAGCCCCTCCCACCACCTTCAGGGCTCTGCTCAGCATATTTTACCCCCTGAGATCTTTCCCAGCTCCCTACTTAAAGTAGTGCCTACCCCAGGGCAGCACTCAGCTCCATACTGGCTTCTGTTATTTTCCTCAGTGATTATTATAACTGTTTCGTCAGAAGGCTGATTTGTCTCCCGCCTGCACCAGAAAGCCCCAGAGGGCTGGGAATTGTGTGTCTCCATCAGTATTGAAACTCCACCTGGAATAGTGGCCAGCACATGACAACTCCCCTTGAATATCTCAACAGATGCTAGAGTGGATGTCAAAGTGTTAGTTGCTTAGCCATGTCAGACTGTTTGCGACCCCATGGGCTGTAGCCTGCCAGGCTCCTCTGCCTGTGG…
TGTTTATTAGTGTATAATTATAAAAGCTAATTTTATAATTAGTTTCTGCTGTACAGCGATGTGAATCAGCTATATGTTTACATATCCCCTCCCTCTTGGACCTCTCTCCCACCCCCGCTCCTACCCNNNNNNNNNNNNNNNNNNNNNNNNNNNNNNNNNNNNNNNNNNNNNNNNNNNNNNNNNNCAGGTTCCCACTAGCAATCTGTTTTACGCCTAGTAGTGACGTGAGTCTGAGTGCACTCCGGGAGTTGGTGATGGACAGGGAGGCCTGGCGTGCTGCGATTCATGCGGTCGCAAAGAGTCGGACACGACTGAGCGACTGGACTGAACTGAACTGAACTGAAGTGTATTTATGTCAAACCTAATCTCCTTTTTTCTTATTTCCTTCTTCTCTTTCCC…
>scaffold_6708
CTCTTGGAATATGACAAAGGGAGCATTAAAAATCAATGGATAGCTATTTACAGTAGCCAGGAAGTGGAAGCAACCTAGATATCCATAGACAGATGAATGAATAAAAATGTTGTGGTACATATACACAATGGAATATTACTCAGTCATAAAAAAAAAAAAAAAAAAGAAAGAAAGAGCAATAACATGATGGTTAAGAGTGTGCTTTGGAATCATACCAAACAGAATTCAGATCCTGGCCCTGACATTCAATATGTGACACTGGGCAAGTTGTGTAAAGTGCTTTCGTTTATTTATCTATAAGATGAATGTTATGTTATAGGCTCCGTAGGGGGGACTTAAGGATTAGGTGCTTCTTAAGTAGTTAGCATTTTGCCTAGAAAGAATAAGTACTCAATAGAT…
AAGATTTGATCAAAATGACCGCCATCTTGACCACAGATGGATCTGATAGGGCAGGTTCCATCAAAGTGAAGGAGCTGGTGAAGGCTGCAGAGGAAGAGCCAGGGGAGCCTTTTGAAATTGTTGAAAGAGTTAAAGAGGACTTAGAGAAGGTGAATGAAATCCTGAGAAGCGGAACCTGCACAGGAGATGAAGGCAGTGTGCCGAGGTCTCAGCCAGAGAGAGAGTTAGTGGAGGAGGAGTGGGTCATTGTCAGTGAGGAGGAGATAGAGGAGGCTAAGCAAAAAGCATCTTTAGAGATCGCCGAATACCCATGTGTAGAAGTTAGACTAGATAAAGAGACCAAAGTAGAAGTAGAGAAAGACTCAACGGGGCTAGTGAACTACCTTACTGAGGATCTGA…
>scaffold_6713
CAGCAGCAGCAGCAGCAGCACTAGTGTTGTGCATAAATGATAAACTGTCACACCATTAACATTCTACTCAAAAAAAACACTGGAAAGTCTTGTATTGTGCAGTAGGCTTAGAATGGAAAAAATACTGTGTAGCTGTGTGTCACTGGAGATGTCAGATGAGTGCCAAGTATTTTGAGGTTAAAAAAAAAAACAAAACTGAATGGAACATAACAGCCAAGAAGTTAAATGGAAGAAGTAGTTTCTTCTATCACATTTTAACAAGATTTGCTATGATGGCAGTGCATGGGCACCACTCTAACCGCCTCATACTTCTTCAAGTCCTTCTGTGCATTCTTTATAATACCCAGAGGCACAAGCTCATCCTTGTGGGAATCTTGGCAGGATCTACAAATTAACTTG…
CATCTCAAAAGATGTAGAAAAAGCACTTAACAAAATTCAACATCTGTTCATGACAAAAGTAGGAATAGAGGGAACATATCTCAACATAACAAAAGCCATTTATGATAAACCCACAGCCAATATAATACTCCACAATGAAAAACTAATAAAATCTGGAAAAAGACAAGGATGCCCACGCCTAACCACTTTTTCATATTAGAAGTCCTAGCCCCAGCAATTAGACAAGAAAAAAATAAAAGGTATCCAAACTGACAAAGCAGGCAAGACTATAAAATGAGAAAACCTCTCTTCAGCAAGTGGTGCTGGTAAAGCTGGACAGCTGCATGTAAATCAATGAAGTGAGAACACTGATAGCATGCACAAAAATAAACTGAAAATGGCTTAAAGACTTAACAGAGC…
>scaffold_6808
TGGAAGGAATGATGCTAAAGCTGAAACTCCAGTACTTTGGCCACCTCATGTGAAGAATTGACTCACTGGAAAAGACTCTGATGCTGGGAGGGATTGGGGACAGGAAGAAAAGGGGATGACAGAGGATGAGATGGCTGGATGGCATCACCGACTCGATGGACGTGAGTCTGAGTGAGCTCCGGGAGTTGATGATGGACAGGGAGGCCTGGCGTGCTGCGATTCATGGGTCGCAAAGAGTCGGACACGACTGAGTGACTGATCTGAACTGAACTGAATGCACTAACACGTGCTAAGCAGGCAACATGCTGCTTTGATTGTCACTACCCTCTTTTCACATGAGTTTGGAACATATTTTCTGGGAGACTGAGTTGAGCAAACACAGACTACCTTAGGGGTTAG…
>scaffold_6818
ATGGTTGGATGGCATCACTGACTCAATGGACATGGGTTTGGGTGGACTCTGGGAGTTGGTGATGGACAGGGAGGCCTGGCGTGCTGCGGTTCATGGGATTGCAAAGAGTTAGACACGACTGAGTGACTGAACTGAACTAAAGAGTCTAAAAATGGAAATAAAAACATAACAGTTAACATTAAAAATCAACGGATGATTTCTCATTAAAAATGGCCTGTATTATTCCGAAAACGTAAATATTTCAAAAAACAATAAAAGGAGAGGTAATTGTTTTAGATTCAGAGTCTAGAAAGATAATGCTGCTGCTGCTGCTGCTGCTGCTAAGTCACTTCAGTCGTGTCCGACTCTGTGCGACCCCATAGACGGCAGCCCACTAGGCTCCTCTGTCCCTGGGATTCT…
>scaffold_6829
TGCCATAAGGGTGGTGTCATCTGCATATCTGAGGTTATTGATATTTCTCCCAGCAATCTTGATTCCAGCTTGTTTCTTCCAGTCCAGCGTTTCTCATGATGTACTCTGCATATAAGTTAAATAAGCAGGGTTAAAGGCCCCTAAACCTTAATTGGATTAAGGGATCTTAGGAAGGTGTAGAGACATACCCAAGTTCTGGAAGAAGTCATGCAGTGTGAAACACATTTTCATTTTGTTCTAACTTGTGAATTATCAAGATTCTTTCTGCATGTTGCTACCAAACTTCTTCCAGTTTTTGATAACTCACCATACCCACTTTCTCCCAACAAAGAATGCAAATTCAAGCCATTAAGAAAGCAGGGAAGGCTGTAAAATGAATTGAAAATGTGTTGGAAAACA…
>scaffold_6851
TCCCCTGCCACCCCACTCCAGTCCAGGTCATGTCTCAGCACCACAGGTGCGCCCCCTGCTCTGAGTGATCAGAGTGAAGTTGGGAAGCCACAGAGCCCAGGTGATAGGGCACTTTAGACAGGACACATGTTCGTCCACTCAGGAGAAGAGCCTGGGCAAGCCCAGCTCGAGTGTATGTGTCCTTCTCCAGCCTGACCTTCCCCTTGTCGCCTGTCACCCCTCCACTGCAGTCACGTGGCCTCTGCCATACCCTCCCTGCTTCAGACATGGGCTCCGTGGATCCTTCCCCATGAAATGCCCTTCCCTTCTCTCCACCCCTCTCTTTGCCCAACAGAATTCTACATCCCTACTAAGCCCTCCCTCATCTCTGTTTAGCTTAGGATTGTAAGCACCTTGAAG…
>scaffold_6905
ATCCTCTTCTGGGGGGTGGAGGGGGCCCTAAATCCAATAACAAGTGTCCTTAGAAGACAGAGGAGAAGGCCACGTGACCATAGAAGCAGAGACTGTGTTCAGCAGCCATAGGCCAGGAGCTGAAAGAAGTAAGGAGAATTCACCCCTAGCTACTAGAAGAAGCACAGTCCTGAAAATACCTTGATTTTAATGTCTGGCCTCCAGAATTGTGAAGGAATAAATTTCTGTTGCTTTAAGCCATTAAATTTCTGGTTATTTATTACAATGGCCATAGGAAATTAACACAGTCTGCTGGTCCTTCCAGGACAAGGAAGAAAGCATACAGACATTTGTGGGGCTCCTTCTCTATGCTGAGCACTGTGCAGACAGCTCACAAGCATGGGGACAGGTTGTATGGTA…
TTGAAAAGCAACCCACTTGGGTATGCAGCACGTAGCTCAAGGCTGGCGTTTGTCATCACAACAGCAAACGATGACAGCAGCACCAACATAGCAATTAGTGGGTCAAATATCATCCGCAACATCCTAAATTCATATCATCCTCAGAACAACCTATGCAATGGCTACTACTTGCAGCCCCATTTCACAGATGACAAAACTGAGGCACAGGACCTTGCCCAACATCCAAAATTAGTATGCAGCAGAACAGATATCGACTAGGCAGTCTGGCTTCAGAGCCTAAGTTCACACAGCAGGCACTTGGTAGGTGTTTGATGCGTTAATGGGGAAAAAAAAGATGAACTTGGCCATAAGTAGAAACATACATTGAATATATAAGAGAAGCAATACAAACAGAATAAA…
>scaffold_7027
AAGGGAGGGGATACATGTATACCTATGGCTGATTCATGTTGAGGTTTGACAGAAAACAACAAAAATCTGTAAAGCAATTATCCTTCAATAAAAAATAAATTAATTAAATGAGAAAAAAGAAAGTTGTATTAATAGATTCTTTAAAAAGGAATTTTATGTGTGTTCAAGCTGTGATTGAATGAATTTGTTTATAAAGTTTAAAAAAATAAACTCAATAGTTTACTGACTATTAAAAAAAAAAAAAGAATTGGTTGCCATTTCCTTCTCCGAAGGATCCTCCTAACCCAGGGATCTAACCCAGGTCTCCTGCATTGCAGGCAGATCCTTTACCATCTGAGCCACTGGGGGGCCATATACAAATGTGAGAGAATAAGAGGAGAAAATCATGTCTTCTCCTCC…
AGTGGAAAGATGACAGGTATTGTGGTATGGGTTCAAATTCCAGACCTGCCATTTATGGTCTGTAGGCCCTGGATTGAGTGAGCTAACTTTTCAAAATATCCTGTTTGTTGTTTCCATCTATAAACCAAGTACAGGGTGCAGGGTTATTGTTAATGCTTGGAGTATAGAAATTGTCAGAGCCTGGCAGATAGTAGCATCTTCATGGCACGGAATATTATTACTATCATTTGTTAAATATCTACTGTGGGTCAGGATTTGGGCAGTCACAGTCTGAGAGGTGGTAAAGAGGAAGTAAGGGGGCATTTTTGTCACTGCCAAGTTTTGAGTTCCTTGGACAAATGGGGCCTTTGCTTTCACATCTTAAAAAATAGGAGAAAATGCTATTCTCATGGACAGAAG…
>scaffold_7060
AGCACCAAAGAATTGATGCTTTTGAACTGTGGTGTTGGAGAAGACTCTTGAGAGTCCCTTGGACTGCAAGGAGATCCAACCAGGCCATTCTAAAGGAGACCAGTCCTGGGTGTTCATTGGAAGGACTGATGCTAAAGCTGAAACTCTAATACTTTGGCCACCTCATGTGAAGAGTTAACTAATTGGAAATGAGTCTGATGCTGGGAGGGATTGGGGGCAGGAGGAGAATGGCACGACAGAGGATGAGATGGCTGGATGGCATCACCGACTCAATGGACATCAGTTTGAGTGAACTCCGGGAGTTGGTGATGGACAGGGAGGCCTGGCGTGCTGCGATTCATGGGGTCGAAAAGAGTTGGACATGGCTGAGCGACTGAACTGAACTGAACTGAATGATCT…
TTTTTGAGACCCTATGAGATTTTCCTGGCAAGAATACTGCAGTGGGTTGCCATTTCCTCCTCCAGAAGGTCTTTCCAACACAGGGATCAAACTCACATCTCCTGCATTGCAGGTGTATTTCTATGGCTGAACCACGAAGGAAGTCAGAATTAAGTTTAAATGAGCATTAATAAGCAGTTGAGAAATTTCTTAATTAGAAGGTCATTGGTGACTTTTATCAGAACACTTTCTCTCCAGTAGTGAGGGGTTGAAATCAGAAGACAATGTGGTGAAGAACAGATGGGTGAGTTTGCGTATTAGGGAATGCTTTATTCTTTCTGAAACTCTTATGACTTTTTGCAAGGCATAAACAATTGTATTTAAGAGACCCCAGATGGTTGTTTTGTTTTTAATATCTTG…
>scaffold_7072
TATTATCCCAGGTATCTAAAAGATGTATTTCCTATCATTACTCAATTGTTACCTTCTCAGGAAGTCAGTTGTCCAACACCACTTACCCTTCTTTTCTTATTGAATTCTCTCCATCAAACTTACCTTCTAAAACAGTATATGTGTTTCATCCACTTGTTTTATTTATTACCCATATTCCAGCAAAATGAAAGCTCCACAAGAGCAAGGACTCAGATCTGGAGAACTCTGACAATCTACTTGCTTTCTCCTCTTGGATCTTTTAATTAAATTTATTGTGTCATAGCTCTCTCCATCTTCCAGGACTGCAATGTCAATATGGCAGCCACCAGCCACATGTGCCATTTCAGCAGCTTGACTACTCAGGTCCATAATACAGGGCATCTCTTTCCCATGAATAAA…
TGTGTTTAATGGACCAAATTGTAAATATATTTGTTACTACAAGTCTAGTAAAAATAGTCTTAAAGACACCCTTCTAGATAAATACCCTATAAAAATGTGAACTATTCAGTCTTTTGAGATGTGGATGCCCAACTCTAAGACAACAACAAACTTTTCCTAACTGTTACACCAATTTATACTCTCACTGGAAGTGTATAAACCTTTGTGGTGATCAAGTTCCCTGCTATCTTTGGTAATGTCAGGATAAGAATTTTGGCCAACCTAGTAAACATATAACAACATGCTACTGTGGTATTAATTTGCATTTCTGTGACTACATATGAGATTGATCATCTTTCCATATGCTTACTCCCCGTTTCTCTTTCCTCTTGTATAGAAAAATTTCTTACTGATTTCCCA…
>scaffold_7078
CCAACCTCTCTGGCCACTGGGGTTTCTGTTCCCAGGCAACACTGTGCCAAGGAGCGGGATGGAAGCCAGCAACGGTGGCCCACGAGGGCCAACAAAGAGGGGCCAAGCTCTCCCACTGTCACCACCCTGAAACACCTGGTCGAGGCTGATTAATGAGATGAGGACCAGATGCTAAAAAACGTCTGCTAAATTAAAAGAAAAGAGAAACAAAGAGAAAAGGAAAGGAAACCAGAAGCCTGCCTTTAATACAGTGCACTTTGTTATCTGTAATGTCTTTCAACCACAGATAACAGAATCAACCACATGGAATCTAAGATGCATGCCAGGTGAAAAAACACCATAAAGACATAATAAAAAGTTCCACCAGTGCCCATAAATTGCTGGGGGACTGTTACAAGG…
>scaffold_7092
TTCATGGGATTTTCCAGGCAGGAGTACTGGAGTGGGGTGCCATTTAGCCTACTATAAGGCTAAATCTAGACATTTGTCTAAATATTAGAGGCAGCAACTTCTACAAGCTAATGGCAGAAAGCAAAGAGGAACTAAAGAGCCTCTTGATGAAAAGGAGAGTGAAAAAGCTCAACATTCAAAAAACTAAGAGCATGGCATCTGGTCCCATCACTTCATAGCAAATAGATGGGGAAAAAGTGGACAAAGTACGATTTCATTTTCTTGGGCTCCAAAATCACTGCAGATGGTGACTGTAGCCATGAAATTAAAAGATGTTTGCTCCTTGAAAGAAAAGCTATGACAAACCTAGATAGTGTATTAAAAAGCAGAGACATCACTTTGCCAACAAAGGTCCATATT…
>scaffold_7117
CACAAAGATGCAGTATTTTTTTCAGATGTCGTTAAATGAAGATATTCTTGTTTTCTTGGTAGTTTTTATTTATTATTATTTTTAAGCTATTGATAACATAGCATGGCAGAAAGATTACATCAGGAATGTGATATAATACAACTGTTTTCATTGAAGCTGTAGACCTTACTATTCCCTAGACGGCTGGGAGGGTTCCCCTCCCTTGCCCTAAAATACAACTGTGATGCCTCTCTTGCCTCTCACCAGTAAATAGAAAAATATCGCACTACGCTGAAGGTACATTTTACAATTGTCATTAGCAGCATTTCTGAGCTTTCCATAATTGTGGTTCTACAGAGTCAGACACTTTAAAAACATGAGCAAGATTTTTATGAAAGCAAAGTTTTGCATTATTTCTAC…
>scaffold_7126
CAGAGACGGCAGCCCACCAGGCTCCCCCGTCCCTGGGATTCTCCAGGCAAGAACACTGGAGTGGGTTGCCATTTCCTTCTCTAATGCATGAAAGTGAAAGTGAAGTCGCTCAGTCGTGTCCGACTCCTAGCGACCCCATGGACTGCAGCCCACCAGGCTCCTCCGTCCATGGGATTTTCCAGGTAAGAGTACTGGAGTGGGGTGCCATCTCCTTCTCCATAATACTGGATAGTCATATCCAATTTATCAGCGTTCCTTGACATTCTTCATCAACAGAATAAAAATTAGCTACCAATTTCACTGACAAACAGAGTAATGTATATATTTCTATGTGAGTGGTAAAACCAGGAACAGCATTTCAAACAAGAGGAACAGCATGAGCAAACACATGAAGGCCAT…
>scaffold_7152
GAAAAAATGTTCAGACCCATTACTAAGCAAAGCTTTCAAATTCAACAATGCCAAACTATTTTCAACAAATTGACAAAAATTTAAACAACTATAATGCCCAGGACAGTCAAGGGTGCTCTGAAATAAGAATCCTTAAACACCACTGATGGCAGTGTAAATTAGTCCAATTTCTGAAGGGCCATCTGGTATAATATATCACCAGCCTTAATACTAAGCAAGAATTTTCCCCGAGGAAATGATCAGAGGAATGCTCAAAAATTTATGCACAAGGACAGTTATAGCAGCACTAATCACAATAATAAAAATCTAGAAAAACCTAACTGTACTATAATAGAAAAATGGTAAAATGAAATACAAGGAACACCGTGTAGACATTAACACTCATGCTTTTGAAAAAGA…
>scaffold_7210
TTTTGTCGATCATACCTCAGTAAAGTTGGGGGAGAAATATGATTCTTTGTGAGCTACTTGCAAGCAGATTTAAGATCAGTGCTGTTGCAGTAATTGAATGTGACCACCACACTGTAAAACTTGTGAATAGTGTTTAAACATATGTGTATGAAAGATATTTTTAATTCTAAAAAAAACACATTGAGGTTAACCTCTCTGCTTGATTCCTCACCAGGTACAGTATTATCTTGAACATATAACCTTATTTCACTATTACTGTTTCCTAACTTTGAAGAAAAACAAGGCCAGCCTTACCCTTTTCACAGGCTGATGTGACAATCAGATGAGATTGTATAAGTGAAAATGCTTTTCAATCTGGTCAGGACAATATGCATGAAAAAGATAGCTGCTATTTAACGT…
>scaffold_7236
CTGGGCCATCCCAGTGCACCAGCCCCAAGCATCCAGCATCATGCATCGAACCTGGACTGGCAACTCGTTTCCTACATGCAAAGCGGTTTTGAGCATCTAATGTATGACCAGACCTAGGTTCAGATATGTTCACGGTTACTTAGATTTCATATATCACCCCTCAGGTTTCATTGCAAACACTTAGAAATATTTCCTTTCAAGCAAATGAAGAAAAATCTAAACATTGAAAAAATGCAGGAGCTACTACTGTACAAAAAGATCAGAGGTATGATGTAATTTGGTTCCAGGAGATTTAATATTCCATGGGGGATTAGAGAGAAAGAAATCTAGGTTTAGAAATATCCCTGGACCTAGGAGTAAGGACCTGTGGCTTCTGTCTCTGTCTCTTCTGTGGACACA…
>scaffold_7285
TGGCCACCTCATGTGAAGAGTTGACTCATTGGAAAAGACTCTGATGCTGGGAGGGATTGGGGACAGGAGGAGAAGGGGATGACAGAGGATGAGATGGCTAGATGGCATCACTGACTCGATCGCTGTGAGTCTGAGTGAACTCCAGGAGTTTGTGATGGACAGGGAGGCCTGGTGTGCTGCAATTCATGGGGTCGCAAAGAGTCGGACAGGACTGAGTGACTGAACTGAACTGAACTGAACTGAAGTAGATAGAAACAATCAGTCATTACAAGATCTAAGGTTTAGTAAACAGGCAACATATTGTCATTATGATGATGATGTTGATAATAATGATAATGATGACAATGATGTGAGAGACACAGCCTAGAGTATAGAAGAATGGGGCTGATAACATTTTCA…
>scaffold_7356
CTCTGAGGAATGGGGTGGGGGGTGGTGAGACAAGATGAGAGCTAAAGAAAGCTTCGCCTCACCCCAAGTTGCCGAGCCGGGCTGAGGACTTTTCGGAGGAAAGGGTCCGCCTAGCCTTGAGTCAAGCAGCCTTACTGTACCGCCGTGTGCATTCCCTCATACGGTCAGGAGTTATGACTCATTTTGAAGATGTAATTCTTGTCTCTCTGATCCCCTCGCGGGTGCAACACACCAAACAGTAACAAACACAAAGCGCCTCGGGGCCAAGGCTGGGGGCGGGGGGCGGGGAGGGGGCCGCCGAAGTTTCGCTTTGGCGTTGGGGGGCGCGGATGGGTGCTNNNNNNGGTGCTCGCCCGGGCCCTGGCCCGGCTCCCCTGGGCGGCCCGCGCGCGTTTCAAT…
TCCTGTACAGAGAGCTCAGAGCATGTTTCACCTGGTACTGACATGAGCTTGGAAGGAAGTGGGTTCCCACTGCAGTCCCATTGCAAAGTAAGCCATCCAGGCAGGTCGAGGCAGGTGGTGAGAAGTAAGAGATGGTGGTAAGAGATGGCAAGAAAATTGCCAGGAAGGAGTTTAAAACTCTGTCCTGCTGGCCCCCTTGTCAACATCTACCTTCAGCACATTTACCTTTATAAGCAGCAGCAACAGCAATGAGGAAAGCTCAGGGTGGGAAAAGTAAAGAAGGGGCCATACTTGATGAGGCCACACATCTCCCACTAGTTTCCATTCCAGCAGGCCACTTGCTCTGTGCGGTTCTGGGACCACAACCAGGTATAATGAGAAGAGTCCTGGACTCGGTTC…
>scaffold_7366
TTTGACTGTGTGGATCACAACAAACTGGAAAATTCTTAAAGAGATGGGAATACCAGACCACCTGACCTGCCTCCTGAGAAATCTGTATGCAGGTCAAGAGGCAACAGTTAGAACCATACATGGAAAAATGGACTGGTTTCAAATTGGGAAAGGAGTACGTCAAGGCTATATACTGTCACCCTGCTTATTTAACTTATATGCAGAGTACATCATGCAAAATGCCAGGCTGGGTGAAGCACAAGCTGGAATCAAGACTGCCAGGAGAAATATCAATAAGCACAGATATGCAGGTGACACCACCTTTATGTCAGAAAGTGAATAGGAGCTAAAGAGCATCTTGATGAAAGAGAAAGAAGAGAGTGAAAAAGCTGGCTTAAAACTCAACATTCAAAAAGCTAA…
>scaffold_7383
ACAGAGGATGAGATGGCTGGATGGCATCACTGACTTGATGGACGTGAGTCTGAGTGAACTCCAGGAGTTGGTGATGTACAGGGAGGCCTGGCATTCTGCGATTCATGGGGTCGCAAGGAGTCAGACACGACTGAGCGACTGATCTGATCTGATCTTATTCATAAGGGCCTTGACCATCTGTGGATTTGGGTACCCCTATGAGGGAGTCCTGAAACCAATCCCTGTGAGGATATTCAGAGCCCGTTGTAATCAATTTTGAATTTTACATTATTCTGGCTTACAAAGTTTTCATAGGATTCCTTTCACATAGCAAGGGGGAACCTGTTCTCTAGATGGATCTAAGAAATGGGCCTCTTTGTCCAAGTTCCACATAGCTTGGGAAGCCCCATCTTCATTCAT…
ACAGTAACTTGCCCAAGAACTCACTGCTCAATGGTGGAAAGCTAGGTCTCAAACCAAGGTCCTCTGCTTTCGGGAGTTCTTTAGATAATAATTTGCTGTTCCTTCTAGCAAGTTTTCCTGATCACCAAATAACCAATGCAAAAAGTCTATTATATTAATTGTATTAGTCTAGGATTTTTGGTATATTTATGTACTCATTTACTTTTGACCCTTTTTTCCTACTTCTATTTTAATAATTTAATTCTTTATGGAACTTTTATTGTAAGCAGCATTAAATCTTTACTAAAAACAATCTGAGATACAGATAATAACTCAGATATAAATGAATTCTACTCACTTAACCTTTCTATACACAAAAGTTCCTTAATTTTCTTTTATTTTTATATTTTTAATTGTTCT…
>scaffold_7397
TGCAAATATCTTGCAATTTAAAAAAAAAAAAAAAAAAGGCAGGCCCAAAAGCCACTATCAGAAGGGTATCCCACTGCAATAAAATAAAGCATTTTTATATGTTCTGCAGAACCCTGATGTAGGAACTCCAGGGTTCCCACCTATGAAACCTGATTCATACCTATTCAGCACTATTCCAAAGGTCTCAGTGTTAAGAGGCCAAAGCCATTTCATCGTTGGTTTCAAAGATGAACAGGTAGGATTCGTGTCATGGGCTGAATCAGCCTAGTGTGACTCAGCGGCTGTCATCCCCCTCCTGTTAGAGATAGCCAAAGGCTGACACCTCTGTCTTTTGTCCACCCTCTCCCCCTGCCATCCCAGGGAATTTAAGTTGGAAACTTGTCCTTGACTTTACACTGT…
>scaffold_7425
CTTGTATATTTTTGAGATTAATTCTTTGTCAGTTGCTTCATTTGCTATTATTTTCTCCCATTCTGAAGGCTGTGTTTTCACCTTGCTTATAGTTTCCTTTGTCATGTACATTTCTATTTTTGTAATGACATTGCTGCTCTATGTATACTTTAACTTGCTGGGTCAAAGGAAATAAGTTTTCATTTTGATAGTAACTACCAAACTGCCTTCCAAAAAGTGCCCACCAAATTACATTGCCACCTAGTACAAAGATATCCATTTTCCTACACCCTTATGAAACAAAATTTTGTCCAATTTGGCAGATAAAGTATGTATCATTTTAATTTCGTTTTCCCTGGTTACTGCTGAATTTTAGTATTTATCCATATGTTTATAACTAGTACCTTGACTAAACAGAAA…
>scaffold_7433
CCGGGAGTTGGTGATGGACAGGGAGGCCTGGCATGCTTCGATTCATGGGGTCGCAAAGAGTCGGACACGACTGAGCGACTGATCTGATCTGATCTGATCCTCTGCTTTTTCTAAACTCAGCTTGTACATCTGGAAGTTCTTGGTTCATGTACTGCTGAAGCCTAACTTGAAGGATTTTGAGTATAACCTTGCTAGCATGTAAAATGAGTGCAATTGTATGGTGGTTTGAACATTCTTTGGCATCGCCCCTCACCAAGGGCAAGTCGCTAAACCTCTCTGTGCTGCTGCCTCCTTATCTATGAAATCAGAATGTTGAGAGTACCTGCCTTGGGACTTCCCTAATGGTCCGAAGACTCTGCCTTGCAGTGCAGGGGAGACGGGTTTGATCCCCGGTTGGGG…
GGCAGTCCCCAGATCCACACCTGGAGAGCCAGGTTGCAGCCCTTCGCTTAGCTCTGAGTGGCTTTTTTAACCCTGCTTTCTCTAACGTGTAGGTCCTGGTTCCTTCCCCCATCCCCCACCTTGCTTACAGGGTGCAGAACATTCAGCTTGTTCTCATCTTCCCCAAAGGACCCCTGGGAGGCACAGTCACAGGCCTAGCTAGGAGTGCGTGTTGGGGCTGGGGTGGTTGTGTGCATTTTGCTGTTTTGAAGAAAGCAGGCACTGGAAGGGAAGTAGGGTGGGGATGGAAAAGGATCTCTGAACACTGGGACCAGAGACTGTGAGGGTGGAGGTGAGGGAGCCACGGTCAAAGGTACTTCCCGACTTGTTTCCGTTGTGAATTCCTTCCCCAGATCAAGT…
>scaffold_7477
CCATCACTTGGGAGGATTTGGAATGGAGGGGAAGGCTACAGTGCATGCCCAGGCTGCTGTCTTGATCCAGCCGGGGCTGTCGATTTTATAGTGGAGCCTCCAGCTGAGGTGGACCGAATGCTGCCTTGTAGGGAACCTCACTACCCTCCTGACTGACTCACTGCCACTTTTGCTCTTTCCTTCCAAGTTGTAGTAGCTCAGTTTTTACACTGCCAGCGCTTCTGGCCATGTGGTTAAATGGTAATCGCTTTGCTTGAGGAGGGAAGAGAGAAGCTGTGCAGAAAATGCCCTCACCTAATCCTAATGATGTGATTGCTCCAGAAACTAGGGACGCAAACCACCCCCTGCTTCCAAGTGGGAGCCATTTGGATATTGTGTCTGTAAGCGAAGCCCCTGCAT…
>scaffold_7505
CTCAGACTCACGTCCATCGAGTCAGTGATGCCATCCAGCCATCTCATCCTCTGTCGTCCCCTTCTCCTCTTGCCCCCAATCCCTCCCAGTGTGTTAGTTGGACCATAAAGAAGGCTGAGCGCCAAAGAATTAATGCTTTCAAACTGTGGTGTTGGAGAAAACTCTTGAGAGTCCCTTGGACTGCAAGGAGATCAAACCAGTCAAACCTAAAGGAAATCAACCCTGAATATTCATTGAAAGGACTGATGCTGAAGCTGAAGCTCCAATACTGTGGCCACCTAATTCCAAGAGCTGATTCACTGAAAAATACCCTGATGTTGGAAAAGACTGAAGGCAGGAGAAGAATAGGATGACAGAGGATAAGATGGTTGGATGGCATCACCGACTCAATGGACATGA…
>scaffold_7626
AAAGACTCTGATGCTGGGAGGGATTGTGGGCAGGAGGAGAAGGGGACGACAGAGGATGAGATGGCTGGATGGCATCACTGACTCAATGGACATGAGTCTAGGTGGACTCTGGGAGTTGGTGATGGACAGGGAGGCCTGGCGTGCTGCAATTCATGGGATCGCAAAGAGTCGGACATGACTGAGTGACTGAACTGAACTGAACCGTTTAATGAGATATTTATGGATTTAATGGACCAAGTAGGCACTCTCTCTGTTTAAAGAATATGTTTCAGAACTGACTTAAAAAGTAAATGATCAGTCCCAGCTCGTTTTGTTGTTCTATGAGAAGTATCATTAGATATCAGAAGTCAAAAGGTAAGAAAAGAATGCTATAGTTAACTCATTTTATAAGCCCCGTTG…
CGTCCTCTGCGTCGGGAAGGGGCGGGGGACTCACCCAGGACGAGCAGCAGCGTGGGGACCTGGCGGGCGCGGCGCGGCTCCATCCTTCTCGCGGTGAGCGTGTGTCGGGGCGCGGGGACACGGGGGCTCCGGCGGGCTGCGGGAGGGGTCCGGCTGGGCTGCGGCGGCGGCGGCTGGAGCTACGGGGGACCACGCGTCTCTCGGACACCCGGCCTGTGTCTGGCAAGTGAGCTCCACGGCCGCGCGCTGCGACCTTTATTAGTCTGGGGAGGGGCCTGAGTACTCCCTAGCGAGCGGGGTGAGGTACAAAGTGCCCGCAGTTTCATAATCGGCCCGGGGGAGGAGTGGCCGGAGGACGGTCCGGATGTCATCCTCCCGCTCTGAACACCTGAGAGTGAC…
>scaffold_7680
CTCTAATACTTTGGCCACCTCGTGCGAAGAGTTGACTCATTGGAAAAGACCCTTATGCTGAGAGGGATTGGGGGCAGGAGGAGAAGGGGACGACAGAGGATGAGATGGCTGGATGGCATCACCAACTCGATGGACACGAGCTTGGGTGAACTCTGAGAGTTGATGATGGAGAGGGGGGCCTAGCGTGCTGCAGTTCATGGGGTCGCAAAGAGTCGGACACGACTGAGCGACTAAAATGAACTGAGAGGACATGGGAGAGATACTGCAGGGGGGAAGGAGTTATGCTTTGTGGTACTACTGTGCTCATTCAGCAGACTCTTCCTGTGCCATGGTTCCAATACACAGCTCTTAAAGAAAATGGCTTCTCCAGTGTCCAGGTCCTGCAGCACAACAGATATC…
>scaffold_7705
TGATCTTAGTTTTCTGAATGTTGAGCTTTAAGCCAACTTTTTCACTCTCCTCTTTCACTTTCATCAAGAGGCTTTTTAGTTCCTCTTTACTTTCTGCCACAAGGGTAGTGTCATCTGCATATCTGAGGTCTCCCAGCAATCTTGATTCCAGCTTGAGCTTTATCCAGCCCAGCATTTTGCACGATGTACTCTGCATATAAGTTAAATAAGCAGGGTGACAATATACAGCCTTGATGTACTCCTTTTCCTATTTGGAACCAGTCTGTTGTTCCATGTCCNNNNNNNNNNNNNNNNNNNNNNNNNNNNNNNNNNNNNNNNNNNNNNNNNNNNNNNNNNNNNNNNNNNNNNNNNNNNNNATTCCCATCTCTTTAAGAATTTTCCACATTTTGTTGTGATCCA…
TAAAAAAAGTTTCCTGGGGACTTCTCCGGGGGTCCAGTGGTTAAGAATCTGCCTTGTAATGCAAGGGATGCAAGTTTGACCCCTGGCCAGGGAATTAAGATCCCACATGCAACTGAGCCTGTGCACCACAAGGAAGACCCAATGAGGCCAAAATTAAAATAAATAATAAGCCCCAAAAATGTCTAAAAATAAAAAAAACAGTTTCCTGGACCCCACCCTCCAGAGGCTGATTCAGTAGATCAGAGGAGGGCCCTTGGATGTGCATTTCTGACAAGTTCCCACGTGGTGCTAGTACTGCTGGCCAGAGAACTTCACTCTGAGAACCACTGTTCTCAAAGAGGACCAGGAAGGGTGGATGGCCCCCCCACCTGTGTCACTTTGGTTTTATTGCTCCCTTAA…
>scaffold_7709
GGACACGCGTTCCCCCAGCGGCCGGAAGGGCCAGGGCATTTCAGGTGAGTCCCACTCCCAGCCTGGTTGCCCGCATCTCCCTCCCGTCGGGGTGCCTGGGGGCCTCCGTCATTTGCCTAACAGTGTTTGACCTCCTGCGCGCAAAGCCTTACTCGTCCCCGCGTGAGAGCGCGGCTCGCCTGAATATTGGGCGAAGAAACCACAAGGAAAGACGGGTCGGCCCCGCTGAAAACCAGGCCTGACAGTGGGACACAGCAAGGGGGCCAGAGACGTTTGGCTTTGGGAAGAACCTCGGGGACAGCCTTCCTGAGGGAGGACGGCGCTGTGGGTCCCCAACTGTCCATTTCCCAGCAGCGCGACCGTGGGCAAACTGCCACCCCTTTATCTGTGAGTGCAGTG…
>scaffold_7786
AGGAGACTTAAGAGATGTGGGTGTGATCCCTGGGTCAAGAAGATCCCCTGGAGCAGGGCATGGAAACCCACTCCAGTATTCTTGCCTGGAGAATCCCGTGGACAGAGGAGCCTGGTGGGCTATGCTATTAAAGTTGCAAAAAGTGAGACACGGACTGAGCAACTTAGCATGCACACACGCACACGCATATGCATATACATGGAGAAAGAGAGAGAAAGAGACATCGGCTTATTTTAAGGAATTGACTCACAATTGTGGAGGCTTGGCAAAGCTGAAACCTACAGAGTAGGCAGGCTAGAGGCTTAGAGAAGAATTGTAATTCAACTCCAGAGGCATTTGATTGGCAGAGATGAAGAACTGTAGACTCATCAGCTCTGAACAAGCCCAGGGGCTCAGAGC…
>scaffold_7836
TTCAAAAGCATCAATTCTTCAGCGCTCAGCTTTCTTCACAGTCCAACTCTCACATCCATACATGACCACTGGAAAAACCATAGCTTTGACTAGACGGACATTTGTTTACATGTATATATTGAATCTAAAGGTAATAAATGTAACACAGATTGCAAGGTATAAGCCAGAGTTCATTTTTTAATTGTTGTCCAATTTTTTAGAAAATAGAATACAAAGAGACAAAATTTCTTTAATATTTCAGAAAGCACACCATGGCTCTAATGGGTAGATTGAGAAGTTAAAATTTGGAGATCTTACTGTATATATTTTAATTTTAAACTTTTTCTATAAAACTCAATGAGTGTATGCCTGCCAGTGAAGTTTAAAAAGAGAGAGAAAAGTTTAAGAAGTAAATGCTGT…
>scaffold_7898
TTTCACTTTCATGCATTGGAGAAGGAAATGGCAACCCACTCCAGTGTTCTTGCCTGGAGAATCCCAGGGACAGGGGAGCCTGGTGGGCTGCCGTCTATACGGTCGCACAGAGTCGGACACGATGGAAGCGACTTAGCAGCAGCAGCAGCAGCAGCAGCAGCAGCAACAGGTAAGTAGTGGTGTCTTACCACTGTTTCAATTTGCAGTTTCTTGATTACACATGAAGTTGGGCATCTTTTCATATGCTTATTTGCCATCACTGTATTTTCTTTTGTGACATGTCCGTTCCAATCTTTTGTTTCTTTCTCTCCAATTAGCCAGATAAGTCAGGATATGATGGATTATCAGCCAGGTACACTTACCACTCCCAAGGTCACCACAAAGGTCTATTCTCTGCAG…
>scaffold_8029
TGTTCCCTTGGTATCTCTAATTTTCTTGGAGAGATCTCTAGTCTTTCCCATTCTGTTGTTTTCCTCTATTTCTTTGCATTGATCACTGAGGAAGGCTTTTGCTACCTAAGTCACTTCAGTCGTGTCCGACTCTGTGTGACCCCATAGACGGTAGCCTACCAGGCTCCCCCATCCCTGGGATTCTCCAGGCAAGAACACTGGAGTAATGCATGAGAGTGAAAAGTGAAAGGGAAGTCACTCTGTCGTGTCCGCCTCTTGGCAACCCCATGCACTGCAGCCTACCAGGCTCCTCCATCTATGGGGTCTTCCAGGCAAGAGTACTGGAGTGGGGTGCCATCACCTTCTCCGGAGGAAGGCTTTTAGGTACTCTAAATTAGAAAAAAAAAATTTTAAGTAGCA…
>scaffold_8039
TGGAGGAGGAGTTTCTGGAAATTGTTTAGGAGAAAGAAATCCTCAGAAAGGTCGGGCCAGTCGAGGCCGTGCCATGAGTGCCCAGCCTCAGCCAGAGGGCATTTCCCTCTCCACTCACTCAGCACCCAGGTGGCTCCTGGCCTGGTGACCCCCCGCCAGCCCTTTGCCTGGGCAGCCTCCACGAACCCCAGCCAGGAGCTCCCCATGTTGCCACCGTGCAGCCCAGTCTGGTGACATGCCGATTCCTGCCATCCTTGGCTCCTGAGGAGAGAGTCCGTCCGTGTGTTTACTACGTGCCAGGTACTGTGTGGGCATCTGGGAGCAGAACCATAAATAAGGCCCATTTTCTGCCCCTGCGTCCTGGTGATGGGTGGAGGGGGGACACACAAACATGTAAAC…
>scaffold_8043
CTTGACTTAAGCTTAGAAGGTAGAGGAAGAATCTTCTCAAATAGCTAGAAAGGTAAAAACAGTAAAATGACACAGAAATACTTCCCTCCCCCAACTCCAAGTTTCTGTCCAAGGGGAAAATATCAAAGCACAGAAGTCTCTCTCCTCTCAGAAAAGCATTCATGGGTAAACAAATCGGTGCCATCTTCCCTCTGCCCTGAGAAGCTGTGAGCACAGCGTGGGGAGAAAGGATCCATCTTCCCGGGCAACAGAACAACTGCGAAGCTGCTCACAGAAATCAGGGGCTCATTGGACCAGTGGAATTCCCACACCACACACTTGAGGCACTTGACTAGTGCTGTTTGTTGGGATGCAGCCAGCTAATTGAATTTAAATTAATGATGTACATTTCTTTTAGTT…
>scaffold_8074
GATATGAAGAGACATATGATTCAAGCCTCCCCGTTCCAGAAATATTATTCTAGTCGCAGGAAAAAATAGGGGCCTGCTCTATGTCTGTCACCTGAAATAAACTCCCAGTTCCTTCCCTACTGCTCCCCAGATGCTCGATTCTGGAGATGGTTCCAACTGATTTTGCCACCCACCGCCAAGGTCCCTAACCCCCTCAAGGAGGAGCCAAGGGAGAGGGAGGAGAAAAGGGGGCCTCTGAAGTTGGTCACCTCAGGGCTTGTGAAGCACATGCTCGTCACGTGGAGAAAAAATGTGCCCGCTAACCTCTGTAGCTCCCGCGGGAATCCAGAGTTTGCGTCTCTTTGCAGAGCCCAGAACAGCCTGTCTGTTCTCCTCTCCCTGTTGTGTGCCTGGCGCTTC…
ACAGAAAGGCGGCTCCGAGGGGGCCGGCGGGCGAGCCGCCTCTCCCGGGTCTTTCTACGTCCCTCCCGGGAGGGACCCACACCTGAGCCCGGACCCACCCCCCGCCCGGGGCCACGCTGGATCCGCCTCCCGGCCTGGGTCCCGCCCGCCGGCTGCAGGTGGGCTGCAGAGCCCGAGCCGCGGGCAGTGGGCGGCGGGGAAGGAGGTGAGCCGCGTCCGCGCCGGCTGCCGCTCGGGTCCGTGCCCCCGCTACTGCGCTCTCCGCCTCCCCTTTCCGCAGGCAGGGCGCGGAGCTGCGCGCCCGCCCCGCCGCCGCCGCCTTGTCCCTCCGGGGCACCATGGAGCTCTCCCTGTCGTCCGGAGGAGCCGCGGAGGCGCTGTCCTGGCCAGAGATGTTCC…
>scaffold_8162
ATCTGCAGTGATTTTGGAGCCCAAAAAAATAAAGTCTGACACTGTTTCCACTGTTTCCCCATCTATTTCCCATGAAGTGATGGGACCAGACGCCATGATGTTCATCTGTCCTAACTAACCCCCTTTCTCCTTCAGAAGTCCTAACCTAAATAATCCTTCATCCTGGGAGCATGTCCAGCTTCTACACATCAGGACTGGTTAGATCCTTTTAATAACACTCTTGTAACACCTTGTTTTTATCCTGACAAACACTCACTACACCTGTAATTATGTGTTTAATGTCTGGTCTCCTGGCCAGGATCCAACTTTCCACAGAGACAGGGGCTGGACCTGTTTTGTTCACCATGGCACTCCCTGCTCTTGTCTCAGTGGCCGGCACACATTAGGTGTGTGAGTGAG…
>scaffold_8228
GAGTGTTCTTGGGTGAGATGAAAGATGGGGCTTCGACCTTGCGATTTCCTTCTCCCAGCCGCACGTTTCTTAGAAGACTTTTTCCTTCTCCAGCCTTTGAAACATGTCGCAAGGGGAAAAAGGCAATCTTTGAAACTGTTGATGTTTTCCTCCCGAAAAGTCTTTCCCTGGAGAACTTAACGGTAATTTTGCAATCCCCACCTTTTCTTGGGAGCGCTCTTGACTTCGAGGCGGAGGGGAAAGGGCTGTTATTTGCCTTTCCCTTTAGTGATTTTTTCCTCCTCGTAGTTTCTACCAATTTTTGCTCGACTGCACTTGAATGATTTGAGCCAGTGACGGCTTTAACTTTAATACTTTATAGGTAGATAATGGCCTTTGTAAAATTCCTCATTAAAAATG…
>scaffold_8261
ATTTATATCCAGACTTCAGTTTTGTCCAACTCTTTGCGACCCCATGGACTGTAGCCTCCAGGCTCCTCTGTCCATGGAATTCTCCACGCAAGAATACTGGAATGGGTTGCCATGACCCTCTCCAAGGGATCTTCCCAACCCAGGGATGGAACCTGCATGCCTCCTGCATTGACAGGTGGGCTCTTTACCACTAGCACCACCTGGCCACAAATAATATGCACTCCCACCCCCCGCTGTCTTTCTTCATCCTGGGCCTCCTTAACACCACCAAGAGATCCAAGCTTCTGAGGTATTAATGCTAATACTCACGTGTGCCTCCTGATTCTCACTCAGTTGAGCTCCCAGCTGCCTCAGATTCCAGTTGCATGGCCTGTGGGAGGATTCCAGAGTCCTCTCCAA…
AATGAGCTCACTGTACAATCAGCATACCCAACAAAACTGTAATTACTACAGAAATCATATGCAATCAGTACCATGTGATAGCCAATTTATTTAGGCAGTATTGGCTTTGCACAGCCCTGATATGCATGAATTTCAGTCATCATTAATTAAATACTGTCAGTCACCCAGCAACACAGTTCACATTTTAGTCACTATGGTATAATAACTATCATTGCATAAAGTTCAAACTTCACTGCGAGCTCTTCAATACACAATCACCATGTAAATTACAGATATGTACAGTCATGTAAATTACATGATATTTACACCATGTAAATTACAGATATGTACAGTCATGTCTATTGGTGACTGGACACCATCCATCTGTTCACACACAGACAGCAATCTGTGCACTTGTGT…
>scaffold_8291
TGACACCACCCCCCACCCCCACCCCACCCCTGAGAGAGAGCTCTCCAGTACCGACAGGCTGGGTTTCTGTTTGAAATCAGTGCGGGATTGGCTCCTTTTGTTGCTGGGAGTTCGGGATTTTGGAAGGAGGATGGAGTAGTGGGGTTGGAAGTGTGCCTGGGGCTACTGCTCAGCTACAAAGTATCCATCCCAACCAGAATAATAGAGTTGGCTGCGAGTGAGAGTTAAGATTATCATCAAATAATTTCTGACACATTGTTGATGTAATGATAGCTTTTCAAGAGGAAAAAGGAATGTGTATTAAAGGTGCCTGCCAGGGGAAGAGGCAACCTGACAGTGAGGCTGGGAGGAGTGCTTCTTAGAAAGGAGGAAATGGGGCCTTCCGGCCGCGGAGTTCCA…
CCCCCACCTTCCCTCTGGCCCCCACACTGTGTCCCGCCCACCTGTCAGCATCCAGCTTGCCTGGGAAGGCAGAGGACCGGCTGGGCCTGGGGTGGTCCGGAGCCTGGGCTGTGCCTTCTCAGGGCAGGCGTTCTGGCGGGCCTGGCAGGTGGGCAGAGACTCTCCAGCTGTGTATCTTTAGCACTTACCTGTCCCTCCATGTGGGTCGCTAGTCCATAGGGGAGTGCTGACGATGTGATAACAGACCCCGGCAGGGACCACCCCCCCACACACCCAGGAGGGTTTAGAGCACAGAGAACAGCGGGCTTGGCCCCGGGCAGGGCTGGATAAGGGCTGTTAGTCGAGGCCACCTTGGAGAGAGCTGCTTTCTCCTGCCAGTGCCATCTGCAGCTACAGATG…
>scaffold_8322
GTGGTCATGTATGGATGTGAGAGTCAGACTGTGAAGAAGGCTGAGCGCCGAAGAATTGATGCTTTTGAACTGTGGTGTTGGAGAAGACTCTTGAGAGTCCCTTGGACTGCAAGGAGAGCCAGCCATTCCATCTTAAAGGAGATCAGCCCTGGGATTTCTTTGGAAGGAATAATGCTAAAGCTGAAACTCCTGACTCATTGGAAAAGACTCTGATGCTGGGAGGCATTGGGGGCAAGAGGAGAAGGGGACGACAGAGGATGAGATGGCTGGATGGCCTCACTGACTTGATGGATGTGAGTCTGAGTGAACTCCGGAAGTTGGTGATGGACAGGGAGGCCTGGCGTGCTGCGATTCATGGGGTCGCAAAGAGTCGGACATGACTGAGCGACTGATCTGATC…
CAGCAGCAGCATACAATTCAGTACAGTAAGAGTTTCATTCACTTCTCCTCATATCTCTTTATATAATACAAGCATCTACACGACCTGTTGCTAGTTGCTGGCTCTTCATAACACTGGCCTCTCTTTCTAGGAATAGAGAGGGGTGAGAGCTGTGTCCCAAGCCTGTTGTGTCATAGAGCTTTGTCTGGACACTGCCAAGCATGCACCAGACGCTGCACTAGGAGCCAAGGAGATGGAGATGAACACAGTTGTGTGTTAGAGGAGTCAGTTATGAACACAGTTGGCAAAGGCAGAGTATCTGCCATGGGTCCTGCAAACAGAGCACCATGGGAATAGCTCTCAAATCCATCTGGAGGTCCTGGAAGTTTTCCCAGAAGATGACATGTGATCTGTGTAGGG…
>scaffold_8398
TTCCTGACCTGCATATAGGTTTCTCAAGAGGCAGGTCAGGTGGTCTGGTATTCCCATCTCTTTCAGAATTTTCCACAGTTTATTGTGATCCACACAGTTGTAGCCAGGGTCAATTCAGGACCACTCTAGGCCCTTAGTGAAGATGTTCTCTAGAAAGCCACCTCTGGGAACTTTGCTTCTCTCCAAGTTGGTCATTTCTGTGAACGGGAAATACAGAGCTATTTGCAGTGCCATCTCTGCCTGCTGTCACCTGAGGGGAGGAGGTGACATCCAGGGGGCTGAGCTAGTGATGTGGAAGCAGCTGCACTTTCTGCTCTCCACTCAGCAGCCCTCTCCAGCCTTTGCTGTCATTTCCTTTGCCTGGTGAGGAAGCCGCCCTCCCTGAGCCTGGGTGGAAGT…
>scaffold_8479
AGAAGAGGCAAAAAGACTCAAACTCATACTCTGTGACGCGGCAAAGGCGAAGGACACGAGGTTAACAAGCTGCAACTCTCCCTCTGTGACTCGGCCACACTCTCCGCCTTTGACTCCTTTATTATTAGTCTTCTACTCCTGCTCCTAACTTGATTTTAATTCTCTGGCAGGTTGACATCCAAATCAACCGACCTCTTCACTGAAACCCACGCCTCTGTCCAAGGCGCTCTGCTCACAGGGAGACGTGCAGACAGTCTTGTCCCAGATTTTTTTACACAAGTCCATCGTTAAAGAAAGGTTATACTGCATAACCTGACATGACAGAAATCAGCACACTCAACTGTGTCCCAGCCAGCAAATGCGCTTGGCACCCCCACTTTCCCTCTTGGGAAACAGAGG…
>scaffold_8624
TGGAACTTTCTTGCTTTTTTGATGATCCAGCGGATGTTGGCAATTTGATCTCTGGTTCCTCTGCCTTTTCTAAATCCAGCTTGAACATCTGGAAGTTCACAGTTCGCATACTGTTTAAGCCTGGCTTGGAGAATTTTGAGCATCATTTTGCTAGAGTGTGAGATGAGTGCAATTGTGCGGTAGTTTGAACATTCTTTGGCATTGACTTTTTTGGGGATTGGAATGAAAACTGAGTTTTTCCAGTCCTGTGGCCACTGCTGAGTTTTCCAAATATGCTAGCATATAGAGTGCAGCACTTTAGCAGCATCATCTTTTAGGATTTGAAATAGCTCAACTAGAATTCCATCACCTCCATTAGCTTTGTTCATAATGATGCTTCCTAAGGCCCACTTGACTTCA…
>scaffold_8680
GTGTTTCTTCCAGTCCAGCGTTTCTCATGATGTACTCTGCATATAAGTTAAATAAGCAGAGTGACAATATACAGCCTTGACGAACTCCTTTTCCTATTTCGAACCAGGAGGAAGAAAAAAACGTGCCACTTTCTCCAGGTCTTTTCTGGACTATATTGGATTCACCTTTGCCACCACAGTCCAGCCTGTGCCCCTTCCTCATGGCAGGACCTTAGCTCCCTTAGCAACTGACGACTTACACGGCTTCCCTGGGAAGGTGGAGGTGATACACTTGGCAACTGAGGGCCCAGGGAGGAGGCAGGAAGCCACCTCCAGGATCGCACACACTGGCCTGGACACTGGTACATCTAAGATCTCCCTGTTTAGGGCTGCAAACAAGAAAACAAAGGCTGCCTCTGT…
>scaffold_8740
GTTCTTGCCTGGAGAATCCCAGAGACGGGGGAGCCTGGTGGGCTGCCATCTATGGGGTCGCACAGAGTCAGACACGACTGAAGCGACTTAGCAGCAGCATCAAGTACTTGTTAAATGAATAAATAAAGCCCAGATCTTCAGTTATGGGCAAACAAAGAAGTGTTTTTTTGTTTTTTTTTTTTTTATCATAAACAGCATTAAATTTTCAAATACATTTTTTTTTCTTGGCTATGCCACACAGCTTGCAGGATCTCAGTACCCCAACCAGGGACTGAACCCAAGCCGCATCAGTGAAAGCCCAGAATCCTAACCACTAAGCCAGTAGGGAACTCCCTAAATATATTAATTTAGACAATAGCATACACATCCCAGAACTCATATAACAATACACAACAATAG…
>scaffold_8752
TTTTTTTTTTTTTTTTTTATATTTTTTTTTTTTTTTTTTTTTTTTTTATTTTTTTTTTTTTTTTTTTATTTTTTTTAAAAAAAAAAAAAAAAAAAAGGCACATTAATATATGTCATCATTTTGTTATTAAAAGATCAAAGTACGAGTTTTAATACTCTTCCTTTGACAAAGAGAACTGGTTTTAGAAGCAATTCTGCTACACAGTTATCCTATTCCTGAAAAGGATTTTTAAAAAAAGGATTCTTAACTTCCCCAAAAAGGAGATCAGTGGTAATCAAATGGAGATATCCCATACTTCACCTGGAGGAGCTGGTTCTTTTAAATCACTGTAGATTTCACAGTTAAGGAAGTAAAGATGACATAATCAGAAAAACAATTAAGGAAGATTAAAATTATATA…
AGTTCGTGTTTTTGTTTCCTTCAGATAAATGACCAGAAGGGGAACTGCTGGATCATATGGTAGTTCTATTCTTAATTTGTTTGCTAATTTTAGAAAAACCAGTTAAGGTGCAGAACAGAGAACAGATAAAAGAGAAGCAAACACAGAGTGAGGAGGCAAAGTGAGATTTGTGCAGGAATATGGAAGAGAGATGGTGGTGACCTGACTGAGAGAAAATGTGCTGGGGCGGGGAAAAGGGAAGCCTAGGTGGCCTGAATTAGGAGCTGACTTCAAAAGAAGTCAATCATTGGCTGGTTGTGAAGCCCATGCAGAATCATCAAGGATCAGATTTCTAGATTCAGCAATTAGGTGGACAGTGGTACCTTTCAATGAGATAAAGAAGAGCAGCATACATGAAAA…
>scaffold_8754
TGGGGATTATCTTAACAATTCTAAAATATTCTAAATTCTATAACAATTCCATATATATCTAACAATATATAGATATATATCTACATATATAGTATGTAGGTATATATACATATACATACTATATGTAGATATATATCTACATATATAGTAGATATATACCCATTATATATATATGTATATATATATGTATGTATATATATAGTAGATCTTTTGTGATGTTTTATTTTAGGGACAATATATATAAAGGTGGACTTCCCTGGTGGCTCAGTGGTAAAGAATCTGATTGCAATATAGGAGATGTGGCTTCGATCCTTGGGTCAGGAAGATCCCCCTGGAGAAGGAAATGGCAACCCACTGCACTATTCTTGCCTGGGAAATCCTGTGGACAGAGGAGCCTGG…
TCAGTGCTGGGGAAGAATGGAACAAGTACTACTACAAGTCTTATAGTAATTTAACTTTTATTACATATGTTTATAAATATATGGACTTCCCTAGTGGTTCAGATGGTAAAAATCTGCCTGCAACGGAGGAGACCTGAGTTCAATCCCTGGGTCGGGAAAATCCCCTGGAGAGGGAATGGCTATAAATATACACAATAAATTTTAAAATTAATGCATTTCATAGAAATATTATATTTTAGTATATTAAGAGTGTAAAGAATCAAAAATTAACAGAGGATAATATCATTTATACTTTGGTTAATTTTTGGTTAACTTTGTCTTTTTCTTCTATTTCTTCATATAATGTAAATTCAATTTTTTATCTTCTTTATTTAGATTATATCATAAGTATTTTTCTTG…
>scaffold_8856
TACTTTGGCCACCTCATGCGAAGAGTTGACTCATTGGAAAAGACTCTGATGCTGGGAGGGATTGGGGTCAGGAGGAGAAGGGGACGACAGAGGATGAGACGGCTGGATGGCATCAATGAATCAATGGACATGAGTTTGAGTGAACTCCAGGAGATGGTGATGGACAGGGAGGCCTGGTAGACTGCAGTCCATGGGGTCACTAAGAGTCGGACACAACTGAGCGACGTCACTTTCACTTTTCACTTTCATGCATTGGAAAAGGAAATGGCAACACACTCCAGTGTTCTTGCCTGGAGAATCCCGGGGATGGTGGAGCCTGGTGGGCTGCCATCTATGGGGTCACACAGGGTTGAACACGACTGAAGTGACTTAGCAGCAACAGTAACTCTATCCCAGTGG…
>scaffold_8863
CACGCCAGTCAGAATGGCTGCAATCCAAAAGTCTACAAGCAATAAATGCTGGAGAGGATGTGGAGAAAAGGGAACCCTCTTACACTGTTGGTGGGAATGAATGCAAACTAGTACAGCCACTATGGAGAACAGTGTGGAGATTCCTTAAAAAACTGGAAATACACACCAAGGAAACCAGAATTGAAAGAGACACGTGTACCCCAATGTTCATCGAAACTTCATTTCTAACAAGCTCCCATGTAATGCTGATGCTGCAGGTCCAAGGACCACATTTTGAATAGCAAGGCCCTTGGAGGTCCTTCTCAAATGAGTTCTGAGCCCACAGGAGTGTAGGCGCACTGGTAGGTGGGATGGAACTCTCCACTGTAAGTATGTCCCTAATACCAAGATTCCTGGCCG…
TCCAGATGGCTGTGAATGGAAAATGACTTTTGGAGAATGCTTGTGTGGGAAAGATTTGTATAAGGATCGCAGTGAAGTGGGACCCCTTCATACACCCACCCAAGCCATGGTTCCTGATCTTCTTTTCTTGGAGCAATTGTCCTGAGCCCCTCCACCTTGCTTGCATTTTATTTAGAAACTGCCTTGGTGGTGGTCTGAGGAATGACTTGGCATTTCCACTGCCTCCCACCCACTGGGGTTGTGCCAAGTCCTGTGGGGATCCTGACTCCCCACACCATAGCCAAAGCATAGGCAGGGCACTGTGACCATGGAGACCATCAGGAGTCCAAGTGGGAAGGACCATGAAAATAATAGAGTGAGAAAGGGGAAGAATGACGGTCCATCTGAACTAAAAATCAT…
>scaffold_8872
CTCTGGGAGTTGGTGATGGACAGGGAGGCCTGGCGTGCTGCAATTCATGGGGTCGCAAAGAGTCAGACACGACTGAGTGACTGATCTGATCTGATCTGACCTTACATCAAGGGACTACTGTAGGATTTGGAGATATAACAACTCCAACAAAACCTATGCTTCTATGAATTTACAGTCTACCAATGTGGGGGTGGCAGGCAAGAAACAGCATATAAATTCTCCAAATACAGGGAGCCTGGCCAGGGGTGGGGAGGGAGAGTGGAGGCAAGCTCAGAAAGAAAGGGATATTGGCAGCAATAAGATGGCATTTGAGGGGAAAGGAGAGATGAGTTAGGTGGACTTCTGAAGGAAGAGTATCCCTGAGAACAGATGATGAATACAAGTGGGTGACATGAAAAG…
>scaffold_9058
GCCCCACGGACCATGGCCCTGACCACCTGGGATAACTTGAGAAATGAGCACCTACTCTGTGTTATGCAGTGTGTTGGCAGGCACTGGGGGTGTAACAGTGAACTACAGACCATATCCAGGGCACAGACCATGGTCCCTGTATCTTATAATAATCGGACACATGAGGTCATATCTGTAATGAAACAACTTAAGGAAATGTCTTTCATTCTCAGTTCATCCATTTAATAAACGTGTGATAAGAACAAGGGCTTCCCAGGTGGCGCTCGTGGTAAAGAACCCACCTGCCAATGCAGGAGACATAACAGACACAGTTTCAACCCCTGGGTCAGGAAGATCCCCTGGAGGAGGGCATGGCAACCCCCTCCAGTATTCTTGCCTGGAGAATCCCGTAGGCAGAGG…
>scaffold_9272
CTTTGTTGGCAAAGTAATGTCTCTGCTTTTGAATATGCTATCTAGGTTGGTCATAACTTTCCTTCCAAGGAGTAAGCGTCTTTTAACTTCATGGCTGCATTCACCATCTGCAGTGATTTTGGAGCCTAAAAAAATAAAGTCTGACACTGTTTCCACTGTTTCCCTATCTATTTCCAAATTGATGTGTCTTCCAAAATTTTCCATGTAAGTTGCCATTTCAAAAGAATACGCTTTATTCTTTCAGGGTAATATATAATTACCTCAAAAGTCTCTCTTTTATTTATTCATTTCTAATTCTTCTCACAACATGAGAGTTCTTGCATCCTATTACATGATACGTCATCATAAAGATGGGCAAAAAAGACAAATGCATAAAAATATGGAAGGAGTAAAAATAAT…
>scaffold_9355
GCTGTGGTCCTAGTGTGATTAGATTGACTAGTTTTCTGTGAGTATGGTTTCAGTGTGTCTGCCCTCTGATGCCCTCTTGCAACACCTACCGTCTTACTCTGAGGTTATTGATATTTCTCCTGGCAATCTTGATTTCAGCTTGTGCTTCATCCAGCCCAGCATTTCTCATGATGTACTCTGCATAGAGGTTAAATAAGCAGGGTGACAATATGCAGCCTCGACTTACTCCTTTCTCTATTTGGAACCAATCTGTTCCATGTCCAGTTCTAACTGTTGCTTCCTGACCTGCATACAGGTTTCTCAAGAGGCAGTCAGGTGGTCTGGTATTCCCATCTCTTTAAGAATTTTCCACAGTTTGTTGTGATCCACTCAGTCAAAGGCTTTGGCATAGTCTAGTCA…
ACACATATGCAATTCCTCACTTTTCCTGAGCTCCTTCACTGCTGTGCCCACAGGATAAGCTCAGTGCAAGAGAGTAACCACTGTGACCACACAGGAGTGTGGCCGGGGCCATTCTGCATTCTGTACACTTTCACTGAAGAGATGACTCTACGGGAAACAGGTCGGCTGGGTATCCTCTTACCTGATCTGTTGTGGCTGGTGGTGGCAGAGCTGCGGAAATGGAGAGCATCCGCAGGGAGGCCGCCAACTCCTGAGGAGGTAGAAAGAAGTTGGGGACCACAATGGGCTCTGGGCTGTAAAGGTAGTTAAGGGACACAAATACCTGGAAATCGTCTCCTGACCAGTATCCTTTGACCTCAACCACTCTTTTATGCCCCCAGCCCCACCCAACTTACTCCT…
>scaffold_9440
GAGGCGCGTTGATCGCGAGACCTTTCCTCTTGTCTTGGCACCGACCGACCGCAGGATGGGAATGCAGTGTTCGTGAAGCTTCTCGGTTGGGAACCATCCCTCTGCGATGGGGGCTGTGGGGGGGAAGGACAAGATGTCTTAAAATCTAGGAACCGCGCCGGGCGGAAAGGAGGGAAGAATGTGAGCGCTGGCGGAGGGTAGTCGGGAAACAGCGTCAAATCCCAAATTTAAGATAGAATTGGGGTCTTCGACACCCTTCCCTTCCTCGGCTGTGGACAAGACTCGCTTGCGGAGACAGCAAGGGCGCAAGCTTGGGGATCGCGGAGGTCCGCGGGCCTTGACCTTGTCTCCTCTTTCTACCTGCTAACGCCTTAGACGATGCTTCTGTGCTTTAGAACC…
>scaffold_9470
TTGGATCTCCTTGCAGTCCAAGGGACTCTCAAGAGTCTTCTCCAACACCACAGTTCAAAAGCATCAATTCTTCGGCGCTCAGCCTTCTTCACAGTCCAGTTCTCACAGTACAGTTGCTTTAAAATCTCCATTTACTTAATCAGTTTAGTACATCTAACTTGGTGATAATAGTATAAGAAAAATAGTCTTGGGTTTGGAGATTCACATTCTAGCTGTAACCATGAATGAGCGCCTTACTCTTTCTGAGCCCTGCTTGCTTAATCTAGACAGCAAGGATGTTAATATTCTCCTTACCTCACAAGGCTGGAAGATACTGAGTTAATGGATGTCAAGGCTCTTGATAAATTGTTAGGTTCTTTTTAACTTTTAATAAAAACAGTAGCAACAAAAATAATAGCA…
GGAACTTTGGAGCGTTTCCCAATCCATATATTCACTTCATAGATGAGTCAGGTCCAGACGGTGGAGTAACTTGTCAAGCAGCATCAACAACACAGCAGCACAGGGATTCTCTTCTGATTTGCTGAGAGTTTAAGAATCAGGCAACTCAGTTCATGTGCATGTCCAAAGCTAACTACAAAGAGGCCATCAGGGAGGCTGAGCAGGACTCCGCTTTAAGTGCAGGGCACAGGGTCTGGAAGCTGAGCTTTGTGACAGCTTTCTGTTGCTGTCGCTGTAATTCCTAGTTCTAGGCTGGGATCCTCAGCAGAGGGGTTCTTGACAGGGGATGCGTTAGTGTAGTTAATCATATGAGAAGATGATCATCTTTGGCTTCACTACAAAATAACTTAAATCAATTTT…
>scaffold_9483
AGGATGGGGAACACATGTATACCTGTGGCAGATTCATTTTGATATTTGGCAAAACTAATACAATTTTGTAAAGTTTAAAAATAAAATAAAATTTAAAAATAAATAAATAAATCATCTTTACTATCATTACTCTGAATTCTCTTTTGGGTAGTTTGCCTATTTCTTTTTCATTTATTTGGTCTTGTGAGTTTCTATCTTGTTCCTTCATCTGCCTGATATTTCTTTGTCTTTTTATTTTGTCTAACCTACTATGTTTGAGGTCTCCTTTTCCCAAGCTGAAGGGTCATAGTGCTTCTTGCTTAAACAGACATTTCTCCAAAGAAGACATACAGATGACCAAGAAACATATGAAAAGATGCTCAACATCACTCATTATTAGAGAAATCCAAATCAAAACTA…
AGTGGGAGCCTGGAACAGCTGGCTAAGGAGCTGGACTTTCTCTTAAGGACAGTGGGGAGCCAGAGGCATTTCTGCAGGGGAGCAGCACAGTCAGATTTGAGTTTCAGAAGATCACCTGGGTGGGGCCATGCAGAGGATGGATGGTAGCAGGCAAGACCAGAGGCAGTGAGGAGGTTACTGACCCGAGTGGTGAGGTCCACCATCGGGGCGGTAAACACAAAGTTTTCTTATTCCAGCTGTAGGTCAGAGGTACTGCACTTGGCTTCCACTGACATCACATCCTTCCAAGAGTCACAAACAGTTCCTGGCATCAAACCTGGATACTCCCTTTAAGCTCTCTGAGCCTCAGTTTACTCATCTGCAAAGTGGGGGCAAGACTCTGCCTTGGAGCTTTCAGAT…
>scaffold_9503
TCCTCTCCTACCCTCCTAAGGGCTTCCCTGGTGGCTCAGAGGTTAAAGTGTCTGCCTCCAATGCAGGAGGCCTGGGTTCGATCCCTGGGTGGGGAAGATTCCCTGGGGAAGGAAATGGCAACCCACTCCAGTATTCTTGCCTGAAAAACCCCATGGACAGAGAAGCCTGGAAGATTAAAGTCCACAGTGTCACAAAGAGTCAGAAACAGCTGAGCAACCAAGAATATAATATGTAAAGTGTCTACACAAAAAATATTTATAGAAGTTTTAATATGAGTTTATGATAAATTGCATAAGCTTTTTATCACAGTACTTTACAGGAATAAGCTTAGAAATCAATTCTATTATTAAATCTATCCTTTGTAATAGCAGATTTAATAAAATAACAAAACATACCAC…
>scaffold_9519
TATTAGTCTTTGCCCTGCTTCATTCCGTATTCCAAGGCCAAATTTGCCTGTTACTCCAGGTGTTTCTTGACTTCCTACTTATGCATTCCAGTCCCCTATCGTGAAAAGGACATCTTTTTTGGGTGTTAGTTCTAAAAGGTCTTGTAAGTCTTCATCGAACGGTTCAACTTCAGCTTCTTCAGCGTTACTGGTTGGGGCATAGAGTTGAATTACTGTGATATGAATGGTTTGCCTTGGAAACGAACAGAGATCATAAGTTCCTATAAATATGTAAATCAAAAATATTCACCAAAAGATATATACAGCTACTTCCTAGCAGCAATATTGGTGTATGTGTGTGCTTAGCCGTGTCTGATTCTTTGCAACCCCATGGACTGTAGCCTTCCAGGCTCTTCTGTT…
>scaffold_9558
TGATCCACACAGTCAAAGGCTTTGGCATAGTCAATAAAGCAGAAATAGATGTTTTTCTGGAACTCTCTTTCTTTTTCGATGATCCAGCGGATGTTGGCAGTATGATCTCTGGTTCCTCTGCCTTTTCTAAAACCAGCTTGAACATCAGGAAGTTCATGGTTCACGTATTGCTGGAAGCCTACACTGCTGAATACTCTTTTAGAGAATTTTCACAGACAAAATAACAGCAAAGTAACTTTACCCAGATTTCTTCTTGAATGAAATAACTAAAGAGGTAGGGATTTTGTTTTGCTTTTAAAGATTTATTTTGATTAAAATTATTTTGACATATATGTCAAGACTTCCACTCAGTTCTTTCAGCATGTATTCTTTTAATACCTATCCTCTATGTGAGAGTTT…
>scaffold_9665
GGGTTCAGGATGGGGAACACGTGTATGCCTGTGGAGGATTCATTTCGATATATGGCAGAACCAATACAATATTGTAAAGTTTAAAAATAAAATAAAATTTAAAAAAAAAAGAAAAGCTATGACCAACCTAGACAGCATATTAAAAAGCAGATACATTACTTTACCAACAAAGGTTCATCTTGGCAGAGCTATGGTTTCTCCATTAGTCACGTATGGATGTGAGAGTTAGACTATAAAGAAAGCTGAGTGAAGAAGAATTGATGCTTGTGAACTGTGGTGTTGGAGAAGACTCTTGAGAGTCCATTGGACTGCAAGAAGATTCAACCAGTCCATCCTAAAGGAAATCAGTCTTGAATATTCATTGGAAGGACTTATGCTGAAGCTGAAACTCCAATACTT…
>scaffold_9666
AGTCCTGGGTGTTCATTGGAAGGACTGATGCTAAAGCTGAAACTCCAGTACTTTGGCCACCTCATGCGAAGAGTTGACTCACTGGAAAAGACCCTGATGGTGGGAGGGATTTGGGGCAGGAGGAGGAGGAGACGACAGAGGATGAGATGGCTGGATGGCATCACTGACTCAATGGACGTGAGTCTGAGTGAACTCCAGGAGTTGGTGATGGACAGCGAGGCCTGGCGTGCTGCGATTCATGGGGTCGCAGAGTCGGACACGACTGAGCAACTGAACTGAACTGAATGAAGAACAAGCAGGCATCCTACTACTATCAATATTTTATTATTCACATTTTGATAGAGATAACATAAAATAGTATATTCCAGGGTGTGGCAGTCACAGTCAAGGAAAACCTTG…
ACAGTTCTTCTGTGCATTCTTGCCACCTCTTCTTAATATCTTCTGCTTCTGTTAGGTCTATACCATTTCTGTCCTTTATCGAGCCCATCTTTGCATGAAACGCTCCCTTGGTAT
>scaffold_9681
TCAGGACTGATTTCCTTTAGGATGGACTGGTTGGATCTCCTTGAAGTCCAAGGGACTCTCAAGAGTCTTCTCCAACACCACAGTTCGAAAGCATCAATTTTAGGAACTTACACACACACACAGAGTCCATCTATCCTTTGAGGGTCGTGGAGAAGGCAATGGCAACCCACTCCAGTACTCCTGCCTGGAAAATCCCACAGACTGAGGAGCCTGGTAGGCTGCAGTCCATGGGGTCGCTAAGTCAGACAGGACTGAGCAACTTCACTTTCACTTTTCACTTTCATGCATTGGAGAAGGAAATGGCAACCCACTCCAGTGTTCTTGCCTGGAGAATCCCACCAGGGACAGGGGAGCCTGGTGGGCTGCCGTCTATGGGGTCACACAGTCTAAGACTGAAGT…
>scaffold_9709
GGAAGGAATGATGCTAAAGCTGAAACTCCAGTACTTTGGCCACCTCATGCGAAGACTTGACTCATTGGAAAAGACTCTGATGCTGGGAGGGATTGGGGGAAGCAGGAGAAGGGGACAACAGAGGATGAGATGGCTGGATGGCATCACTGACTTGATGGATGTGGGTCTGGGTGAACTTTGGGAGTTGGTGATGGACAGGTAGGCCTGGCGTGCTGCGATTCATGGGGTCGCAAAGAGTCAGACACGACTGAGCGACTGAACTGACTGATGCAGTCAGTCCTAGAGACTGTTCCATGTGTACTTGAAAAGAACATATATATATTCTGGTTTTTGCTGTTGTGTCCTGAAAGTGTCAATTAAGTCTATTCTATTGTATCATTTAGGATCTCTGTTGCTTTA…
CCTGGGAAATCCCATGGACAGAGAAGCCTGGTGGGCTACAGTCCATGGGGTCGCAAAGAGGCAGACACAGCTTAGTGAATAAACAATTAGCATCTAAGACGGCAGCAATGATTTGAAGTCACAAATTGGGAGCCTTTAAAAAGATGTTTCTGGGGACTTCCCTGGTAGTCCAGTGGTTAAGAACGCTATTCTTCTACTGCAGGGGCTGTGGGTTCGTTTCCCGGTTGGGGAACTTAAGATCTCACATGCTTCAAGGTGCAGCCAAAAAACCCCAAACAAGATATCTCTAGTCTGTGATGTGCACTAACCCTGGCTAGTGTCTGTTGGGCACTTTTGTCTGTTTTCCCGGGCAGCCCAGGGCCAAGGCGGAGCCCTCACCATACCTCTTTTGATTGCAGG…
>scaffold_9854
TCAGTTAACAGTGTAGATCCATTAAAACACACACACACACACACACACACACACTGAATATTATAAAGAAAAATTTCAAGCTAAAAAAAGAAAAAAAAGAAAACTCTCATAAGAATTAAAACCGAGTGTGTATTGTCACTGATTCTGTGCTCGTGTCCCCAACAGATTAGACCCCTTCTCCGGGTTGTAAGACATGTTCGATTAAATCTCCACGTCAAGTTTCCAGGACACTTGAGTGAAGAGACTAGCTACTGCAGCATCTAAGGGAGCAGAGTGGCACCATTTTCTTCCCTAACAGACACCCTGTCTGAAGGTGAACGTGAGGCTCCCTCCGCTGTGCTCGCCAGCATCTATCAGGAGACAAAACTCGCTGGGCAAGCTGGTGACAGCTGATCCTCC…
>scaffold_9949
GATTTTGGAGCCCAGAAAAATAAAGTCTGACACTGTTTCCACTGTTTCCCCATCTATTTCCCATGAAGTGGTGGGACCGGATGCCATGATCTTCGTTTACCCACAAAAAGGGCTCAAGGTCTTTGAATGTCCTGAAATTGTGTCAAAACTTTGGTTGTGTACATTTTTCTGGGAATTGGGTGTGTGTATTACATTAGAATCACAGAGGCATTTGTATCATTAAAAAAAGCTAGAAATCACTGATTAGTTTGGGATGAATTAGGAAAATGATGTTTATGTCTAAGTGTTAGCTATATGTTTTGATTATGTGTTTTAAGTTAGTGTGAATAACAATGCAAATGTGAATTATTTTGATAATCATGGCAAAACGGATGTAACCTACCCAGCTTTTTCTGATAG…
>scaffold_9960
CCTAAAGGAAATCAGTCCTGAATATTCATTGGAAGGACTGATGCTGAAGCTGAAACTCCAATACTTTGGCCACCTGATGGGAAGAACTGACTCATTGGATAAGACCCTGATGCTGAGAAAGATTGAAGGCAAGAGGATAAGGGGACGAAGAGGATGAGATGGTTGAATGGCGTCACCAACGCGATGGACATGAGTTTGAGTAGGCTCAAGGGAGTTGTTGATGGACAAGGGGTTCTGGTGTGCTGCAGTCCATGGGGTCGCAAAGAGTCAGACTTGACTGAGCCACTGAACTGAACTGAACTGTGACAGCTGGACCATAGAGAAGGCTGAGTGCCAAAGAATTGATGCTTTCAAACTGTGGTGTTGGAGAAGATTCTTGAGTGTCCCTTGGACGACAGC…
>scaffold_9994
AGGATGAGATGGCTGGATGGCATCACTGACTCGATGGACGTGAGTCTGAGTGAACTCTGGGAGTTGGTGATGGACAGGGAGGCCTGGCATGCTGCGATTTATGGGGTCGCAAAGAGTCGGACACGACTGAGCAACTGAACTGAGCTGAACTGAACTGCACAAATGTTTGTTAGTCAAATTAATAAATGCATGGATCTAAACCTCTGATGATAACCCCTTCATGTCAGCTGAAGAAGATACTGTGAGTGAAGTATAGGAAGAAATGTCATTAATATAGTGTTTACTTTTCTCATAAAATATATGGGTGTTTTAAAAGGTCACTCATTAAGAATACCTGTTAGGAAAAAATAGCCTAATTGTTTTAAACTACTTCTTGAGTTAGGTAAAAATCAAACTCAA…
>scaffold_9995
TGTTTGGCAGAACTGATACGATTATGTGGAGTCTAAAAATAAAATAAAATTAAAAAAAATAAAAAAAAAAAAAAAAAAAAAATGTTGATTGTCTATGTTCTTTTTCCCATAAATAGTATATATGCTTCAAGATTCTGGGGAATTTTTATCCCTTTTCTTTAATAATGTGTACCAAGCAGGTAGAACAGTATTTGGCATATAATTGGTGTTTAGTAAGTTTTTGTTGAGTTAATAATAAAATGGCTTCCTACAGTTTGGGTTTGCAAACTGAGGGACAGATAATGGACCCTCTTCATACTATTCTGTTTAAATTAGCCAGATTTCTCTTTAATTAAATGTCCACTGAGAAAAGGAGAGGTTCAGAGAGCACTGGATAGAGAGCCTGGAGACCTAATCTCT…
>scaffold_10054
TGGCCCACCTGCCCCTCCTCTGGCCTAAACAACCTCGCAGACTCCTCCAATGTCGCTGCCAGAGCCTACAGCCCCCAAGTAAGAGCTCTTTCTCCTTTACCCACAGTCTAATCACAGGGCATCAGTTATGAGAACTTGGACAAGTCACTTAACCTCCCTGAGCCTCAGTTTCTTCATCTGTAAAATGGGGCCAGTGGTCAGGAGGGTTAAGCAGGTAGTAAATGCCTAGAAGTGAACTTGGGCAAACTCTGGGAGATAGTGAAGGACAGGGAGGCATGCTGCAGTCCATGGGGTTGTAAAGAGTCAGACATGACTGAGCGACCGAACACGACAACCAACGCCTAGCTGGGGACTCCAGATACAGTGCAGGCTGATTGGGTCTCAACGCAGCGTCCTTGG…
CAGACCCCCCCGGGGCTGGGCCTGGCCGAAGCTGACCTGGCCTCCCCGACGGCCAGCTACCATGTGACGCCAGACCACAGTGGGAGAGCAACTTTATTGTCAGAGGGTTACTGCCCCTCCGTGAAGACAGGCTTGCAAGAAGCCACATCCTGGCCCCCCACCCAGCCAGCCCTGCCTCCTGAAGGGCAGTCCAGACCTCGAGGGCAGGGAGAGGCTACCAGGGCCCAGAGGGAGGGGGCACAGCCTCCCAGTAGCACCCGGGCGGTGGGGACAAGTCACTCCTGCCACAGGGGAGACCATGGGGGCGGTGCCAGCACCTGGGAATGTCTGCGTTTGCTGCCGTGGCCGAGATGGCAAGAGAGGAGCACCAGGGCGGGTCCAGGGCACAGAGGACCTAAC…
>scaffold_10178
GCGAAGAGCTGACTCATTTGAAAAGACCCTGACGCTGGGAAAGATTGAGGGCAGGAGGAGAAGGGGACGACAGAGGATGAGATGGTTGGATGGCATCACTGACTCAACGAATATGGGTTTAGGTGGACTCCGGGAGTTGGTGATGGACAGGGAAGCCTGGGGTGCTGCGGTTCATGGAGTCGCAAAGAGTCGGACATGACTGAGCAACTGAACTGAACTGATTCTGCTGTAGAAAAGAATGAAATCTTGCCAGTTGCAGCAGCATGGGTGAACTTTCAAGGGCTTCCCAGATGGTGCTAATGGTTAAAAAAAAAACACCTATCAATGCAGGAGACGTAAGTTAGCTGGGTTCTATCCCTGGGTCTGGAAGATCCCCTGGAGGAGGCTATGGCAATCCAC…
CCATATTCAAGACGCAATTCAAGTTTCTCTTGATCCTTCACACGTTCCTTGCCGTGGAATCTCCCCTCCTTTGTGCCCACAATAGTACTTGTAACACCGAGTTCTCTTTGGTTGGTTTTATGTCTGACACTCTTTCCGCTGTAGGTTCTTTGGGGAAAAGGCCATGAATTTTTTTCAGCTTTGTATACCCAGTGCAAGTGCTTAATAAATAATTGAATGGGTGATTAAATTAGTTGAGCCCAGTTCTCAACCTTCCCTTATTAACGGAATGATTTTCAGGTTTCGTTTTTGTTTGTTTTTCACTGTGTGAGTCTGTCAGCCTATCTTAGACCAGAGCTGCTCACACTTTAATGTGCCGAGGAATCTGTGAACACACAGATTGTGATTCAGCAAGTCTGT…
>scaffold_10189
TTTTTTTTTTTTTTTTTTTATTTATTCTTTTTTTTTTTTTTTTTTTTTTTTTTTTTTTTTTATTTTTTTTTTTATTTTTTTTTTTTTTTTTTTTTTTTAAAAAAAAAAAAAAAAAATCCCATCTCTTGGCCACAGTGGGAAAATATTTTGCACTATCAGAACCAAAGAGGCAGAAGAGCTGTTTGCCAGTGATAATGAGGAAGTGAAACTCCTTCCCCCCTCTGTGTGTGCTGTCAGAAGAGACTTTCTCTTCTCCTGAATGATAGATGTAAAAGTAGATGTCATGGGTTGCTGTAGCCATTTTGGCATCGTTAGGTATCTTGGGTCCTACTAGGGTGGAGACTCATGAGGTCTGGAGATGAGCCTGTCCCCATGGAAGAGAGATTGAAAAGACTGAGA…
>scaffold_10212
TATTACTCAGCCATAAAAAGGAATGCATTTGAGTCAGTTCTAATGAGGTGGATGAACCTAGAGCCTATTATACAGAGTGAAGTAAGTCAGAAAGAGAAATATAAATATTGTATACTAATGCATATATATGGAATCCAGAAAGGTGGTACCAATGAATTTATTTGCAAGGCAGCAATGGAGAAAACGACATGGAGAACAGATGAATGGACACGGGGGGAGGGTGAGATGTATGAAGAGAGTAACATGGCAACTTATATTACCATATATAAAATAAATAGCCAATGGAAATTTCCAGAGTATGTCTCAGGGNNNNNNNNNNNNNNNNNNNNNNNNNNNNNNNNNGGGGTGGGATGGGGAGGGAGATGGGAGGGAGGTGACATTACATACATCTATGGCTGA…
>scaffold_10276
ACTTCCACTGTATAATCATAAGGGATTTGATTTAGGTCATACCTGAATGGTCTAGTGGTTTTCCCTACTTTCTTCAGTTTAAGTCTGAATTTGGCAATAGGGAGTTCATATTCTGAGCCACAGTCAGATCCCAGTCTTGTTTTTGCTGACTGTATACAGCTTCTCCATCTTTGGCTGCAAAGAACATAATCAATCTGATTTCAGTATTGACCATCTGGTGATGTCCATGTGTAGAGTCTTCTCTTATGTTGTTGGAAGAGTGTGTTTGCTATGACCAGTGTGTTCTCTTGGAAAAACTGTTAGCCTTTGACCTGCTTCGTTTTGTACAAAAAAGATCTTCATGACCCAGATAATCACAATGGGGGTGATCACTCACCTAGAGCCAGACATCCTGGAATG…
TCAAAACAATGAAACAAAATTGGATTAATTTAACATTAAATTAATGAGTGTTAAAAGAAATTGCCAGCAATGCTTAGAAAATTAAACATAAGTACTCACCTGGCTTAAACTGAATTCGAACACCAGCATCATTTTGTATTTTTTTAATCATCTCTCCATTTCTTCCTATTACAATGCCAACAGCAAATCTTGGAATGGGGACCTTATGCAAAGAAAACTAAGTATCAGGAAAGCCATTTCCTGAAAAATGTATCTGCCTCAAACCACAGAAGCACTATATTTATATAGAAGAGGTTAAAAAGATACAAAATACACTGTATTCTAAGTTGAAAAGTTGCGGGGGTGGGGAGGACAATACCATGTTAGAGAAGGCTATGTAACACAAAACAGGGAAAATCC…
>scaffold_10308
AGTTTCAGCTTCAGCATCAGTCCTTCCAATGAACGTTCAGGACTGATTTCCTTTAGGACTGACTGGTTTGATCTCTTTGCTGTCCAAGGGACTGTTTGACCTGGGGCTTCAGAACCCCATGAACAGCATGAAAAGACAGAAAGATATGGCGGGGTTGGGGGTGGGGGGGGTTCCTCTTTCTCTGCCCTCCTCTGGCCCAGCATCCAGCTCTCTCTAGGATTTCCCCCAGAAACTTGAATCTTCACCCTCCACTCTGGAGAGGAGCTGAGGAAAAGCCTGTACACAAAGCCCAACACAAAGGTCTCCCTCGTACAACAGCCCGAGGCCTGTCTGTGATGAAGGAGCCCTGCCTCAGACAGTTCCTTACCCAAAGGCCGCCTCCACCGCCCAGGATCCTGT…
>scaffold_10311
CTCTTCACATGAGGTGGCCAAAGTACTGGAGTTTCAGCTTTAGCATCATTCCTTCCAAAGAACACCCAGGACTGATCTCCTTTAGAATGGACTGGTTGGGTCTCCCTGCAGTCCAAGGGACTCTCAAGAGCCTTCTCCAACACTACAGTACAAAAGCATCAATTCTTACCTAACAGTTATTTCAAGTTTCTCCTTCCCCCACCCTACATGGTTCTCCTGGAGACCGTGAAGAGGATCATTTGGAGAGAAGCAAGAAGGGTGTTTCTCGGGACCCCACACCAGGCAACAGGGAAACCAAGGGTGACAGGGTTACCAGCTTGGCTCAGAATAACACTCCATTCAGATTTCTCACCTGGGGCCCCACTGGCCCAGAGCACCAACCCTCTGTTCAGCCTTGCA…
AAGCTGTATATCGTCACCCTGCTTATCTAATTTCTATGCAGAGTACATCATGAGAAATGCTGGGCTGGAGGAAGCACAAGCCGAACTCAAGGTGGTGTCATC
>scaffold_10330
GTTTGTATCATCTTCCAAAGCAATTGGAGATAGTTCCATGTTTCCCAGTAACCGGTGGTGTAACTGGGCAGGGCTATCACCCTGTTTTACAGATAAGATTATGATTCAGAAAGGTAGAATGACTCGCCCAAGGTCACACAGGTATTTAGAGCCAGACGCTCACCTGGAACACAGGTCCTCCGTCTCAGAGCCCTTAATTACATCCTTGAGATGGGGTTGAAGAGGAGAAGCGCTGTTTTTGCTCTCTTTATGGATTTCTCTCATTTCTGTGGGATCAGTGGTCACATAGTGGGAAACAGGTCATTAGTAATAGTTGCTAATAATGATTTTATTAACTGTCAACTTTGCCGTTCCAATTCCTCAGCTTCAAGGTGGGATGTTGACAGCACCTACCTTGCA…
>scaffold_10337
GAGAGTTGGACTGTGAAGAAGGCTGAGCGCCGAAGAATTGATGCTTTTGAACTGTGGTGTTGGAGAAGACTCTTGAGAGTCCCTTGAACTGCAAGGAGAGCCAACCAGTCCATCCTAAAGGAGATCAGTCCTGAGTGTTCATTGGAAGGACTGATGTTGAAGCTGAAACTCCAATAGTTTGGCCACGTGATGCTAAGAGCTGATTCATTGAAGAGACTCTGATGCTGGGAAAGATTGAAGGTGGGCGGAGAAGGGGACGACAGAGGATGAGATGGTTGGATGCCATCACCAACTCAATGGACGTGAGTTTGGGTGAACTCTGGGAGTTGGTGATGGACAGGGAGGCCTGGTGTTATGCAGTCCATGGGATCCCAAAGAGTTGTACACATCTGAGCGACT…
>scaffold_10538
GGGACCGGATGCCATGATCTTCGTTTTCTGAATGTTGAGCTTTGAGCCAACTTTTTCACTCTCCACTTTCACTTTCATCAAGAGGCTTTTGAGTTCCTCCGTGGCCCTAATTCAATCCAGCTTTAGTTTGAGACTAGCCACTTTGGCAGTGGCATGGTATGACTGGTTACCAGGAAAGAAAGTCTGTCTAGCAGTAAGAGGACCTTTGGGATGCTATGTAGATGTGACAAGGACCTAAACAAGCAGAAATGCACAGGACAGAGCAGATTACAGGGGTGCTGTGGATGCAATACGCACAGCGCTTGGTGCCAAGGGAGGGGCAGAAATTCCACAGGTAATTTCCAGAAGGGGCGGGGCATCATCACTTCTTCAGTTGGGCTAGCAGATGGGAGGTTTTTA…
>scaffold_10747
AAGTGAAGTCACTCAGTTGTGTCCGACTCTTCGAGACCCCATGGACTGCAGCCTACCAGGCTCCTCCATCCATGGGATTTTCCAGGCAAGAGTACTGGAATGGGGTGCTATTGGCTTCTCTGACTTTATCTAAATTAGAGCTATTTTCTGTACATTTCTCTCATGTTGGCTTGTAGTCTTATATCTACCATGAATCTCACATAGCAAATAGTCATAAGAATATGTTAAATGAGTGGGGCTTTACATCTTTCTAAGTCAGTCTTTAATAGGAACTATTTCCCCTCTGGGTACATAATTAGTAATGAAGTTTCTCTTTTTACATATATAACAAATGGCCAGTCAGCTACAGATTCTCCTTTTAAATATATCCACAGATCAGTGAATATGAATCCAGTTCAC…
>scaffold_10895
TGGGTCAGGAAGATCCCCTGGAGACGGAAATGGGCAACCCACTCCAGTATTCTTGCCTGGGAAATCCCATGGACAGAGGCGTCTGGTGGGCTACAGTTCACAGGGTCACAAAAGAGTGGGATACAACTTAGCAACTCAACAACAACAAAATAAATAGATAAAAATTTAAAAATACATATTTCTGGAAAAAAGTATATGTGGAAAGAAAATATGTAACAGGCAGCAATGCTGACAGTGGTAAATACGGACAGGCGGGCTCCTGACAGCAGGTGGGGAGGGACGGTCGTATGTTATTGTTATTTTTTAATTTATCGGAAATGTCTGGGATAATACAAAGGAAAAAAAAAAAGCCTCTACCCTGTAACTGCCTGTGAACACACCCCTATAGAAGCACATCCT…
>scaffold_10956
TATACAGCCTTGACAAACTCCTTTTCCTATTTGGAACCAGTCTGTTGTTCCATGTCCAGTTCTAACTGTTGCTTCCTGACCTGCATACAAATTTCTTAATGCTGAAGCTCAAATATTTTGGCCACCTGATACAAAGAACTGACTCATTCGAAAAGACCCTGATGCTGGGAAAGATTGAAGGAAGGAGGAGAAGGGGATGACAGACGATGAGGTGGTTGGATGGCATCACCAACTCAACGGACATGAGTTTGAGTCAACTCTGGGAGTTGGTGATGGACAGGGAGGCCTGTCGTGCTGCAGTCCACGGGATCTCAAAAGAGGCTGACACGATGAAGCAACTGAACTGAGGATATATATAAAATAGTGTTGTTGTTTTTATAAAAACCATACCTATTCATT…
>scaffold_11131
GGTGGGACCGGATGCCATGATCTTCGTTTTCTGAATGTTGAGCTTTAAGCCAACTTTTTCACTCTCCACTTTCACTTTCATCAAGAGGCTTTTGAGTTCACATACCTATGATATATGCATCTTTCTGTGTGCATTTATAACTTCAAGAAAAAAAACTATGCTGGTCTAGGATGGCAGTTTGGTGGCAGGGTGGGGGGGTGGGGGGCAGACAAGAGGTAGACGTACTAACAGGTGTTCTTAGTCTGCTCTGGTTGCAATAACATAATACTATATACTGAGTGGCTTAAACAACAGGAAGTTATTTTCTCACAGTTCAGAGACCAGCAAGTCCAAAGTCATAGTGCCAAGATGGTCACATTCTGGTAAGGACTTGCTTCCTGGCTTGTTGACAGCCACCTT…
>scaffold_11222
TTGGTTTCCATTTCCTTCTCCAATGCATGAAAGTGAAAAGTGAAAGTGAAGTCGCTCAGTCGTGTCCGACTCTTAGCGACCCCATGGACTGCAGCCTACTAAGCTCCTCCGTCCATGAGATTTTCCAGGCAAGAGTACTGGAGTGGGGTGCCATCACCTTCTCCGAAAATTTATGTATAGCACCCCCCAAAAAAAAACACATAATGATGCAGAAGATGCTCTAAGACAGCAGAATACAGAACATGAACGGACAGGGATCTCAAACATGACCACCACACCCATGGTGGCGGCTCAGACGCTCAGTCGTGTCCGACTCTGTGCGACTCTATGGACTGCAGCCTGCCAGGCTCCTCTGTCCATGGGAATCTCCGGGAAAGCGTACTGGAGTGGGTTGCCATT…
>scaffold_11285
GAGGCATGCGGAGTCCCGGATTCAGTCCTTCTATGTGCAAGGAGCTTTTGCCCAGGGCGCTCACATTTCACCCGGGCGAGAGGACCCGGGTGTAACCTTTCCAGAACTCTGATCCTGCACATACCACTCCTGGGTGGCGGGAGGGGGGAGGAGGACAAGGGGGACGAGGAAAGCTGCGGAGGGCAGAGGAGGGAAGGAGGCAGGCGACGGGTACCATCCTGTCCCCAGACCTGCTAGGGCCTGACTGATCCTGGAGGTGGACTCAAGGGACAGGGTCCTGGCTGGCAGGCCTGCTCTATTGAGATCACGTGTAATCTGCGTTGCTGTAACTGCGGGAGCAAGTGCGTGAATGAATGAATGGATTTCATGGCCCGAGGATGAAATAAAGAAAAGAAAAAT…
TACTGGGCTAGACCTTTCTACTGAGGTCCACACCTAAAGCAAACTACAGCCAAGGGAAGGAGCAGTGGGAGGTGAAGGAAAAGCAGCATGAAGTTCTATCCAGTTGCGGCGCTCCCTAATCTGTGTGTGTTTGCAGACACATATGCATACAAGCCTCCAACTCTGGGGTCAGTGACTTACTTTATGTATGCTAATGCTGTAGGGCACCTAGAAGTCCTTGCAGGGTCCTATCTATGTCCTAAAGGTTGGTTCTCTCCACACCCACTGTGATTCTGGGACTGTAACCAGGCTGATGCCAACTGGAAGGCCTCAGGGCAGGTCTAAGTATCTTCACCACTTGATGTTTTCCACACAACAGGCTATATGCCTGATGATGGGGCCTGATGTGGCAGCTGCTTT…
>scaffold_11380
AAAGCATCAATTCTTCAGTGCTCAGCTTTCTTTACAGTCCAACTCTCACATCCATACATGACCACTGGAAAAACCATAGCCTTGACTAGATGGACCTTTCTACTGGGATTTTAATTGGACTTGTGTTATACTCACAAGTTATTTTAGAAAAATTTCCCTCTACTTATTATTTGGTAGTCTATTCTTGGAACATATTATTTCTCCTTGTATTCAAGTCTTAGTGTTGATCACACTACATGAGGCAGTGCCATGTGATCTGAGAGTTGAAGAGTTAACTGGCTGAAGGTTTGGGGTCTTGAGAGGACATTCCAGGAAGGAGTTTTAAAGAGAGAAATTACATGATCCAATTTGCTCTTTGAATAGATGTTCCTGCTGATAGGCATAAATAACTTTTCCAGA…
>scaffold_11394
TTCATGGCTGCAATCACCATCTGCAGTGATTTTGGAGCCCCCCAAAATAAAGTCTGACACTGTTTCCACTGTTTCCCCATCTGTTTCCCATGAAGTGATTAGCCTTTCAATATTGACATAGCCTCCCCAAACCATGTATATAGTTTGGAGTGGAGGTATTCAATTTCACACAGCAGGTAAACTGGAGAGAAACTTCAGTCAAAATACTTTGCTTAAAGTATTAACACAGAAGAACAACAAGCAAATGCTGTTATTCAATTTTAATTAATTGAATAAACAAATAAATATGGACTGGGTACTTCAAGAAGGGCTGGAATATAGAACTGGATAAAAATGACTTTTCATCCTCCTTGAGCTTATATTATAAAGGAATATGAAGGTAATAAGCAACTGATGAGC…
>scaffold_11399
TCTTCTTCATTTTCTGCCATTAGGGTGGTATTATCTGCATATCTGAGGTTATTGATATTTCTCCCTGCAATCTTGATTCCAGCTTGTGCTTCATCCAGCATGGCATTTCGCATGATGTAATCTGCATATAAGTTAAATAAGGGTGACAATATACAGCCTTGACGTACTCTTTTCCCTATTTGGAAACAGTCTGTTGTTTCATGTCCACTTCTAACTGTTGCTTAAGAATGTTAAAAAAAAAAAAAATAGGACACCCTTCAAGTATTATGGAAAAGATTTGGACCAATTTTTGTCAATCTGATAACTGAAGAGGACCAAAACAGCCATTCAGTATTGCATGTCCCAAAATATGTCTCCGTTAGGTTTAGTTAAGTGTTAGCACTGGGCATCAAATTAACC…
>scaffold_11414
GAAGAATTGATGCTTTTGAACTGTGGTGTTGGAGAAGACTCTTGAGAGTCCCTTGGACTGCAAGGAGATCCAACCAGTCCATCCTAAAGAAGATCAGTCTTGGGTGTTCACTGGAAGGACTGATGCTGAAGCTGAAACTCCAATACTTTGGCCACCTGATGCTAAGGGCTGACTTATTTGAAAAGACCCTGATGCTGGGAAAGATTGAGGGCAGGAGGAGAAGGGGATTACAGAGGATGAGATGGTTGGATGGCATCACTGACTCAATGGAAATGAGTTTGTGTCAACTCCAGGAGTTGGTGATGGACAGGGAGGCCTGGCGTGCTGCGGTTCATGGGGTCGCAAAGAGTTGGACACGACTGAGCGACTGAACTGAACTGAAATGTCATGTAGTTGGAT…
>scaffold_11463
ACAACTGGGACAACACCTGTGTTCCTGGTCTGTGTCACCACTCCATAAGATCAGCATTTTGCTTTTCTTTAAATTAGTATTTATTTATTGCCACGCTGTGTGGCTTCTGGGATCTCAGTTCCCAGGGGTTGAACCCGGGCTGCAGCAGTGAAAGCATTGACTCCTCACCACTAGACCCCCAGGGAACTCCCAGAAACTAGCATTTTGTGACACCTGTTTTATAGATGAGGAAACAGATGCAGAATCATAAAATAACTCAGGTTACAAGGGAGGGAATCCTGTCATTTCCTTGCTCAGCCCTACAGCCTATCAGCTGTTTCTACTCCCTGGGCCGTGGAGCAGAGAACCCAAATCCTAAACCTGATCTCTGCCGACCCTGGGCACTTCCAACCCTTGGGT…
>scaffold_11483
CCCCCGACCCACACCACCACGCCACCAGATGATGAGCCCCAGCATGGAAACACAACTGCAGTTGATTTACAAGGTAAAGATTCCCAATTCTGGTCAAGGCTCTCGATTTAAAAGTGAACGCTTTGAACTATTAGGGCTTCCCTGGTAGCTCAGCTGGTAAAGAATCAGCCTGCAATGCAGGAGACCCTGGTTCAATTCCTGGGTCGGGAAGATCCCCTGGAGAAGGGATAGGCTACCCACTCCAGTATTTTTGGGCTTCCCTTGTGGCTTAGCTGGTAAAGAATCTGCCCGCAATGCGGGAACCTGGGTTTGATCCCTGGGTTGGGAAGATCCCCTGGAGAAGAGCAAGGCTACCCACTCCACTATTCCGGCCTGGAGAATTCTATGGACTGTATAGTC…
>scaffold_11525
AAGACTCTGATGCTGGGAGGGATTGGGGGCAGGAGGAGAAGGGGACGACAGAGGATGAAATGGCTGGATGGCATCACTGACTCAATGGACATGAGTCTGTGTGAACTCCGGGAGTTGGTGATGGACATGGAGGCCTGGCGTGCTGCGATTCACGGAGTCGCAAAGAGTCGGACATGACTGAGCGACTGAACTGAACTGAACTGAACTGAAGCGTAACCATAGTAATGTTTATTCAGGGTACGTTTTTCCTATTGCTGAGGCAAAAGCCTTCTGAATACACTGCCGATGCTCTGTTAGTTATTTAGTTTCTCACTTTGTCTGATAGAAATAGGAACTATACACATCTATCCCTGGGTGAGCTCTAGATATTTTCCCCTCTAGTCTCTTTTAGAAGGTCTT…
>scaffold_11616
GTGGTGATGGTGATGGTGGTGATAATGCCGCTCATTGTGATAATGATGCTAGTAATGATGGTGGAGGTGATGATGATAATGATGCTAGTGATAATGATGGTGGTGATGGTGGTGGTGTGATGCTAGCCAGGATGGTGATAATGACAGTGGTCATGATAGAAATGATGGTGATAATGATGAAGGTAGAGATAGTGGTGTTGCTGCAGCTGCTGAATGATGGTGGTGGTAATTGTGACAGGTATTGGGAAAAGCTCTTGACATACATTATTTCACTTAATTATCACTACTGTATGGTCGTAGGATTCCCTTGTGGCTCAGACGGTAAAGAGTCTGCCTGCAATGCAGGAGACCCAGGTTCAATCCTTGGGTCGGGAAGATCCCCTGGAGAAGGAAATGGCA…
AGACACGACTGAGTGACTTCACTTTCATTTTTCACTTTCATGCATTGGAGAAGGAAATGGCAACCCACTCCAGTATTCTTGCCTGGAGAATCCTTTGGACGGGAGCCTGGTGGGCTGCTGTCTATGGGGTCTCACAGAGTCGGACACGACTGAAGCGACTTAGCAGACTTAGCAGCAGCATACCTTCCATTGAAACTGTAGCCTCTCTGTGGGCACAGACTGTAACTTGAGTATCTTTCATTCATCCCAGCTCCCAGCTCTCCCAGTTGTTAAAGGTCGCTATGTTGTAGTATGTTACCATCTACTCATCTTTGAGTGAGGTTGTTACCGACCATCAGTTGGATGAAACCAAGACAATCACTGCATTTAAATAGGTGGGGACTCTCTATTCCCCCTCCA…
>scaffold_11640
TTCTCCATAGTGGCTCTATCAATTTACCTTCCTACCAACAGTGCAAGAAGGTTCCCTTTTCTCCACATCCTCTCCAGCATTTACTGTTTGTAGATTTTTGTTGCCAATGGACCTTTGTTGGCAAAGTAATATCTCTGCTTTTTAATATTATTTAGAGAAATGCAAATCAAAACCACAATGAGATAGCACCTCACACTGGTCAGAATGGCCATCATCAAAAAATCTACAAACAGTAAATGCTGGAGAGGATGTGGAGAAAAGGGAACCTTCTTGCACTGTTGGTAGGAAGGTAAATTGATAGAGCCACTATGGAGAATTCCTTAAAAAGCTGAAAATAGAACTACCATAGGACCTAGGAATCCTGCTACTGAGCATATTCCCCGAGAAAACCGTAATTCA…
>scaffold_11667
TCACTGACTCAATGGACGTGAGTCTGAGTGAACTCCGGGAGTTGGTGATGGACAGGGAGGCCTGGCGTGCTGCAATTCATGGGGTTGCAAAGAGTCAGAGACGACTGAGCGACTGAACTGAACTGAACTGAATGTGGAAGAGCCCAGGAATTGAGAGTCAGTGAGTGAAATGAAAGTCGCTGAGTCGTGTCTGACTCTGCAACCCTGGACTATACACTCCATGGAATTCTCCAGGCCAGAATACTGGAGTGGGTAGCATTTCCCTTCTCCAGAGGATCTTCCCAACGCAGGGGTCAAACCCAGGTCTCCTGCTTGCAGGCAAATGCCTTACCAGCTGAGCCACAAGGGAAGCCCAGTGACTACACCCTAAATAAGTGTTTTACCTTAGCTGACCGCTTT…
>scaffold_11671
GACTCTGTGCGACCCCATAGACGGCAGCCCACCAGGCTCCCCCATCCCTGGGATTCTCCAGGCAAGAGTACTGGAGTGGGGTGCCATTGCCTTCTCCAGCTCAGGACTAACTTCAAGCAAAAGGGCATCCCTCGCCTGGCACCTCATTCTAGGGCCTTCAGACCTTACCAGAGGAGACAGAAAACAGAAATTCCTCACAGTGGTTCCAATTTGACTGACCTGTGGTCTGCCTTAGATCAGTGCCTCTCGATCTTTCATAAGCTTCTAATTTAAAATGCCGGTTCGGTTTAATAAATTTGATGTGGGATCTGAGATTGCAGAGTTCCAGTGGGATTACAGGTGATACTCATGCTGTTAATCTATGAACTTTATGTAGCAAGAATCTAAATTAACTTAAGC…
>scaffold_11843
TGCAGGGCTTAACACAACCCCTGGCAGAGAGTAACATGTAGGCTACAATCATTACTATCAGATATATACAATTTAAATGAAAACCGAGAAGTTATCTGTCGAGGGCCATGCCCGTAAATACCACCGCTTATGAATTACTGGGAATTTCGGGTTTTGTTTGTTTACCTGGTTTAGCTCCCAGAATCCCGAGGTAAGAACCAGCAGGTAAATTACTGAGCCACTGCAGCGACACCACGCACTGACGTCAGCACGTTCGCACTAACTGTACATTTAATTTTCATTTTCCTCATTTTCTCCCTTTTGGGCCCAGGAAGTGGCAGAGGGATCCCGGGCGAGTACATTGATCTCCCTCAAAGTACTGTGAGGGAATGACTTTGCCGGCAACCGCCAAGACAGCTG…
TTTATGATAAAGTTCTTAGTACCTGTAAAGTAGCTGAATTTTGGTGATTCATACCATTTATTCTCTTGCACCATTTCAGACCTGGGTTATTGTCGTTGTTCAGTCACTTAGTCCTGTCCAACTCTTTGCGACCCCGTGAACTGCAGCATGCCAGGCCTCCCTGTCCGTCAGTATCTCCCGGAGCTTGCTCAAACTCATGTCCATTGAGTCGGTGATGCCATCCAACCCTCTCATCCTCTGTCATTCCCTTCTCCTTCTGCCCTCAATCTTTCCCAGCATCAGGGTCTTTTCAAATGAGTGGGCTCTTTGCATATGGTGGCCAGGTTTAGAATAGCAATTTGATCCCTTCCCTAGCTGTGTTCCAGAGAAGGCAATGGCAACCCACTCCAGTACTGTTGC…
>scaffold_11881
TTGGAGAAGGAAATGGCAACCCACTCCAGTGTTCTTGCCTGGAGAATCCCAGGGACGGGGGAGTCTGGTGGGCTGCGGTCTATGGGGTCGCACAGAGTCGCACATGACTGAAGCGACTTAGCAGCAGCAGCAAGCCACTAGTGAAGCCCAAAATTGGGATAAAATGGAGTAAAAGACATTTCATTACATTGTCCAGGCCAAGAAAATAGATGGCCTGTGTCCGCTCTGTGTCGTTCCTGATACAGTGTAAACTAGGAGTTGACAGTCTTGTTCTATGAAGCAGTGTCCCCAAGCTTCTTGGCACCAGGAACTGGTTTTGTGGAAGACAGTTTTTCCACAGAAGGGTGGCGGGATGCTTTCGGGATAATTCAAGTGCATTACTTTTATTGTGCACTCTCT…
>scaffold_11925
TCCCACCAACAGTGTAAGAGGGTTCCCTTTTCTCCACACCCTCTCCAGCATTTATTGCTTGTAGACTTTTGGATCGCAGCCATTCTGACTGGCTTCAAGTTTTATATGATGATTGGATTTTAGATCTGTTTGGTTTGAGGTAGGGGAGCAGAGTGGAAAGAATAAAGCTAAAGAGGATTAAGTTACCAAAAAAATTAAAAACTTGGGACTAAATTGGTCTAATGTAGCCTTGAACCAATCTCTTTTCTTAATCTTAATTATGGCTAGGCCAAGTCTAACCATCTATAAATCATTTTATGACCTCCAAATCACAACCTAGAGAGAACACTCTAGACACTGGGTAACCCAGAAGGCAGCTTTTTCATTATTCAGTTATCTTATCATTTTGTTTTTCTCCAG…
>scaffold_11932
TCAGAATTTTCCACAGTTTCTTGTGATCCACACAGTCAAAGGCTTTGGCATAGTCAATAAAGCAGAAATAGATGTTTTTCTGGGACTCTCTTGCTTTTTTTAGTTGCTCAGTCGTGTCCAATTCTTTGCGACTCCATGGACTATAGCCCGCCAGGCTCCTCTGCCCATGGAATTCTTAAATCAGTTATTAATTCTCTGCTTTTGAAATACTTCTTGGTGCTCCATGGAAAAAAATTAAAATAATGTGTAAAAATTCTCCCTTTCCACTTTTCACTCTTTGCTCACTCTTGCCACTTCCCCTCTTCTGTGACACATGAGTTTCTCATTGTTCCTTGGACCTGTGAATGCCTTTCAGAATCAAGCTCCTTTTGAACAGGTTTTTCTCTCCCTGGGTCCTCC…
>scaffold_12003
ATGGCTGGATGGCATCACCGACTCGATGGACGTGAGTTTGGGTGAACTCTGGGAGTTGGTGATGGACAGGGAGGCCTGGCGTGCTGCAATTCATGGGGTTGCAAAGAGTCGGACACGACTGAGCAACTGAATTGAACTGAACTGAAGCTACCTGGGCTTAAGGGCTTCCCTGTAACTCAGTGGTAAAGAATCTGCCCACCAATGCAGGAGACCTGGGTTCGTTCCCTGGGTCAGGAAGATCCCCTGGAGAAGGAAATGGCAACCCATCCAGTATTCCTGCCTGGGAAATCCCATGGACAGAGGAGCCTGGCAGGATATGGTTCATGGGGTGGCAAAAGAGTCTGACACAACGTAGTGACTCAACAACAACAACAAGCCACCTAGGAAGCCCAGCATTCC…
>scaffold_12084
CCTTTGTTGGCAAAGTAATGTCTCTGCTTTTGAATATGCTATCTAGGTTGGTCATAACTTTCCGTCCAAGGAGTAAGCATCTTTTAATTTCATGGCTGCAGTCACCATCTGCAGTGATTTTGGAGCCCAAAAAAATAAAGTCTGACACTGTTTCCACCTATAAAAATCAACAAAAATAGGCAAAACAATCCTGATAAAGAAGAAAAAGTGCCCAGGGCCTTCTGATTCCAAGTATATTATAAAACTACAGTAAACAAAACAATATGATACTGGCATGACAGACACACAGACTAAAGAGCCAGAATAGAGAGCCCAGAAATAAGTTCTTGCCTGTATGGTCAGATGGTCTTCAATGAGGGTGCCAAGGCTGCAGGATGGGGAAAGGACAGTCTCTTCAAC…
>scaffold_12212
GAAAAGGACATCTTTTTTGGGTGTTAGTTCTAAAAGGTCTTGTAGGTCTTCATAGAACCATTCAACTTCAGTTTCTTCAGCATTACTGGTTGGGGCATAAATTTGGATTACTGTGATTTTGAATGGTTGTCTTGGAAACGAACAGAGATCATTCTGTTCTTTTTGAGATTGCATCCAAGTACTGCATTTCGGACTCTTTTGTTGACCATGATGGCTACTCCATTTCTTCTGAGGGATTCTTGCACGCAGTAGTAGATATAATGGTCATCTGAGTTAAATTCACCCAATCCAGTCCATTTCAGTTCGCTGGTTCCTAGAATGTTGACATTCACTCTTGCCATCTCTTGTTTAACCACTCCCACGCCCAAGGTAAGAGAAACCCAAGTAAGAAGGTAGGTG…
TGTCTTCTTTTTTATCATATAAAAATGAAATTTTTAACTCTCTAGTAACTCATAGAACTGCATCTCATTTTATTGTTTTCCTTGGGCTCAGAGACAGAGTACTTTAAGATTCTTTTCAAATAGTTCTTTTAAAGAAAGTGCTATTCAATATTTGATTTTCCCCCCATATGATACAGTAGTACCAAAAAATAAGTCAGAGTGAAGCTCTAAGTAAACACATTATTAGAGCTATTTACTTTTTTTTAAAAATTAAAGTGTTTTGCACAAAAATTATAGTTTCATATGTACCGTCTATGTATTTAAAGAATACATTGCAATCATTATCCAGGTGTCTTCTCATAAAAAATCTTAAAAACAGTTTGTACTGTTGCTTTTTTGTTCTGAAGGAGCCAGAGTTTC…
>scaffold_12429
CGTGAGAAAGCGCTTTGGCTCCTCCTTTTATATGTTTTTTTCCTCCACCTGGGCCTGCCCTATGCAAATTGGGCTTAGCCAGGAGTGCTGTTTGTTCTGAAGTCTTCATTCTGGTCCTCGGACCTTCCTTTGACTTTCCTTGCTTTTAGCCACTGCCATTTTGGACTCCTTTTCCCTATTCTACGTACCTAACAGGACCTTCTGAAGAAGCAGTTTTGTGTCTACAGATCCTTATGCTTCTGCCAATGCTCTCAAGGTCTGTGCTGCTCTCTGGGCTTGGACTGAGGCACGTTCACCAATAGGTGGAAGTTTTGCTTAGCTGACCCCTGAGGACCAAAGCAGCTCATATGAGTTACAGCGAAAGACAAACAGGTGCCTGAAGGAAAGGGCACCTGGTCA…
>scaffold_12440
AGAGCCTGGCGGGCTACCATCCATGCGGTCACAAAGAATTGGACATGACTGACGCGACTTAGCAGGCATGCACACAGCGTGGCTGGAGTGTAGGTGTGTGAGAAGGTGGGGAGAGAGAAGGCAGGAGGGGCAGGTAAGGCACAGATGGCCAAGGCCTTGTGTGCCCCATTGGGGAGCACAGCTAATGCTGTGCTGAGCTTAGCATGCTAATGCTAAGTCACTTCAGTCGTGTCCTACTCTGTGTGACCCCATAGCCGGCAGCCCACCAGGCTCCCCCGTCCCTGGGATTCTCCAGGCAAGAACACTGGAGTGTGTTGCCATTTCCTTCTCCAATGCATTAAAGTGAAAAGTGAANNNNNNNAAGTCGCTCAGTCGTGTCCGACTCTTAGCGACCCCATG…
>scaffold_12510
AGACTCTGATGCTGGGAGGGATTGGGGGCAGGAGGAGAAGGGGATGACAGAGGATGAGATGGCTGGATGGCATCACTGACTCGATGGACATGAGTCTGGATGAACTCCGGGAGTTGGTGATGGACAGGGAAGCCTGGCGTGCTGCGATTCACGGGATCGCAAAGAGTCAGACACGACTGAGTGACTTAACTGAACTGAACTGAATCAGGTTTGTAAAAGGAATGAGTCCAGGTCCTGCCCCAAACTAATTCAAGTGGAATTTTCGGGTGCGGGATCTGGATATGAAAGACACTGGGGGGTGGAGCATTAAAAGTGACTGAAATTAATTTTAAGAATGGGGTTTGGGTGGGGTGAGGTGGAGGGAGTGATGATACTGGGCCATCTACAAAAAAGTGAGAT…
>scaffold_12558
ACAACTCCATGTGGCAGAAGCGGGCCAGGGCATTTAGCAAAGCCCCTCAAATAGATGCCAATGTGAGGCAGTCCCAGTGGCAGGAGAATTCAGGACCTGGGTCCTGGCTGCCATTCGCCTGGAGAACCAGCTCTGATCTGCTTGAGAGCTTTGGCCCCAGCAGAGCTCCGGCTTGTGCTCAGTGAACGATTACCTTTGAAACCACCTGGGCTCACACGAGGATCCCAGGTGTATTTCTGAGGTTTCTCCTCCTCTTGAGGACAAGGACCAGTATTTCACTCCTATTCCACAGATTCAGTTCTAAACAACCTAAAGCTGTTTCTTTTTTTTAAATCCAGTCTGTCTTTAAAATAAGAATCTTGTTGACAGGATTCATGGGAAGTGTCATAGACTTTGAAG…
>scaffold_12560
ATGTGTGTGTGTGTGTGTGTGTGTGTGTATGTGTGGGTGTATGTGTGTGTGTACTTCCAGGTGTTTCCAAGTTGTCTCCTTTGAGTATGGATAACTTTTGAAATTAAAGCAAAAATGTCTAAGAACAGTGAGTTCATCTGATTCTCAAAGGAAACCACAAATGATGCAGTGACTGAGCTTTGGAAATGAGAAAAGGCTCCCTGAGAACCAAGAAGAATCCTGATCCAGGATGAGAGGCCCAAGGAGAGGAGAAAGGGAAAGAAAACATCGAGGCACTTGCAGGTTATGAGGTAGGGACCTGCCACCCATGAACCTGTCCTTCCCCTCCCCAGCAAGTGGCCAGGGGATGCCAGGCAGGATGAGGAGACCCGGGGTATGAGCTCCATGACTCACGAGCAG…
CGACCCTGCACAGGGCATCTCTCCCAGCAGGGCTGAGCCTGCCTCCTGCGTGTCTGCCCTCCCAGGTCCTCATCTGGAACCTGGACGTGGGTGAGCCGGTGAAAATGATAGACTGCCACTCGGATGTGATCCTCTGCATGTCCTTCAACACTGACGGCAGCCTGCTCACCACCACGTGCAAGGACAAGAAGCTGCGTGTGATCGAGCCGCGCTCTGGCCGCGTCCTGCAGGTGAGGCCCTGCATCTTTCTTGAGGGGTAGGAAAGGTATTGGGACCTTGGGCTCTGCTGTCAGCCAGCCCTGGAAGGAAAGACTGTGCTGGCTCCCCTCTTCCATGTACCCGCCCTGCACCTCTGGGGACCAGCCCTGCACCTCTGGGGACCAGCCCATTTGTTCTGGG…
>scaffold_12596
ATGGCTGGATGGCATCACTGACTCGATGGACGTGAGTCTGGGTGAACTCCGGGAGTTGGTGATGGACAGAGAGGCCTGGTGTGCTGCGATTCATGGGGTTGCAAAGAGTCGGACACGACTGAGCGACTGAACTGACTTACAGCTGCCGTAACCTGGAAAGCACTGCATTTCTTCCCAGGAAGTTGAGGAACACTCTGACTTTAATGGGCTGTGTTTTCATAAGAAGTGTTACCCTCCCTCAAAGACCCAGGAAGAAAGTCAAATGATATGGGAACCAAGGTAGTCTTCATTTGTTCAAGGAGACAAGGAGGGAAGGGAAGGTCCCTCCTTACAAGTGCCAGTGGGGGGCACAGTGTACACGAATTGTCCAGGTGAGAAAACTGAGACCCACAGCCATTG…
>scaffold_12688
AAATAAATATTACTGTTCTTTCTCAGAAGTCCACACATAAATGACATATATCCACTGAAGAAACACAATCTAAGGGCTGTGAGTTGAGCTTTATTCAGTGTCTTACTGAGGACGATAGCCCAGGAGACAGCATTTCATGCAGCTCTGAGGAACTGCTCCCAAGAGGCAGGGGAAGTGGCCAGTATATCTATCTATCTATCTTTCTATCTATATGATTTTGGCTGGGGAATATGTGCAGTCAAACACACCTCAATAAAAGGTTTCTGCTAGTTACTAGGAACAAGTATCTCTGATAATAATGTTAGTGTATCTTTCTGTATGTGGGAATATGCAAGAATCTGGGTTCATTAATTATTTTCTCTCAAGATACCTTTAACTCTCTTAAGAGCTATTTTTTTC…
>scaffold_12733
GGGAAGGGGCAGGGATGAAATAGAGACCCCAGACCCAAGGGATCCTTAGTGCTGTGGCCACAGGAATCTTCAGAGGGCTACAGGAGTAGAGGAGTTGCTGCCTCGTTTGGGGAGAGCCCGCAGGCAGAGGACAGCACGTATTCTGAGGAATGTAGACACTTGGGGAGCACTGTGTATAAATGACCTATGGTTTTCTTAGGGCAGTGGGATGAGAAAAGCTTTTTCATGGGGGGTGATTTAGACAGTTTTGATCTGGATTGGGGGAAACGGTATGTTTTGGTTAAGCGGAGGAGAGTGTGTTTTCTTCCCCTACCTGTAGTAATTGCAGGCACAAGTAACAACCAACCAGTATTCTCACTTACCGTTGAGATTCTTTAGGTCAGGAAGTTAGGCATTAAA…
>scaffold_12804
TTAAAAAGCAGAGACATTACTTTGCCAACAAAGGTCCATCTAGTCAAAGCTATGGTTTTTCCAGTAGTCATGTATGGGTGTGAGAGTTGGACTATAAAGGAAGCTGAGCGTCAAAGAATTGATGCTTTGGAACTGTGGTGTTAGAGAAGACTTTTGAGAGTCCCTTGGGCTGCAAGGAGATCCAACCAGTCCATCCTAAACAATACCAGTCCTGGGTGTTCATTGAAAGGACTGAAGTTGAAGCTGAAACTCCAGTACTTTGGCCACCTGATGCGAAGAGCTGACTCATTTGAAAAGACCCTGATGCTGGGAAAGATTGAAGGCAGGAGGAGAAGTTGGATGGCATCACTGACTAGATGGACATGAGTTTGAGTAAACTCCGGGTGTTGGTGATTGACA…
>scaffold_12807
CATGCACTGGAGAAGGAAATGGCAACCCACTCCAGTCTTCTTGCCTGGAGAATCCCAGGGATGGGGGAGCCTGGTGGGCTGCCATCTATGGGGTCGCACAGAGCCGGACACGACTGAAACGACTTAGCAGCAGCAGCTCCTAGTGTATGTCTTGGCTTATGTTAGACATCAAAAAGTGCTTGTAAAATGTGTGTCTCATTTCTCTCATATGTTAAAATATCTAGTTGATTCTTAAATGCTTTTTAAAGAGAAAGATGTTTTTTTAAAAAACTCAGGTTTAGGTTATTTACATATAAGCTACCTATTAAGTTATATATTAGTATTATTAGTATTAAGTTCAGTTATTTACATACAATAAAGTACTCAATCTTAAGAGGACTCATTCTTAAGTGAATTTTT…
>scaffold_12815
ACTCCTTGGAAGGAAAGTTATGACCAACCTAGACAGCATATTCAAAAGCAGAGACATTACTTTGCCAACAAAGATCTGTCTAGTCAAGGCTATGGTTTTCCAGTGGTCATGTGTGAATGTGAGAGTTGAACTATAAAGAAAACTGAGCGCCAAAGAATTGATGCTTTTGAACTGTGGTGTTGGAGAAGAATCTTGAGAGTCCCTTGGACTGCAAGGAGATCCAACCAGTCCATTCTAAAGGAGATCGGCCATTCATTGGAAAGACTGATGTTGAAGCCGAAATTCCAATACTTTGGCCACCTGATGCAAAGAGCCGACTCATTTGAAAAGACCCTGATGCTGGGAAAGATTGAGGGCAGGAGGAGAAGGGGAGGACAGAGGATGAGATGGTTGGATGGC…
>scaffold_12821
AAGCCCCACTTCTAGGTTATTCAGTTCAGTTGTATCTGACTCTTTGCGACCCCATGGACTACAGCATGCCAGGCCTCCCTGTCCATCACCAACTCCCAGAGTTTACTCAAACTCATGTCCATTGAGTCGGAGTTAGAATGGAGCCCCACATAAAATTAGTGAGCATGAGTGGGTATCCTTTAGCTTAAATAAGGATTAGTAAAAACTCTACTTGTCACCCACTCAAGCCTTTGGGTAGAAAATTAGAGGTCAAAGGGTATCACACAGAATATAGTGCAGAGAATTAAAGAGATGGAAAATTCAAAAAAGATATAGGGAGACTGGTTTAAAAACAACCATCTCAAAAAATATGAGTTCCATAAAAGGAGAATACTGCTAATGGGAGAGAGGTAATAGTCA…
AAAACACATGTAGTACATAGACCCTGACAGATCCTCATTCAAACAAAACTTTTAATAAAAACCACTTTTAGATAATTTGGGAAAATTTGAATATGGACTGGGTAGTATTAAATGGTATTAACAAATAAGTTTTATTAGGTAAGATGATTTAAAAAATGTGGGTGTGAGAAAAAAGTCCTTATCTGTTAGAGATGCAGGTACAAGTATTTATCGGTAAAATGGTACGATGTCTGGAATTCAAAAAAAATACTCCCAACAATGACAAAACACTATCCATGGTCCTGCCTACTATGTGGTATGACTTTCTATAGTACAATAGAATAAACAATCAAACCTTATAAGATAGCTCACTCCAGACACAAATGGAATGGATAACCAACATGTCTGGGGATATCTTTT…
>scaffold_12926
TCCCCTCCTCACCTTTCCCTTCTCTCCCTGCCCGACCCGCTCCTGCCCGCCCGGATCGGGGCCGGCGGGACCGGGCCTGGCATCCAAGAGGGAGGACCGAGTCCCGCGCACCGGGCCATCCCCGTGGGGCCGCGGGCGGCCCCGGAGAGATGGCCCTGGAGGCCAGGGGTCCCTGGGGGTGCTCTCCCCGGAGCCGGAAAGTGGCCGACCCTGTGAGCGCCGAGCCCGGCCTTCCTTTCCTCCGCCCGCCTCAAGATGGAGCTTGGACTCCTTGCCCCTGCGCCGCCCCAGGCGCCGCTCCCTCCCTGGCGCCCCTCTTCGTTCCCCTCAGTCCTGGGGCGGCGGGCCGGACCCCCGGGGTGCCGAGGCCCAGCTGGACCTGTTGCCCCGGCGGTCACC…
>scaffold_12930
ACAAGGCTGTGGTCCTAGTGTGATTAGATTGACTAGTTTTCTGAGTATGGTTTCAGTGTGTTTGCCCTCTGATGCCCTCTTGCAACACCTACCATCTTAATTGGGTTTCTCTTACCTTGGACGTGGGGTATCTCCACGAGATATCCAATGATAGTCTAATTAGCACCGGGCATTTACCTCTTTTCCTCTTTGTTGATACTCTTGAGAATATCAGCTAGGACATTCACGTGCACCATTCTGGCAGCACAGAAAGATGGCAGAAAGGACGGGAGGCGCAAGCGTGTGGCATTCTCTGTGTCCTTTTAGCTATACTGCATATATATATTTTTTCCTCTTCCTCTTGGCCCATATACAAGTATTAACAAAAGGAATTTTTAATGTATTGAGCTATGGGGAAGT…
>scaffold_12980
GGAATTGAATGGGGGGCGGCGCCTCGCTATGGACGAGGAGAAGGAGGTCAGAGGCGCGCGGGGTCAAGAGGCCGCTTTGTTCGGGGAGCTGCGGGCTGGGGGTAGGATAAGGGCGAGGGCCGCCCGTGGCACGGGACGCTAGGACCTGTGTGTATCTTGGGACAAGGTGAAAGAGAAGCTAGGGAGCCAGCAGGTCTGACCTGGGCTGGGGGTGGGGGGCTGTCTCCCGCCACAGAGGAAGTGTCTTTATCTTCCCGAGGAGTCTGTCCATTGTGGAAACTTAGAAAGCACAAACATATTTAAAGGAAAAACTTCACCCACAGTCTCCTGGTAACCCAGGCATCCAAAGAAAGCTGCTTTTTGTGGAGGTGTACTTCCAGCCTCTCTCTTTTCATATAT…
TATAAATATATATATATATGTAGATATATGTATATATGTGTGCATAACTGAATCACTCTGCTTCACACTGGAAAATAACGCAGCACTGCACACTAGCTGTGGTGTGGTTTAGTTGCTAAGTCATATCCGACTGTTTGCTACCCCATGGACTGGAACCCACCCGGCTCCTCTGTCTATAGAATTTCCCAGGCAAGAATTCTGGAGTGGGTTGCCATTTCCTTCTCCAGAGGATCTTCCCAACCCATGGATTGAACCCATGTCTCCTGCTTGACAGGCGGGTTCTTTACCACTGAGCCACCTGGGAAGCACCAAGGGTTGCATGTCAGGATTCTAAATAACCATACGCAGGTCTGACCGCTGCAGAAATCCATCCCTCTGACTTTAACTCTGTGTCATTCT…
>scaffold_13030
ACTCTCAAGAGTCTTCTCCAACACCACAGTTCAAAAGCATCAACTCTTCGGCGCTCAGCCTTCTTCACAGTCCAACTCTCACATCCATACATGACCACAAGAAAAACCATAGCCTTGACTAGACGAACGAGGCTAGAGAAATACAATATAACAATAGGACATTTTAAAATACCTTCATCTGTATCTTAGATTCCTCAAGACTATACATTTCTTCCTACAATATTAAAGCAGCATTAGGTGCTTGTGCTGTGCTTAGTCACTCAGTCCTATTGACTGTTTGCGACCTCGTGGTCTGTAGCTCGCCAGGCTCCTCTGTCCATGGGATTTTCCAGCAAGAATAATGGAGTGGGTAGCCATGCCCTCCCTCCTCCAGGGGATCTTCCCAACCCAGGGATCCTA…
>scaffold_13139
TTCCAAATAATGGTAGTCTAGGTATTCATTCATTCATTCAGTAGCCATAGGCTTAGGGATCTGAAGTAGCATAATCCCAGCCTTATGGCAGGAGCATGGATTGTGACATCAGGGCCCAGCGTTTGCTCTTAGATCTCTGGAGCCTCTATTAGCGCTTCATCTCTGCCCTGTTTCTTCCTCTGTAAGAGGGGAATTGCAGTACTGGCCCCAGAGAGCTGGTCTTGAAGCCTGAATGAGTTACTGTTTGCAGTTTTGCCAACACTCGTTAGTTGTATGGAATAGAAATCCCTCAGGTTAGCTCACATAAAGGAGAGTTAGTTGGAACACAAGGACATTTCATCTTAGAGCCCTGGAATGGGAATTTGCAACCGGACCTGAACTCTCAGAAACTGAAAGAGC…
GAGAATTTCATGACATAACCCATGCCTGGTGCTTGGAGTAGGGCAAGGTACATAGTAAGCACCCGACCAACATAAGCTGACATTGTCATCATCACGGTCGTCTGAGCCGTCGGCTCCCAGCCCAGTGCGGTGAATGATAAAACGCTCAGGAACACCCGTTGTGGACTTGGCGTTGCTGGGCAAGTCCAGCCTCCTCCAGCAGATGAGGAAGGCTGCTCTTCAGGGGAGGCTGAGTGAGCATGCTGTGTGCCTGCAGAGCGTTTCCTAGTTGCATCAGGGGTCACGTCATCCTTTGGGCTGGGAGGATTCTGGGGCATCCCCCATCCCTGGTGGCTGATGGAGGGACCTGAGGCCTGGAGTTCCAGGAACTCGCTCAGCTGCTCCTGGTAATTCGTCCCT…
>scaffold_13254
TAAGGGTCTTCTTAAAGTCTGCTATACATGTAAATGGGTAAAGACATTTAAACAATTGATAATGTTTTCTTTTTCATTATAAAAATGTAAAGCATGAGTGATAGCCAAGAAAAATGGGAAAGTAAACCACAGATTTTAAATAGCCATGTTTCAACCATAGTGGGATTTTTTTTTTTCTTTCATTTTACCCATTTGCTTTTCTTTTGAAAACATAGTTGTAATCATGCTTTTAAACTACCCTACTTATGTATATCATTAATGTTCCTTCATTTTATTACATAATCCTCAATATCATTTGTAATGAATAAATGATGGTCCCTTCATGATTTACTTTTCCTTTGTACTTGTGTTTTTTTTTTCCCCTAGTTTGCTATGCTATTATGAATATTCTGCATTTTA…
>scaffold_13414
CGGGAGTTGGTGATGGACAGGGAGGCCTGGCGTGCTGCGATTCATGGGGTCACAAAGAGTCGGACACGACTGAGTGACTGATCTGATCTGATCTGATCTAGGTTGGACATAACTTTCCTTCCAAGGAGTAAGCGTCTTTTAATTTTATGGCTGCAGTCACCATCTGCAGTGATTTTGGAACCCCCAAAATAGAGGGAGCCTTAGGTGAGGGAATAATTCTGAAATCAGTTTGTGAATCATGACGGGTCATATAAAGGGAAGTAATTATTACTTAGTTTGGGAACATGTAAATGGAAGCGTTTATAGATTTTATAGGCCATGAAAGAGTTCCTTATTTTTTTTTATTGAAGTATAATTGCTTTACAATGTTGTGTTAGTTTCTGCTGTACAGCATCATGG…
>scaffold_13427
CTTTTGAACTGTGGTGTTGGAGAAGACTCTTGAGAGTCCCTTGGACTTCAAGGAGATCCAACCAATCCATCCTAAAGGAAATCAGTCCTGAATATTCATCAGAAGGACTGATGTTGAAGCTGAAACTCCAATACTTTGGCCACCTGATGCAAAGAACTGACTCATTTGAAAAGACCCTAATGCTGGGAAAGATTGAAGTCGGGAGGAGAAGGGGACAACAGAGGATGAGACAGCTGGATGGCATCACTGACTCAATGGACAGAGTGTGAGTAAATTCCAGGAGTTGGTGATGGACAGGGAGGCCTGGCACGCTGCGGTCCATGGGGTCGCAAAGAGTTGGACATGACTGAGCAACTGAACTGAACTGAAAGGAAATTTTAATCACGTGTGTCCCTTTAA…
AGCCTAAGTCACCACATGTTCAAACACCGGGCAGGTATTACACACTGCTGCTGCTACTAAGTCGCTTCAGTCGTGTCCGACTCCGTGCGACCCCGTAGATGGCAGCCTACCAGGCTCACTAGGAATACATAAATATGCATATTCACTCACACACGCACATATTCACACACACACACACGCGCGCGCGCATATTCACTCACACACCCACACACCCACACACACACATTATAGTTTGCAAGGCTAACCCAGGGCTCTGGGTTAACACTGAGGAAAACAAACACGTCTCCTTGCCATTCTCTATATTACGACCCTAACTAGAGACAAATGGATGGTAACCAGATTCTCCAAGTGGGCCCAAAACAGGCCAAACTTGTATATTAACAACAATCACAACAGCTA…
>scaffold_13434
CGGGACTGGTGCACTGGGATGACCCAGAGGGATGGGATGGGGAGGGGGGTAGGAGGGGGGTTCAGGATGGGGGACACATGTACACCCATGGCTGACTCATGTCAATGTATGGCAAAACCACTAAGTAATTAGCCTCCAATTAAGATAAATAAATTTATATTTTAAAAAAGGAATTGCCTGTTTCTATCCTTTTCACAGACTCAACAGATCTGCAATATATACCGTGAATAACATAAAATAAACATCTACCTCCTTCTAATATTCCTTCCTTAATTAAATCCGAGAGATCTATAAATAGTAGCAGCGCACATTAAAAAGTCAGTGAGATCCCAATATAAGAGACGGTAGCCATTTACTTAACTCGAGTGCTAAACGCAAAAGGCCACAGTCACAACTCGC…
>scaffold_13521
CGTTCAACTTCAGCTTCTTCAGCATTACTGGTTGGGGCACAGACTTGGATTACTGTGATATTGAATGGTTTGCCTTGGAAACGAACAGAGATCATTCTGGCGTTTTTGAGATTGCATCCAAGTATTGCATTTCGGACTCTTTTGTTGATCATGGTGGCTACTCCATTTCTTCTGAGGGATTCCTGCCTGCAGTAGTAGATATAATGGTCATCTTAGTTAAATTCACCCATTCCAGTCCATTTTAGTTCGCTGATTCCTAGAATTACTAGTTAAGGTAATTATCATTGGAAAACCCACAACTGTCAATGGCTTAATTTTTTGCTTGTGTAAAGCTTGATACAGGTTGGACAACTCTTTTTCACTTTTATCTTTGCCATCTGGAATAGGTCCTTTGAGGAA…
>scaffold_13665
TAGGATGGACTGGTTGGATCTCCTTGCAGTCCAAGGGATTCTCAAGAGTCTTCTCCAACACCACAGTTCAAAAGCATCAATTCTTCAGCACTCAGCTTTTTTCACAGTCCAACTCTCATATACATACATGACCACTGGAAAAAACATAGTCTTAACTAGAAGGACCTTTGTTGGCAAAGTTAGTGGTATGTAACATCTTAGTATCAATCTGTCAGCGTGAAGCACACATGTTAAAGGTTGTGTTTGATTTAACTGGTGGTTTGGCCATGGTGTTATTTTGGCACCCCACTCCAGTACTCTTGCCTGGAAAATCCCATGGATGGAGGAGCCTGGTGGGCTACAGTCCATGGGGTTGCTAAGAGTCGGACACAACTGAGNCTGAGCGACTTCACTTTCACT…
AAATTCACCTCTTTTATAAAGAGATGGAGGGATTTTTAACTGTTTAAGCAGCATGATGAGAAGGATTTAAGAATTTTAGAGGCTTTCTGAAACAGCTGCAGGCGGAGTGTGAGGGCTTTGGAGAGGAGAGGTGGGTGGTGGATGGGCCTCCTTTGATGTTGTTAGAGAAATGCAGGGACTTAAACTGCTATTAGGTAACTGTTGGCTGGTGGTTTTGAATTGGCAGTGCTTAGAGACTATGTGGAATCCAGGTTTATGGATCAGTGTGCAACATGGTGGTAAATGTGACAAAGGGGATTTTTCCTAATTCCTAGAGACCACCCAGGAAGGACCATCCTAAAAGTCTCAGTTCCTGAGAGGTGCCTGAGCTGGGTCAGCCCTCGGGGCCAGCAGGGGATG…
>scaffold_13667
CACTCGGAAATGAATTGTCCGAGGAGACACATGTGCTGACAAAGCAAGAGACTTTATTGGGAAAGGGCACCCGGGTGGAGAGCAGTAGGGTAAGGGAACTCAGGCGAACTGCTCTGCCGCGTGGCTCCCAGTCTCGGGTTTTATGGTGATGGGATTAGTTTCCAGGTGGTCTTTGGCCAATCATTCTAATTCAGAGTCTTTCCTGGTGGCGCATGCATCACTCAGCCAAGATGGATGCTAACCAGAGGGATTCTGGGAAGTGGATGGACACGTGGTGTCTCCTTTTGACCTTTCCCAAACTCTTCTGGTTGGGGGTGGCTTATTAGTTCTGTATTCCTTACCAGGATCTCCTGTCACAAAACAACTCATGCAAATGGTTACTAAAGGGCCTGGCCAGGG…
CAGAGAGAAACTGGTTTAGAGGTCTGGAGAGCCCTGTGCCCTCAGCACCACAACTGAGGCAGAATAATGCAGGCCTGGGCTCTTCTGCCTGGCTCATGCCAGGATAACACTGCCAGGGACCCAAGAGCCCATCCTGGCCCTTCATGAAAAGAAGAAATGAAGTTGTCCTGAATTCAGCCCTTCGATGCACCCTGGATAGGCCACCCAACTATGCTTTCAGGATACAGAATTAAACACCAAGGGAAAAAACCAACTCATTGGCAGCTCTGTAGCAAAAAGTCACCAGACCGCTTTGACCTAAGTCCTCATCCCACAGGGGCCTCCCCAGATGGCACAGTGGTAAAGAATCCACCTGCCAATGCAGGAGATGCAATAGACACAGTTCAATCCCTGACTAAG…
>scaffold_13679
GTTGGTGCCCTAGAAAGAAGAAATGAGCGGGTGGGGCACTGCGTCTGAAGGAGAGAAAGGGGCGTGGGAGGAGAGAACGCGAGCGACAGCGAGGTGGGCGTCCCTCTGTCACAGGAAAGGGAAAGAAAGATCCAGGCATCTGTTAAGAGACTTGGAGGGTTAGTGGAAAATTACTGCTGAGACCTAACTCCCCCAAACCCCAGTTCTAAAGTCAGCAGGCGCCTTGATCTCTAATCTCCCCCAGCTCCAGTCCCAGGAGACCTGACCACTGAGATGGAGCACAGGGCAGTCCCTGTGCCCAAGGTCAGATCAGAACCACCCCTATCTGGTTGGGCCGGATAGCATCTTTTATTTACTGCATCTCTCCATGAGGCTGCTCTTCCCAAACTCCAACCCACC…
>scaffold_13805
TGGTAGGCTGCAGTCCATGGGGTCGCTAAGAGTCAGACACGACTGAGCGACTTCACTTTCACTTTTCACTTTCATGCACTGGAGAAGGAAATGGCAACCTACTCCATTGTTCTTGCCTGGAGAATCCCAGGGACGGGGAAGGCTGGTGGGCTGCCGTCTATGGGGTTGCATAGAGTCGGACACGACTGAAGCAACTTAGCAGCAGCAGCAGCAGCAGGGCTGTTTCAGCTCAGTTCCCTCTACGGTCTGAGCTTTTTCTTTTTCAAGCTAAAGTTACATCCCTCCATGACCACAGTTGAAGACACCTGTGGTCTGTCTGAAGACAGCAACCTCCACAAGCTCCAGCTTGCTCTAGGAACACAGTTTTCTAATCTAATTTTGAACCTTCAAGTCAACTTC…
ATCCTTCAAGACCTCTGAGAAGTCTTCTTAAATTCATCAGGCTGAATTAGTTGCCCCTCACTATTCATCCAGAACTTTATTCAAACTCCTGTGATAATACTTACCACACAATACTGATTTTTTAATCTCCTCATTTAGATGTCAGCGAGAATATTTCTTCCCTGGTGGCTCAGATGGCAAAGAATCTGTCTGCAATGCAAGAGGCCTAGTTTGATCCCTTGGTGGGAAATATTCCCTGGAGAAGGGAATGGCTACCCACTCCAGTATTCTTGCCTGGAGAATTGAATGGACAGAGGAGCCTGGCAGGCTACAATCCATGGGGGTCATAAACAGTCAGACACGACTGTGTGACTAATACTTCACACTTAAAGAATATGCCTGACTCTTTGCTAAACCCCT…
>scaffold_13817
GGGGGGCGTAGTGACAGTAATTTGAAAGGAAGAACGGCCAACAAGGAAGTTCTCTGGTGGGAGGAAGTTCTCTTTATTTGAACAAGAAGGCTCGTGTGCATGGGGCTGAGTGAGCAGGAGGGAGAGGGGGAAACTGAGGCCAGAGAGAAGCACAGTGAACTGTGGTTGGATCTTGTTCCCAGGGTGAAGCTGATGGAGTCAGTGATATGAGATGATCAAGTTTTCAATGATGATAAAAGTTTTAAAATTAAGCATGTACCAATTTGTACAGGTTCTAATTTTTAGCCCTCCTAACGATCCCATGAGGTTTTCAAGAAGTGTGTGTGTGTGTGNNNNNNNNNNNNNNNNNNNNNNNNNNNNNNNNNNNNNNNNNNNNNNNNNNNNNNNNNNNNNNNNNNG…
AGGAAAGTCCCTGTACCGTATTTTTTTAGATTCCACCTATAAGCGATGTCGTATGATACTTGTCTCTGACTTCACTCAGTGTGACAATCTCTGTGTCCATCCATGTTGCCGCAAATGGCATTGTTTCATTCTTTTTATGGCCGAGTAACATTCCATTGTACACATGTACCGCTATTTGTAGGCATTTTGATGATGGCCATTCTGACTGGTGTAAGGTGGAACCTCATTGTGGTTCGGATTTGCATTTCTCTAATAATTAGTGATGTTTTGCATCTTTTTATGCAACAGATAGCCTGTTGGCTATTGGTTATCTGTATGTCTCTTTTTTTTATTTTATTTTTAAACTTTACATAATTGTATTAGTTTTCCCAAATATCAAAATGAATCCGCCACAGGTAT…
>scaffold_13822
GAACTCCGGGAGTTGGTGATGGACAGGGAGGCCTGGCGTGCTGCGATTCATGGGGTCGCAAAGAGTCGGACAGGACTGAGCGACTGAACTGAACTGAACAAATACCTAGAAGATGTCTGGCCTTTGTAAGTCTCTATTTTAGGATATACTGATATGTTTATTCTGAACATCCCATAATTTGTGTTTCTATGTGTTAATTAGCTTACCTTTAGCATTAATCTTGGAGAAGGAAATGGCAACCCACTGCAGTGTTCTTGCCTGGAGAATCCCAGGGACGGCAGAGCCTGGTGGGCTGCAATCTATGGGGTTGCACAGAGTCAGATACGACTGAAGTGACTTAGAAGAAGAAGCATTAATCTTCATACTCCATACTGCCCCTAAAGTGAACATGACGTAACA…
CTACAAGTGCATATCAAAAAGTGATATCAAACAGTTAAGTTTCATAATATATACATACCATGTCTATATCTCTATTAATCTACAGTCCATGCAGTTATAATTTGAGCCTCTTAAGAGTACAAATCATTATCATAATAATTACAAACTGCCTCTCATCAACACTTAAAGGAAAAAATTTAAAAAACTGAACCAATAAATTTTGCTAAAAAGTATGACAGTGTTTTATAAATCTTTTTCAACATTTAAAAATTGGTTTCTTTGTGCCCTAGGATTTTTAAGAATTTAAGCAAAGAAAGCTATTCAAGATGTCTATAATCATGTTCTTCACACTGTTATAAAAAATGAAACAAAATTAAAACAAATGTCCAATAAAAGGTATTGGCATGTGGTATAGTTACT…
>scaffold_13869
CAGCCTTGATGTACTCCTTTTCCTATTTGGAACCAGTCTGTTGTTCCATGTCCAGTTCTAACTGTTGCTTCCTGACCTGCATACAGATTTCTCAACAGATAATTTAAAAAAACACCAAACTTTGAAGGGCTAACCCTTTAAAATTTGTTTAGGGACTTTCCTGATGTCCAGTGGTTAAGAATCTGCCTTCCAGTGGGGTGAATGTGGATTCAGTCCCTGATTGGGGAACTAAGATCCTACAAGTCTTGAGGTAACTAAGCCTGGACTCTGCAATTAGAAAGGTACCCACATTGCCCCAGTAAAGACTCAGCACAGTCAAAATTTTAAAAAATATTATTCCATTTAAAATTTGTTCCATGAATACAAACACGGGCAGTGTGGGTCGGGGGGTGGAGAATA…
>scaffold_13896
TTTTAATATGCTGTCTAGGTTGGTCATAGCTTTTCTTCCAAGGAGCAAGCATCTTTTAATTTCATGGCTGCAGTCACCACCTGCAGTGATTTTGGAGCCCAATTTCATGGCTGCAGTCACCACCTGCAGTGATTTTGGAGCCCAAGAAATAAAGTCTTTCACTGTTCCATTGTTTCCCCATTTATTTGCCATGAAGTGATGGGACCAGATGCGATGATCTTAGGTTTCTGAATGTTGAGTTTTAAGCCAACTTTTTGACTCTCCTCTTTCACTTTCATCAAGAGGCTCTTTAGTTCTTCTTCACTTTCTGCCATAAGGGTGGTGCCATAAGGGTGGTGTCATCTGCGTATCTGAGGTTATTGATATTTCTCCCGGCAATCTTGATTCCAGCTTGTGCTT…
>scaffold_13913
TGTTCTGGTGGGTGGAGCTGGATTTCTTCTCTCTGGAGTGCAATGAAGTGTCTAGTAATGAGTTATGAGATGTCAGTGGTTTTGGAGTAACTTTGGGCAACCTGTATCTTGAAGCTCAGGGCTGTGTTCCTGTGTTGCTGGAGAATTTTCATGGTATGTCTTGCTCTGGAACTTGTTGGCCCTTGGGTCGTGCTTGGGTTTCAGTGTAGGTATGGAGGCATTTGATGAGCTCCTGTCGATTAATGTTCCCTGGAGTCAGGAGTTCTCTGGTGTTCTCAGGATTTGGACTTAAGCCTTCTGGTTTTCAGTCTTATTTTTACAGTAGTCTCAAGACTTCTCCTTCTATACAGCACCGTTGATAAAACATCTTTAGAAGACAATGGGCTGCTTTTCTGGGTG…
>scaffold_13937
CTTTCAGGATTTGAAATAGCTCAACTAGAATTCCATCACCTCCACTAGCTTTGTTTGTAGTGATGCTTTCTAAGGCCCACTTGACTTCACATTCCAGGAGAGTCATGTGTTTATTGAGGATTACACGACTGAGTGACTGAACTGAACTGAACTGAAAATGCAGTTGGCCAAAGTTGAAGGGCACAATACATGTAAAATACACATTTGATTTTGAAGACTCAACACACACAAAAAGAATGCAAAGTATCTCATTAATCATTTTAATTTTGATTACATGTTTAAAGTTCAGGGTATATTTAATTAAATAAATTTCATTGCTAAAATTAATTTTATCTGTTCTTTTTAGTATCTTTTATGTGGTTTCTAAAATTTTTAAGTTATAAATGTGGCTCACATTTG…
>scaffold_13979
GCAACCCACTCCAGTGTTCTTGCCTGGAGAATCCCAGGGACGAGGGAGCCTGGTGGGCTGCCGTCTATGGGGTCGCACAGAGTCGGACACGACTGAAGCCACTTAGCAGCAGCAGCAATATGGCAGACCTGGCTTCGATCCCTGGATTGGGAAGATCCCCTGAAGGAGGGGATAGCAACCCACTCCAGTATTCTTGCCTGGAGGATTCCATGGTCAGAGGAGCCTGGTGGGCTGTAGTCCATGGGGTCGCAAAGAGTCAGACAGTACTGAGTGGCTAACATGTTCACTTTCTGGAACAGGTGAAAGAGCCTCTGCTTTTAATCAAGACTCTACTAAACAGCTGTACTGATCTCTTGCCTCAGCCAGTCTCATTCCTCCTACTTCCAGGTCAGGCTCAAC…
TCCCTAAGAAGAGTGTAACTGACATTCTACATGTGGAAACATCTAGGTTCATTTTAGGAAAACCTGTCAGGCTCAGTATACTTGCTTCAGAGTTTAAGATGTCAAAGCACTGAGTGTGTCTCTTTAAGGAGGCTGAGCATGGCTTGAATGTGTGCTTTGAGTACCATACATCCCCGCAGAGAAAGGGAAGTAGGGGGACCCTCCCCAACTTGTGTGAGTGAGAATCTGACCTGTGGAGTGATGTAAATTGTCTTAGGGAGATACACACACTCGTATTAATTTTAAGGAATTGGCTCACATGATTACAGAGGTGTGGCGAGTCCAAAATCTGCAGGGTAGGCTCCAGGCTGAAAACCCAGAAAAGAGTTGCAGTTCAAGTCTTAAACTGGTCTGCTGGCA…
>scaffold_14147
ATTGACTAGTTTTCTGTGATTATGGTTTCAGTGTGTCTGCCCTCTGATGCCCTCTTGCAACACCTACCATCTTACTTGGGTTTCTCTTACCTTGGATGTTGGATATCTCTTCACGGCTGCTCCAGCAAAGCACAGCCGCTGCTTTTTACCTTGGATGAGGGGTATCTCCTCACCTCCGCCCCTCCTGACCTTGAACATGGAATAGCTCCTCTAGGCCCTCCTGCGCCCAGGCAGCCACCCCTTCTTGGACGTGGGGTAGCTCCTCTTATGGGATCACTGCTCCTTTCTACTGGATCCTGGTGTACAGTGATCTGTTTGTGCCCTCCAAGAGTGTATTTCCCAGTCTGTGTCAGTTCTGGCGGCTCTATGGTCGGGTTAATGGCGACCTTCTTCAAGAGG…
TCCCCCTCTTATCCTAAAAGTATTTTATTTAAGCTTTAAGAATCTTTAATATTAATATTTGGGGATTTTTGTAAGTATTTCCATGTTCACAGATTCATATTCTTCATGGTTTTCTAGACTTAAATAGTATTTTTTGAAGTTATTATTTTTACACATGAAGAGTTTACACATGAAAAATTGTCACCTTTTCAATTTTTATGTCTGTAATTCCTTTCTTGATATGTAGGGAGTAAAACTGAACATTATATTCCAGGTTCCATTATACCATATTTTATAAAAGTGTAAAAATAAGCTATGTAATTTCTCGTTGAAGTTTATATGCCTAAATTGTCTAATTTTCTAAATAGGATATAGTACCTTTATTCCTTACCTACCAAAATTATAAGAATATATTAAAAA…
>scaffold_14195
GCTGGGAAAGGCTAGCTCCTCGGGGAAACGCGCCCCTGTGGCGTGGGGGTGGGGAGAAGGAGCGTGGAAAGTTTGGTCGCGCCCGCTAACTTGGCCGCTGCGCACCCCGCCGAAGTCGCGCGGTCTTCCCTTCGCGCACCCCTGGGGAGACTACCTCCGGGGACAGGACCCGGCCCATCCCGGGGCCTGGAGAGCTTCCTGGAGGTGACCCCCAGACCCAGGCCACAGGGCATGCTCAGTGCGCCGCTGGAGCCTCCCGGGAGCGGCGACGGGAGGCTGGACAGGGCGACCGCGTTCGGTTTAGGAACTGAACTTGCCCAGAGCCCGAGCCCGGCTGGGAAGGCGCGGAGGGGGTGCGGGGAGGGAGGCGGGACTGGGGTGCGTCTCCACTGCAGGGAT…
CATGGTATCTGTGTCCCATTATCCCCTTAAGACCAGAGAAAAGCCTTAGATCCCATCTCTTAATGGAGAAATGTCAGTGTTACTTTATAGCAAGAGTGTGAGAGATGGGTTATGTTGTTGAGACCATCTTTGGAATGTGGAGATCATAACTAGTTTAATAAAGTGTTTCTTAAGACCCTAAACTATTTCTACGGAAATACCGAAGTGTGTATATGTTAGTTAAAATAGTGAAGATTCCTATAAAAACATACTTTTTATTGTGAAGATCCCTATCACAACATATGTTTTATTGAGTTTAATCTATTAAATCAAGACCAGAAGTTATCAAATACCTTATTGTCTACTCAAATTATTTCACAGGGTCTTGGAAGGAGAGGTAAATTTTGAATAGAAGGAAGA…
>scaffold_14199
CTCACTGACAGATGAGTGACAGATGAAAAAGATACAGTGTGTGCACACACAGAGATACAATGGAGTGCCACTCACTGACAGATGAGTGACAGATGATAAAGATACAGTGTGCGCACACACAGAGATAAAATGGAGTGCCTCTCACTGACACGAGTGACAGATGATAAAGATACAGTGTGTGCATATAGAGATGCAATGGAGTACCACTCACTCATAAATAATGAATGCCAACTGCAGCAACATGGATGGCACAGAATTATTGCACTAAGTGAAGTAAGTCAGAAAGAGAAAAACAAATACGGTATGATATCACTTATGCGTGGAATCTAAAATATGACATAAATAAACTCATCTATGAAATAGAAATAGACTCACAGACATAGAGAACCGACTTGTGGT…
GCCCAGCACCTGTGATCTGTGTCCTCCACTCCCTCTACTGTGACTTCTCCATTAGACAGATCCCTTCTTTTTTTAAAAAGCACCATGCGTAAGTCAGCGTTTCCTGTGGGTGCCAGCCACTGCTGGCACGAGAAGGCCGGCAGGCAGGGCGTGTTGGGTTCTATGCGATGCGCACTGCACGTTGCAGGGCGGGGGGCAGGGGGATGGGCCGCAGGCTGTCTGCTGCGGGAGAACGCGACCACACCCTGGTCCCGCCACTCGCTAGCAACGGGGCCTCCACGGGGTCTCCCTCACTCACACCCCCGGTGGTCGTGTGCACATCCGCCCTCGAGGACAGGGCACACGGTCCCACCTCGGGGGCTCACCGTCTCCCGTTCACGTGCCATGGGGAGCGTAGGG…
>scaffold_14219
ACCTGGGTTCGATTCCTGGGCTGGGAAGATCCCCTGGAGAAGGGAAAGGCTACCCACTCCAGTACTCTGGCCTAGAGAATTCCATGGACTAAGTCCATGGGGTCACAAAGAGTCTGATACGACTGAGCGACTTTCACTTTCACTTCAGTTTCAATGTGTACAAGAAATATTTTCTGAATTTCTGTACCACGAGTACTCTTTTAAACTTGAACCTGTACACAGACTAGCCAAACCTGGGAATTCTCGGTGATTAACCGACTCAGATGAAGTCCCTTAAGGTGGAGTCTTGACCCCCTTCTTGCTGCCTAATTATTATTGACTTCACTTTAGGCCTCACACTTTACCTCTTAATACGACCCTGGGGGCCTGAAGATTTTCTTAAACCCCAGGAGAGAATTG…
TCAAGTGTTAAGTGTTCAATAAATGTTATTACCACCACTACCACCGTCATTACCATAATCAACGATCATCATCATTTCTGATCTTAGCCTATATGATCATCCTCCGTGAACTTGCTTCCTAACTTGCCCTTTTTTTTCCATTTTAGAGCATCTTAGCTTGCACTTTGTTCCGTTGCACAATTTGTTCAATATCCACGTACCTCTGACACCTTTTTGTAGCTTTGAGTTGTCAACATAACCATACCCCTTAATGTCCCATGTGACAGAAATGGATATTAAAGCTGGTGGGATATTGACAACTTAGAAATAGGGGAGATTTGAGCATGAAGTCTTAATAACCCATTTAGCAGCTTAATTAAAATATTGCAGGAAAGGTTGATGAAAAGAAGAAAAAAGCCT…
>scaffold_14243
CTGTAAATCAACTATACTTCAATTAAAAAGAAAAAAGTTGCCCTTCTCTCCTACACTTGGCTTATAGTGCTAGATGGTGCTGATACTCATTCATGTTTCTGCTTTTCCTCTCCTTGGCCACACAAAAGGATCTCACTCGAATTAGTCATGGCCATGTGATTGAAATACACAGATAAGCAACATATTTCCCTCCCTGGTGAAAGCATGTAGGACCAGCATTGTTTTCATTATTCTTTCTCCCTCTGCTGTAGCAAAGCAGGGTACATCATGTGGAGATAAGGATTTTGAGATAAATGGAAGTATCCTGAAATGCCAAACCATCAGGTAGAGATCAGCCGTTTTAGAGAAGGATCTGGAACCTGCCTGCCACGAATCATTCCTGTTCAAAGTGAAAGTGTT…
>scaffold_14362
AGTGTTTAAATGTTCTTTTGATGAATTTGTGGGGGAGAAAGTGTTCTCCCCGTCCTACTCCTCCACCATCTTAGCTCCTCCCAGAATGTTGAGTTTTAAGGCAGCTTTTCCACTCTCTTCTTTCACCCTCTCCAAGATGCTCTTCATTTTCTGCCATTTTCTGCCATTAGAGTGGTATTATATGCATGTTTGAGGTTGCTGATATTTCTCCCAGCAATCTTGATTCCAGCTTATGATTCATCCAGCCTGACATTTCACATGATGTTCCCTGCACATTAGTTCAATAAGCAGGGTAACAATATACAGCCTTGACGTACTCCTTTCCCAATTTTAAACCAGTCTGTTGTTCCATGTCTGGTTCTAACTGTTGCTTCTTGATCTGCATACAGGTTTCTCAGG…
>scaffold_14433
GTTGGGCCCCAGCCATCCAACCAGGAAAAGAAAAGTTTAAGTTTTGATGAAGGTGTAATGATACAAGGCAGTTTAGGTATTCCTCTTCTGCTTCCTCTGGCTAGGAGATGATCCTAGAAAGACAGGGGGCAGGACTGACAGATGGAGAAGAGCGAGGGAAGATGTGTGTGCTGAGGCTCCATCCTCCATAACCCCACTGGGCCGTCAAAATCAAGAGCCTCCCTGCCTCTGGGTGCAGTGCCTGGTGACAGTCTAAAGAACACAGATGAAATCGGTCTCTTTCCTGATACTCTTGGGTCTCCAGTCACTTTGGGGTTAAAGAGAATGAGCTTCTCTCAAGGGGAAAAATTCTTGAGAATGACAACCATGCGTGTGGGCTGTAAGCACTGTTCTGTGACC…
CTTAAGCATGTATAAGGCTCTGTTTTTAAATACAGCACTTTAGTCTATCTTTATTTTGCTTCCTTTGGATTGTAAATTTATTTTCTTTACAACCTAACATGTGGTGTTGAAGATTTTTGTTTTAAATTACTTTTTAACATGAGAACCTTTATATGGTCATTGAATCTTAGCTGCATTCAAGTCTTGAATCTCAAAATTCACATATTCCCATTGGCAAACTCAGAACTAATAATTTCAGAAAGGGAGTGTGTTTTCTGCCCCTTTTTCCTTTGCTAAATAGCTTTCGTCTTTCTTGTCATTCTAGATTTTCTCTTCTTTATCTTCAGTCAGTTGTTCACTGTGATTTATTAAATCTACCTCCGAGATACCCATCAAACTCTGGTTCAAGGTACTCAACAC…
>scaffold_14480
ACTCTGCATTCAGATGGGTATATCTTTCCTTTTCTCCTTTGCTTTTCACTTCTTTTCACAGCTATTTGTAAGGCCTCCTCAGACAGCCATTTTGCTTTTATGCATTTCTTTTTCTTGGGGATGATCTTGATTCCTGTCTCCTGTACAATATCACGAACATCCATCCATAGTTCATCAGCACTCTATCAGATCTAGTCCCTAAATCTATTTCTCACTTCCACTGTATAGTCATAAGGGATTTGATTTAGGTCATACCTGAATGGTCTAGTAGTTTTCTCCACTTTCTTCAATTTCAGTCTGAATTTGGCAATAAGGAGTTCATGAGCCACAGTCAGCTCCCAGTCTTGTTGTTGCTGACTGTGTATAGCTTCTCCATCTTTGGCTGCAAAGAATATAATC…
>scaffold_14642
CTGAAACTCCAATACTTTGGCCACCTGATGTGAAGAACTGACTCATTAGAAAAGACCCTGATGCTGGGAAAGATTGAAGGCAGGAGGAGAAGGGGACGATAGAGGATGAGATGGTTGGATGGCATCACTAACTCCCAGAGTTTACTCAAACTTATCTCTGTGGAGCTGGTGATGACATCCAACCTTCTCATCCTCTATTGTCCCCTTCTCCTCCTGCCTTCAATCTTTCCCAGCATCGGGGTCTTTTCTAATGAGTCAGTTCTTTGCATCAGGTGGCCAAAGTATTGGAATTTTAGCTTCAGCATCAGTCCTTCCAATGAACACCCAGGACTCAGGACTGATCTCCTTTAGGATGGTCTGGTTGGATCTCCTTGCAGTCCAAGGGACTCTCAAGAGTCT…
>scaffold_14655
CTCCTCTCCTCTCTTCCCTCCTCCTCTCCTCTCCTCCTCTCTCTCCTCTCTCCTCCTGCCATCAGACACCAACTATCCCTGTGCAGCACTGCCCTGCTAGCCACACCAGCCATCTGCAAGCCCCTGAGGACTCTCGCCTTTCCCCTTGTTCCTATGGACTCTAATAAATCAACAGTGACACAGAAAGCAACCACACACAGTCGGCACATGCTGGGATGTTGTGCTAAACCCTTTATAATCCAACTTCAAGGAAGAGCATCTACTATTCAATTTTTAAAATGCAATATATATTTAATGCAATATTAATATTTAACTCACTTAATGCAATATTTAATTTGATCTCTAATGCAAATAAAAACAGTAAACAGATTTATTAATGATTTACACAAGCGTTTGCCT…
>scaffold_14683
CTTTTAATTTCATGGCTGTAGTCACCATCTGCAGTGATTTTGGAGCCCAAGAAAATAAAGTCTGTCACTGTTTCCATTGTTTCCCCATCTATTTGTCATGAAGTGATGGGACCAGATGAGGGTTACAGGGGAAGAACTGGGGATGTGGTAGGTGGGAACTGGAGTCCAGGCTTTACCACACACTAGCTGTGTAAGCTTCTAGGTCACCCAACCATTACAGGACAGAGTTTTCAGTATTTTGTTCAGTACCTCATGGGCGAGAAGTGGAAGTGTGTAACCTGCCAACATATGTAAGTGCCTGACCCATCACAATTGATGAGCAATTGCTAGTTTCCTCTTCCCAGAACCAACCATCATTGTTGTAGTCATGAAGCCATTCCACATCCATTCCCCACCCAT…
>scaffold_14743
TTTTTTTTTAAAAATTAAAAAAAAAAAAAAAAAAAAGTAATCCAAGAGAGAGATCATGATGTGTGTGTGCACGCGTGCATGAGTGTGTGCAAGGAATGCTTTGTGAAAGAAGTAGAGCTGGGATTGAACCTTGAGAAATATGGTGGTTTGGATGAGTGGGAGGATGACCCACAGTCTAGGTAGGGAAAACTGTGAACAGTGGTGCACTTTGGGATGGGAGCAGCCATTCTGGTTGGGAATCAAGATGTGAGTGGCAGGTTGTAGCCTCACAGAAGCTTTGCAATGTCAGATAAGGTAAGGAAATGTTGGACTCAGTTATCTCAAGGAACTGAAGGTTTATTAAAGTGAAACACTTTGAGCTCTTTGGAATAAAGGTGATATTGATGTGTGACTTTCTTA…
CAAGTGTGTATACCATCTGCCTCCCAATCCCACTTCTGGCAATTTATTCCACAGAACTGGTCCCAAGTGTGTTAAATGACTTGTCCACCAAGTTACTCACTGCAGAATCGTTTGTCATAGCACCTGAAAGGAGGCCAGCCACTGTGGAGTTAACCTTCAGGGCCTCTGAAGGGGTCTTGGCTCACTTTTCTGTGATTCCAGATCAAAGGATATGACCCAGACAGAAACCGTTTTATCCACAGAGGCAAATTTTTGCATCAACTGTTAAACAGTGCATATGCCAGGTCAGTTATATACAAGACAAGGTAGAAGTTTAATCTGCCAAGTTAAACTTGTCCTTTGGAAGGAATGTAACAAGTTAGTTTGCATGTGTGATGTAACAGTATATGTGTTAAACTA…
>scaffold_14748
CAACAAAGGTCCATCTAGTCAAAGCTATGGTTTTTCCAGTAGTCATGTATGGATGTGAGAGTTGGACTACAAAGAAAGCTGAGCGCCGAAGAATTGATGATTTTGAACTGTGGTGTTGGAGAAGACTCTTGAGAGTTCCTTGGACTGCAAGGAGATCAAACCAGTCCATCCTGAAGGAAATCAGTTCTGAATATTCATTGGAAGGACTGATGCTGAAGCTGAAACGCCAATACTTTGGCCACCTGATGCAAAGAACTGACTAATTGGATAAGACCCTGATGCTAGGAAAGATTGAAGGTGAGAGGAGAAGGGGATCACAGAGGATGAGATGGTTGGATGGCATCACCAACTCGATGGACATGAGTCTGAGTAAGCTTGGGGAATTGGTGATGGACAGGG…
>scaffold_14821
TTGGAAGAAAAGCTATGACCAACCTATACAGCATATTAAAAAGCAGAGACATTACTTTGCCAACAAAGGTCCATCTAGTCAAAGCTATGGTTTTTCCAGCAGTCACATATGGATGTGAGGGTGGGACTATAAAGAAAGCTAAGTGCTGAAGAATTGATGCTTTTGAACTGTGGTGTTGGTAAAGACTCTTGAGAGACCCTTGGACTGCAAGGAGATCCAACCAGTCCATTTTAAAGGAAATCAGTCCTGAATATTCATTGGAAGGACTGATGCTGAAGCTGAAACTCCAATACTTTGGCCACTTGATGCGAAAAACTGACTCATTGGAGAAGACCCTGATGCTGGGAAAGATTGAAGGTGGGAGGAGAAGGGGACAACAGAGGATGAGATGGTTGGATG…
ATAATATGTATCTAGCCTAGAAACCTACATTTAAGTATCTGAATACATCTGCAGGAGGCAAACAACTCCCATCAATGCCTCCATGACAATGTGCTGTTAGTTGCTAATTGGGAAAAAGCACAAATAATAATTAGAAGGCATTCTGTTGCTTGCTGGGGGAGGCGGGTGGTGGTGGGGGGCGGCTCCTTCCCTCAATGATTAACATATTCAGCTCTATTGGGCAACCACCTGGTTTAAAAATCTTCGACAGGTGGTGTTAGCAATGCATATTTACTTGTTCACGTCATATCTGTGCAAAAGCTCAAAAATCAAGACCAGCTGCGAACAATCATTAATATGACCACTCTTGGGACCTCATCACTTCCTCTAGAGATAAAGTTCCTTCCATGTCAGTTCACC…
>scaffold_14929
GGAGAAATATCAATAACCTCAGATATGCAGATGACACCACCCTTATGGCAGAAAGTGAAGAGGAACTAAAGAGCCTCTTGATGAAAGTGAAAAAGGAGACTGAAAAAGTTGAATTAAAACTCAACATTCAGAAAACAAAGATCATGGCATATGGTCCCATCACTTCATGGCAAATAGATGGAGAAACAGTGGAAACAGTGGCTGACTTTATTTTGGGGGGCTCCAAAATCACTGTAGATAGTGACTGCAGCCATGAAATTAAATGTCTCTTACTCCTTGGGAGAAAAGCTATGACCAACCTAGACAGCATATTAAAAAGTAGAGATGTTACTTTGCCAACAAAGGTCCATCTAGTCAAGGCTATGTTTTTTCCAGTAGTCATGTATGGATGTGAGAGTT…
>scaffold_14940
GCCGAGCTGGGCTGCACAGCTTTAGCCCTCGCCTCCTCCCGGTGCCCCTTCAGCAGTGGAGCAGCAGCCACATCACATTCGACCAGTCCGTCAGACAAGAACCTTCCTCACCTCGTGCAGGTCATCTCCACGCTCAGACCTGGGCCCTCAGAACTGGGGCACAACTCAGTGGAGCTTTACAGGGAAGAAAAGACTATCCCTTCCCCAGTATGCCTTGGCACACTCAAGTGTGTGTGTGTGTGTGTCTGTGTCTGTGTGCAGGCCTGCGTGCACTGCCAATGCCTGGCCTGGTCCCACGCCCAAAACTGTGGGACAGATTTGATTCTGCTCTGATGTGTTATCTGGGATTCCTTTCTGGCGACTGCATCAGTGACTGCATCTGGTGACTGGCCAGCCCGC…
>scaffold_15027
TGCAGCTCCTCACTGCCATCACCCTAGCCCAGGCCGCATCTCTTCCCTCTGCAGAAGGCCACACTCCGCTCCAGGGGCGCTCTCCCTTCCACCCTCTCCTCCGGGTCCCCCTCCACACCTCCTGGAACAACATTTTTTGTTTTTTGCACAAATGGTATTTTATTACAGAAGAGCATCTAATTTAAAAAATCAATACACATTTCAAGGAAAACATTGAGGCATATAAAAAGATACCCGAATATAAAATTTTCAACGTGCAAAATTCAGTGAGGAAACACACAGGAGAACCTAGGTTTAGACTATGTTTATTCCTGTGCCACTGTGAAGGCAAAATAAAACTCCCAGAGCCAAAAATGCAAGAAGATCTTAAGAATGTGACAGAAGCATCTCCACACACGG…
>scaffold_15163
CGACAGAGGATGAGATGGCTGGATGGCATCACCGACTCGACGGATGTGAATTTGAGTGAACTCCGGGATTTGGTGATGGACAGGGAGGCCTGGCGTGCTGCGATTCATGGGGTGGCAAAGAGTCGGACACGACTGAGCGACTGGACTGAACTGATGCTATACACCTGGGGGCTTCCCAGGTGGCGCTAGTGGTAAAGAACCCACCTGCCAATGCAGGAGACGTAAGAGATGAAAGTTTGATCCCTGGGTCAGGAAGATCCCCTGGAGGAGGGCATGGCAACCCACTCCAGTATTCTTGCCTGGAGAATCCCATGGACAGAGAAACCTGGTAGGCTACAGTCCATGGGGTCACAAAGAGTTGGACATGACTGAAGCAACTTGGCACACACATGCTATACA…
>scaffold_15276
GCAGGATACAGGATGCTTGGGGCTGGTGCACTGGGATGACCCAGAGGGATGGTACGGGGAGGGAGGTGGGAGGGGGGTTCAGGATGGGGAGCACATGTATACCCATGGTAGATTCATGTTGATGTATGGCAACACCAATACAGTATTGTAAAGTAATTAACCTCCAATTAAAATAAATAAATTTTTAAAAAAGCCAAAAGACCTGTGACAACATTCTGAAAAAAAAAAAAAGAAGTCTTGAAGGTTAATTAGTTGAAGCCTACAATATTATCAAATATATGGCTATCACATATTCATATACCTAAATCTAACCATATTTATTAATAGTACTCCTTCAAATAATTAAAGCTTTATTTATTTGTAAATGTGATATTCTACAATAATAAGGATTTGATTCCA…
>scaffold_15670
CACTTCATGGGAAATAGATGGGTAAACAGTGGAAACAGTGTCAGACTTTATTTTTTGGGGCTCCAAAATCACTGCAGATGATGACTGCAGCCATGAAATTAAGACACTTGCTCCTTGGAAGGAAAGCTATGACCAACCTAGACAGCATATTAAAAAGCAGAGACATTACTTTGCCAACAAAGGTCTATCTAGTCAAGGCTATGGCTTTTCCAGTACTCATGTATGGATGTGAGATTTGGACTATAAAGAAAGCTGAGTGATGAAGAATTGATGCTTTTGAACTGTGGTGTTGGAGAAGACTCTTGAGAGTCCCTTGGACTGCAAGGATATCCAACCAGTCCATCCTAAATGAAATCAGTCCTGAGTGTTCATTGGAAGGACTGATGTTGAAGCTGAAAC…
>scaffold_15712
TCCAACACCACAGTTCAAAAGCATCAATTCTTCGGCGCTCAGCCTTCTTCACAGTCCAACTCTCACAACCATACATGACCACAGGAAAAACCATAGCCTGGACTAGACGGACCTTTGTTGGCAAAGTAATGTCTCTGCTTTTGATTAGGGTGTTAAAACACCTGAATACTTTTGGTAACTATAATTAAAGAAATAATCTCAAAGGTGAATAATCCATCACTTGGAAGTTTATTAAAAGTGCAAACAGTTGGGCTTCTCTTTATTCTAAAAGGTCAAAACCTCAAGAAGAGGAATATGGGAACTTGAATTCTAACAAATATTACACGTCAATCTTCTGATCATAAATGCTAGCCAAGTGGTTCAGTAGCAGACCAGCCAAATTTGCCTTTATTGATTTAG…
>scaffold_15769
CCACACACACACACACACACACACACACACACTGAATGACCACATAATGCCTTTATCGCCTTTACTTCTTAACTGGAAGGAAATAAATGACAGTTTTCAATAAGAAAATAAAACAGCACCCATCCTTAATCACTACCCACACTGCTTGCCAACTGTGCTTTCTGAACATTAAATTTGGAATCACTTAGAGAAAAATCTGAATCCCAGATGCCTTATTTAGTGGCTAAATGATAACTCTTGGTCTCAGTTTTATCATCTGCCAAATAGGTAAGTAATATCACATACCTCATAGCATTCCTATGCATGCATGCATGCTAAGTCATTTGTGTCCAACTCTTTGCAACCCTAAGGACCAGAGCCCGCCAGATTCCTTAGTCCGTGGGGTTCTCCAGGCAAGAA…
>scaffold_15809
GACTCTGTGACTCCACAGACTATAGCTCCTCAGGCTTTTTAGTCCATGGAACAGTGATTAATTCAGAAGAGATATCCAGTATATATTTGTTGACTGACTGTATAACTTTTTGTTATAAAATAAATGTTTGTAATTGAACCTCTGATTCCTGTCAACATATGTGGACTATATCTGCTTAGACTTGTGCCTATTGCTTGCCCTCGTTCTTGCTGTTGTTCTCTGCCTCCTGCTAGGCTTACTTATGTATCTGCCTACATGCAATGAATTTTTTTCCTGTTGTGTGGTGCTGCCGGCATCCCCTGATTATCAAGTCTTCATGGATCTATTTTGGTCTTTAGGTCTTATGTTTAGCTGTGTGTGTTAGTGCTCAGTAGTGTCTGACTCTTTGTGACTCCATGG…
TTTGCTTAGATAAGTCAATGGCCTCCACCAGTGGCCCCCAAACATTTTTGGCACCAGGGACTGGTTTTGTGGAAGACAATTTTTCCACGGACAGGGAGGGGGAGGAGGGATGGTTTGGGGATGATTCAGGCATGTTACACTTATTGTACACTTTATTTCTATCATTATTACATCAGCTGAACCTCAGGTCATCAGGCATTAAATCCTGGAGGCTGTGGACTCCTGCTCTAGGCCAAGCCTTCCTCCTCATAATCCTACCAGCCATGTCTCTTTGTGTCCATATTTTATGCTTAAAAGAGGTGATGTGAATAGGAACAGGGCCTAATGCAAAGGATGGAGAGGGTAGTTTAAGGGTTTTTTTTTTTTTTTTTTGTTTCCTGAGATTATAGTGAACTGAGT…
>scaffold_15873
AGGAGTAAGTGTCTTTTAATTTCATGGCTACAGTCACCATCTGCAGTGATTTTGGAGCCCCCAAAATAAAGTCTGACACCGTTTTCATTGTTTCCCCATCTATTTGCCACGAAGTTATGGGACCAGATGCCATGATCTTCGTTTTCTAAATGTTGAGCTTTAAGCCAACTTTTTCACTCTCCACTTTCACCTTCATCAAGAGGCTATTTAGTTCCTCTTCACTTTCTGCCATAAAAGTGGTGTCATCTGCGTATCTGAGGTCATTGATATTTCTCCCGGCAATCTTGATTCCAGCTTGTGCTTCTTCCAGCCCAGGGTTTCTCATGATGTACTCTGCATGTAAGTTAAACAAGCAGGGTGACAATATACAGCCTTGACGTACTCCTTTTCCTATTTGGA…
>scaffold_15881
TTGACTAGACGGACCTTTGTTGGCAAAGTAATGTCTCTGCTTTTGAATATGCTATCTAGGTTGGTCATAACTTTGCTTCCAAGGAGTAAGCGTCTTTTACTTTCATGGCTGCAATCACCATCTGCAGTGATTTGAGCTTCAAGGAAGGCTAAAAAGAGACTCTGGCTTCTAACTTGGCAGAGCAGAATTCAGAATGTAAACTACTCTCCCAAATGTAGGAAGGTGGTTCACTAGATAGGTGGCATGGGGGTGGGTGGGAGGGATGTCCAAGAGAGAAGGGATGTATGTATACATACAGCTGATTCACTGTGTTGTACAGCAGAAACTGACACAACATTCTAAAGCAACAGTATTCCATTAAAAAAAAAAAAAAGATGCTGAGGGGTTCTATGAGGTATA…
>scaffold_15941
ATTTGTGGCGCCTGACAGTGAGATCTTCCTGTGCCTCCTGAATTGGCAGGTGGATTTTAAACCATTGGACTACCAGGAAGTCCAAGAGCTGTGTGACTGTGAGTGGTTTCCAGAGGCAGGGCTGTTTCTGTTATCACACTGGGGTCCCAGCAGTCTTGGCGGGTTTTTTTTTTTTCTTTTGGCCGTGCCCCTCGCATCTTGCGAGATCTTGGTTCCCGCACTACCGGTTGAACCCCTGTGAGGGCAGTGAAAGAGTGAAAGCAGCGAGCGACCCTGAGGGAATGCTGTATCTCCCCCCTTCCTGTGTCTCCTCAAGGGCAGAGCTGTGTTTCCTCAGACTGAAGCTTTCTAAGGCGGGGCTGTATCTTCCCTCAGACCGGGGCTTCCTGACAAACAGCT…
CCACCCGTAGACTCAGCTCCAGACCTGCCCTCCTCCCAGGAGCGCCTGCTAGCCTGAGGGTGGGAGGCGGGTGGCCAGGTGGCAGGCGGGCACTCACCATGGGGAACAGGCCCAGCGAGTGGTAGCGCCGGGACGTGGTGTTGGGCATGGTCTTGTTCCGGAGGTTCTTGAGCTCCTCCTGGGCCTCGTGGAGCATCTCCATGCACTCCGCGTACTTGTCCTCCAGCTCGCGCAGCTGCAGGAGACCAGGAAAGAGCAGAGAGGGCTGGAATGGTGAGACCAGGTACCTCCCACGAGCCCGGAAGACCCAGGACCACTAACAGATGTCCTGGCCCCCCAGCAGGACCAGCTGTCCTGTGGCCTGAGGCCAAACAGTCCTCAAGGCACGGTTTCTCTAGA…
>scaffold_15971
CTCCAGGGGATCTTCCCAACCCAGGGATTGAACCGGGGTCTCCTGCATTGCAGGTGGATTCTTTACCAGCTGAGCTACCAGGGAAGGATTGTTATGAAGGTTAAATGAATTAATATATACAAAACACTATGTTCCTATAACATACTAAATGCTCCATAAACTCTTCCTATGATTATCATGTTTCCTTTGAGATCTCTTTTTCTTAATGAGTTGCAAGGGCTCCTTATAAATAGAGTCAGACATGACTGAGCAACTGAACTGAACTGACTAAACTGATAAAGCAAAAGTAGATGTTTTTCTGGAACTCTCTTGCTTTTTTGATGATCCAGCAGATGTTGGCAATTTGATCTCTGGTTCCTCTGCCTTTTCTAAATCCAGCTTGAACATCTGGAAGTTCAT…
>scaffold_16031
CAACAAAAAAAAAAAAAAAATCCTGGAGATACGCCCCTCTCCTTCCCAGGGTGAACACATTCATTTGCCACACTCTCTACCCCTCCCTTACGTCGCTTACCTGCAATTTATAGATGTGTGCTAGCTCAGCTCCAGTGACCCCCTCAGAGCCACATCTGCCCTCTCCTCATCCTGGCTGCAGGAGTCTGCTCCATATGGACCTGTTGGCAGGCCACAGCCCACCAGCTTCTGGGTTCTTTGGCCAGTGGAGTGACCCACCAGAGACCTGAGGGCATTTCCTCTCCAGGCTCTTTTCTGCACAGGTAGCCAGATGCTGGGTTCCCTTTCTAAAGGCCAAGGCTCCTGCCAAGCAGCTCCCGTACAGTCACCCTCCCTGGGCTCCGGGCATCGCCCCATCCC…
CAAATCTTCCCATGGAAGGGGCAAGTGGGGCTGAAAACTAGCCCACGCTGTGCGTACTCACGTCCCCTTTACCACGTGCAAAACACCCCAAAACACCAGTTTCTGCACAACAAGTCTATGAGCTGTTATTAATATTACTATCATCACTAGAAACATAAGGGATGAAACACAGGTGGTCTGGTTCCAGAGTCCATGCCTTTAACCTCTAAGTTATTCTGCCTTTTGTCAGATTCCAGGGCAGAGAGCAGAATATTCAGGAGACTCCAGCCTGGCCAAAGGCAGGGAGGCAGAGACGATGGCCCATGGGGAGGCTACAGAAATAATGAGGTCAGAACACGAGGGCCAGAGAAAGAGGAGCCATGAGGGTGATGTGATCAGACTTCTCTTTGGATGAGATTC…
>scaffold_16038
ACCAGATGCCATGATCTTAGTTTTCTGAATGTTGAGCTTTAAGCCAACTTTTTCACTCTTCTCTTTCACTTTCCTCAGGAGGCTCTTTAGTTCTTCTTCACTTATACACACACACACACACACACACGGATGATATAGCTCATCCACTTTGCTATACAGCAGAAACTAATACCACATTGTTAAGCAACTTTTGGACTTCTCTGGTGCTCAGGCAGTAAAGAATCCACCTGCAATGCAGAAGACCTTGGTTTGATCCCTGGGTCGGGTAGATTTCCTGGAGAGGGGAACAGCTTCCCACTCCAGTATTCTTGCTGGAGAATTCCATGGACAGAGGAGCCTGGCAAGCTACAGTCCATGGGGTCACAAAGAGTCAGACATGACTGAGCAATTAACACACAT…
>scaffold_16054
GGGGCAGCAGAGGCAGCCTGAGGGGAGTCGGGAGACCAGGAACCCAGAGAGGGCACTGAGCAGGTGGGGTACAGGGCAGGACGGCTACTGAGAACCTCAGGATGACCTGGAACTTCAGAATTTAGAATGTGGAGAGGAGAAAGGCCCCGGGGTGTGGCCATGTGCTTAGTGGGTGAGATGGAGGGGAGGGCAGTAGGCGGGGGTTAGATCTTGGGTGAGCAAGTGCAGCCACCCACCATGTCACATCCTGCATCCCAGGAGGCACATGAAGATGGAGACCGAGGAGTTCAGTGAGTGACGTCGGGGGGTGGGGAGGGTCGCCGGGGCAGAGGGCGCGGGAGTGGTTGCCTGAAAGGGGTAGGGCGTCCCAGTCGGGGGAGGGACACGCCAGCTGATGCT…
>scaffold_16141
TTTTTGTTATTTTTTTTTTTATTTTTTTTTTTTTTTTTTTTTTTAAGTTTAATCTGCCTGTTTTTAGAACCAGCAAGAGAGGTTATGACTACAGTTTCATTGGCAGGGGGTGCCTAGAGGAAGGGTATGAGAGTGGGTATGAGGTAGGGTAGGTGGAGAGTGGCCCAGGTTTTATTCACAACAGTAGGTTTTAGCTGAAGCCAAGTTGGGCAAAAGAGACATGTTCACAAGTCATCACCAGTTGTGGCCAAAGAAATGTCACTTTCCATCTCATGATTTTCCACAGTCCTTGGGGACCAAATGGAAAACTTTAGGACTTCTTACTTCAGGAAAGCATACCCTGGGTGAAGTTGAAGTCCTGGGTGACACAGTGGGTCATCGGACCATGATGAGAGTCCA…
>scaffold_16185
GACTCTCAAGAGTCTTCTCCAACACCACAGTTCAAAAGCATCAATTCCTCGGTGCTCAGCCTTCTTCACAGTCCAACTCTCACATCCATACATGACCACTGGACAGTGTGGCACAGAGAGTAGAATCTCAAACTAAGAAAGTCCCGGGTTGAAGTTTTAAAAACAAAACTTTTGACTGCACCCTGCAGCATATGGGATGTTAGCTTCCTGTCCAGGGATTGAACCCACACCCCCTGAATTGGGTTGGAACTGGAGTGGAGTCCTAAGTGCTAGACTGCTAGGGAAGTTCCTTCTGTTGACCTTCTGCTCTTCTACCGAAAATCGTTCCTCCCTCGATGAACGACAGCTCTCCCTGATTTTATTCTTCAGTGTCAACCAGCTCTGCAGCACATCCAGTGG…
GAATAGAAGCATGCACAGGGTTTCCCCTATAGGAGAGCACGCTTTGGAAAAGTCTGAGTTAGAAACCGCTGCTTTTGTGCAACTGGATTAGAAATTTCACGTGTTTTATGTTTTCATAGGCCTTTTCGTTTCTGGCAAGGGGGAGCTGGATTTCCATGCTATATTTCCTGTCTGAGAGAGAATCAGGAAGTAGAATTGAATATGAAAGCAAGGGTGAAGTAGAAAGAGTGGGACAAGCGGAACAGAACTTCTGAGCACTGATACAGCATCTTCCAGGGAAGGAGGCAGATGAGAAATGCTGATTTTATGTGATCCCAGAAACTCAAGAGCTTCCCTGGAGGCTCCTGCAACGCAGGACACACAGGTTTGATCCCTGGGTCAGGAAGATCCCCTGGAAAA…
>scaffold_16208
TTTGAACTGTGGTGTTGGAGAAGACTCTTGAGAGTCCCTTGGACTGTAAGGAGATCCAACCAGTCCATCCTAAAGGAGATCAGTCCTGAGTGTTCATTGAAAGGACTGTTGTTGAAGTTGAAACTCCAGTACTTTGGCCACCTGATGGGAAGAGCTGACTCATTTGAAAAGACCCTGATGCCGGGCATGATTGAAGGCGGGAGGAGAAGGGGATGACAGAGGATGAGATGGTTGGATGGCATCACTGACTCAATGGACATGAGTTTGAGTAGGCTCCTGGACTTGGTGATGGACAGGGAGGCCTGGCATGCTGGGGTTCATGGGGTCACAGAGTCGGACATGACTGAGTGACTGGACTGAACTGAACTGAAGTTGACTGTCTTTGAAACAAACTTAATT…
AATTATTTTAGTATCAAAATTCCACATGTGGAATGAAAACCAATGGTTTTTTTGGGTGCAGTTTTTGGAATATACAGTTCTACTCATTTTCCATACACTATGCCCCACTCCTAACACCCCTCCCTTTATAATGTTGATATCAGTACGGGGTGCTAAAATCACCATGAATCTGATCCCTTCAATATGGATTTTCTGTATCATAGTGTCAAGGCTAGGGCTTGAAACGGCATGATTGTCACAGGAGAATCTGACCCTGGCTTTCAAGATCTGTTTGTGATAAAGGAAATTTAAATGCATGGTGCAGGTAAAGGACCAGAGATGAGGCAACTCTGTAAGAGCTGCCTGATAGTAAGAATTAATTTGAAAATAAAAGATGCATCTATTAATAAAAACATATTA…
>scaffold_16227
CATCCTCTGTCACCCTCTTCTGCCTTCAATCTTTCCCAGCATCAAGGACTTTCCCAACAAGACAGCTGTTCCCATTAGGTGGTCAATGTATTGGAGCTTCAGCTTCAGCATCAGTCCTTTCAATGAGTATGCAGGGTTGATTTCCTTTGGGATTAACTGGTTGGATCTCCTATACTCCAGTTAAAAATAAACTAAAAAAAAAAAAAAAAAAAAAAAAACCATAAGTAGAAGCGATAATCTAATAAATCCAATGAAGACTTTTAAAAAATCTTTTTTAAAAAAGTTCCATATTATAAAAAAAAAATTTTAATGGTGTTGTACTTTCCAGTCTCAACAGTTTGAGAAATGCTGCCTTATTTTCATAGTCTTTCCAATTCAGAGGAAATATCTATCTAGCGT…
>scaffold_16248
GCTGCTAAGTCACTTCAGTCGTGTCCGACTCTGTGCGACCCCAGAGATGGCAGCCCACCAGGCTCCCCTGTCCCTGGGATTCTCCAGGCAAGAACACTGTAGTGGGTTGCCATTTCCTTCTCCCATGCATGAAAGTGAAAAGTGAAAGTGAAGTCACTCAGTCGTGTCGAACTCTTTGCGACCCCATGGACTGTAGCCTACCAGGCTCTTCCATCCATGGGATTTTCCAGGAAAGAATAGTGGAGTGGGTTGCCATTTCCTTCTCCATTATAACACCTGCTGCTGCTGCTAAGTCGCTTCAGTCGTGTCCGACTCTGTGCAACCCCACAGATGGCAGCCCACCAGGCTCCCCTGTCCCTGGGATTCTCCAGGCAAGGCAAGAGTACTGGAGTGGGGTTA…
>scaffold_16292
CAGAGGAATCCCATCACTGGGATTAAAACCCACTTCTCCTGTAGAAGCCCATATACTCCATCCTTGGGCTGTGATCAAGAAGCCTTTGGGGAACCGCCCTTGTGGTACAGTAGTTAAGACCCCATGCTTCCAATGTAGGGGACATATGTTCAATTTCTGGATGGGGAACTGAAGTCTGCTGCTTGATGCTGCAGCTGTATGATGCTGCATGATGAAGCCAAAAATAAAAAAAAAAGAAGAAGAAAAAAACTTTGGGCTGTCAAAGAAAGAGCATTTCTTCAGGCATCCAGGGAGCACCCCACTGCCACCCCCTCTCCAAAAGCATGGGGAGCCTGCTTTCCTAGAACCCTGGGATTGGGAACTCCATCTGCTTGGTTCTGAATCTGTTTTTTGGTTGTG…
TATCAAAATAGCTATATGATATATAGAGACAGAGAGATTAGGGTGCCCAAACAGCTAATGCTTAATGAGCACTTACTATGTGCCAGGGGTTAGACTGAGTGATGTACACAAGAGGTCTCATTTACTCCTTGCCTTCGTCCTCCGCAGCAGGACCTATCGTCCCCATTTTTCAGAGGAGGCAACTGAGGCTCAGAAGAGTTAGGGGACTCTTCCAAAGTTCCAAGGCTCTAATAGGCCCCCTTTTAAAGCTCAGTAGGAGGTGTGTGCCAACACTTTGATGGAACGAGGCTTGACCGAGGCCGCCTATGTACCCAAGGCCACCAGTCATGACTGTGGAGCCGGCAACTGCAGGGAACCAGCCCTGCCCTCACCTGCTGGCTCGCCCTCGCCTTGAGGTAG…
>scaffold_16308
GCCTGGTAGGCTGCAGTCCATGGGGTCGCTAGGAGTCGGACACAACTGAGCGACTTCACTTTCACTTTTCACTTTCATGCATTGGAGAAGGAAATGGCAGCCCACTCCAGTGTGCTTGCCTGGAGAATCCCAGGGACAGGGGAGCCTGGTGGGCTGCCGTCTATGGGGTCACCAAGAGTCGGACATGACTAAGCGACTCCACTTTTACTTTTCACTTTCATGCATTGGAGAAGGAAATGGCAACCCAGAGTCGGACACGACTGAAGTGACTTAGCATAGCATAGCATAGCATAGCATTGAGACTTTATTCATAAAGCAAAAGAAAACCATGAGGGTATTTTTACTCAGTTCTTAAATCTACCTTATAAAGAAACACAAAAACTAGTTTATGGATTTTTC…
>scaffold_16318
CACTGAAGAAGCTGAAGTTGAATGGTTCTATGAAGACCTACAAGACCTTTTAGAACTAACACCCAAAAAAGATGTCCTTTTCATTTTAGGGGACTGCAAAGCAAAAGTAAGAAGTCAAGAAACACCTGGAGTAACAGGCAAATTTGGCCTTGGAGTACAGAATGAAGCAGGGCAAAAGCTAATAGAGTTTTGCCAAGAAAATGCACTGGTCATAGCAAACACCCTCTTCCAACAACACAAGAGAAGACTCCACACATGGACATCACCAGATGGACAACACCAAAATCAGATTGATTATATTCTTTGTAGCCAAAGATGGAGAAACTCTATACAGTCAGCATAAACAAGACTGGGAGCTGACTGTGGCTCAGATCATGAACTCCCCAAATCTAATATGTT…
>scaffold_16335
CTATCAGATCTAGGCCCTTAAATCTATTTCTCACTTTCACTGTATAATCATAAGGGATTTGATTTAGGTCATACCTGAATGGTCTAGTGGTTTTCCTTATTTTCTTCAATTTAAGTCTGAATTTGGCAATAAGGAGCTCATGATCTGAGCCGCAGTCAGCTCTCGGTCTTGTTTTTGCTGACTGTATAGCGCTTCTCCATCTTTGGCTGCAAAGAATATAATCAATCTGATTTCGGTGTTGACATCTGGTGATGTCCATGTGTAGAGTAAGATGTCCTTCTCTTCAGTAAGTGCCATTACTACCTCGTAATACAGAAGTTCCCGTGCCTCTCCAGAGAGCAGAGTCAATTCTCTTCCACATTCTTCTCTCTGGCCAACCTTTCTGGGCAGACTATAGTC…
>scaffold_16434
CTGGGGAGTTCATCTTTCAGTGTCCTATCTTTTTGCCTTTTCATACTGTTCATGGGGTTCTCAAGGCAAGAATACTGAAGTGGTTTGCCATTACCTTCTACAGTGGACCACGTTTTGTCAGAACTCTCCACCATGACCTGACCATCTTGGGTGGCCCTACACGGTATGGCTTAGTTTCATTGAGTTAGACAAGGCTGTAGTCCATGTGATCAGATTGGCTAGTTTTCTATGATTGTGGTTTCAGTCTGTCTACCCTCTGATGCCCTCTCTCAGCACCTACCATCTTAGAGGGGTTTCTCTTACATTGGACATGGGGTATCTCCTTGCCACTGCCGCTCCTGACCTTGGACGTGGGGTATCTCCTATACAGTCCATGAAATTCTCCAGGCCAGAATACTG…
>scaffold_16538
GACTGAACTGAACTATTGTGTTGAAGCTTCTTGAGAGTCCCTTGGATGGAAAAGAGATCCAACCAGTTAATCCTAGAGTAAATCAGTCTTGAATATTCATTGAAAGGACTGTTGTTGAAGCTGAAACTCCAATACTTTGGCCACCTGATATGAAGAACTGACTCATTTGAAAAGACCCTGATGCTGAGATAAACTGGAGGCAGGAGGAGAGGGGACAACAGAGGATGAGGTGGTTGGATGGCATCACTGACTGGATGAACATGAGTTTGAGCAATGTCTAGGAGTTGGTGACGGTAGGGAAGCCTGGCCTGCTGGAGTCCCTGGAGTCACAAAGAGTCAGACACGACTGAGCATCTGAACTGAATATATTTTAATAGGATTTTATTTCTATTCATTGAG…
>scaffold_16555
CCATCAGCATCACCGCTGGAGATCAGAAACTCTTGGCCCGTGGGCCCAAGCCAGCTAAAGCCATGCTTGCTTTGACCTCATCGTATTTTTTTTTATTTTTAATTCAAATAAATTCCCATCATTTTTTAAAAAATCGGTCATTTTCACAGAAAAATCTACATGTCCGGCTTAGTTTGGAAAAAGAGGAGGCTCAATCGGAAGCCTCTCCCCGAGGATGGCCGCTTGGCGGCAAGCTGGCTGGGGTACCGGCCCGCAGCTCGCTCCCGGTCCCTCCCAGGCCCACCTGCCTGGCCCTGAAGGCCTGTGCCTTCTCACTGTGGCACCTCGCCTTTCACACACCCTCACTCCCGTGCCTCTGCAGTCCCTCTCCATAAGGAAGCCCACCCCCATCCCTGCAGA…
>scaffold_16566
ACAGGCATGGCTTAGTTTCATTGAGTTAGACAAGGCTGTGGTCCTAGTGTGATTAGATTGACTAGTTTCCTGTGAGTATGGTTTCAGTGTGTCTGCCCTAAGTCATAGATATGACTAATGGTAAATCTTTTCATCTGTAAATATACATTCTAACTTCAGATACAATGCCTGGCCCATGGTGGAGGCTCAGTAAATGTTAATTTTTTTAAAACGATTTCAGCTTTATTGAAGTATAATTGACATAAATTCTCAAAGTTTTTTAAATTTGAAGGGAGTAGCTTTTTTGCTTCAGTACCACAGCCTTTTGCCTCCCTTGGCTCACAAGCAGAAGCTTTGGAAATTGCTTCATTGAATCATTACTAACTTCATAATGTTTAGACTCTGTCTCTCTCTGTCCTA…
>scaffold_16593
TCTTTAGGTAGATTTATTCCTAAGTATTTTATTATTTTTGTTGCAATGGTGAATGGAATTGTTTCCTTAATTTCTCTTTCTGTTTTCTCATTGTTAGTGCATTTCTATGTGTTAATTCTATATCCTGAAACTGTACTATACTCATTGATTAGCTCTAGTAATTTCTTAGTGGTGTCTTTAGGGTTTTCTGCTTCCCTGGTGGCTCAGATGGTAAAGCGTCTGCTTTATCCTGCAATGTGGGAAACCTGGGTTCGATCCCTGGGTTGGAAAGATCCCCTGGAGAAAGGAAATGGCAACCCACTACAGTACTCTTGCCTGGAAAATTCTGTGGACAGAAAAGCCTGGTAGGCTACAGTCCATGGGGTCGCAAAGAGTTGGACACGACTGAGCAACTTCACT…
>scaffold_16668
AAACTGTGGTCCGAGGACTACACATTTGGCTGCATTGGGTCTGAGTTGCAGCACACAGACTCTCTAGTTGCCGCATACGAGTTTATTTCCCCTGCAACATACGAGATCTTATTCCCCGACCAGTGATAGAACCTGTGTCCCCTGCACTGCAAGGTGGATTTTTAACCATTTACTCACTAGCTTGTGACCTTGAATCAAATTACCATTGCCCAGTTTCCATGACTGTAAAATGGATCAAATTATAGTGTGTCTGTATATATATATGTATATGACTGTATGGGCTTCCCTCGTAGCTCAGTTAGTAAAGAATGACTGTAAAATGGATCAAATTATTTTATCTATCTATCTATCTATATATATATAATGAAGATTAAATAATGTGAAATATACAAAGCACAA…
>scaffold_16750
GGAGACCAGTCCTGGGTGTTCATTGGAAGGACTGATGCTGAGGCTGAAACTCCAATACTTTGGCCACCTCATGTGAAGAGTTGACTCACTGGAAAAGACCCTGATGCTGGCAGGGATTGGGGCAAGAGGAGAAGGGGACGACAGAGGATGAGATGGCTGGATGGCATCACCGACTTGATGCACATGAGTTTGGGTGAACTCCGGGAGTTGGTGGTGGACAGGGAGGCCTGGCATGCTGTGATTCATGGGGTCTCAAAGAGTCGGACACGACTGAGCGAATGAACTGAACTGAACTGAACTGGTCACCAGCAGGGGGAGCCCTAAGATCGTCCCTTCTGTAATTGTGATAAAACCCTTTTACAGAGTAGAGTGGGTTTTCAAAACTGTTGAAGACTGAGA…
>scaffold_16907
TCAACATTCAGAAAACTAAGATCATGGCATCTGGTCCCATCACTTCATGGCAAATAGATGGGGAAACAGTGGAAACAGTGGCTGACTTTATTTTCTTGGTCTCCAAAATCACTGCAGATAGTGACTGCAGCCATGAAATGAAAAGACGCTTACTCCTTGGAAGGAAAGTTATGACCAACCTAGACAGCATATTAAAAAGCAGACACATTACTTTGCCAACAAAGGTCCCTCTAGTCAAAGCTGTGGTTTCCCCAGTAGTCATGTATGGATGTGAGAGTTGGACTGTAAAGATAGCTGAGTGCCAAAGAATTGATGCCTTTGAACTGTGGAGTTGGAGAACACTCTTGAGAGTTCCTTGAACTGCAAGGAGACCCAAACAGTCCATCCTAAAGGAGATCA…
>scaffold_16949
GGGGATGACAGAGGATGAGATGGCTGGATGGCATCACTGACTCGATGGACGTGAGTCTGAATGAACTCAAGGAGTTGGTGATGGACAGGGAGGCCTGGCGTGCTGCAATTCATGGGGTCGCAAAGAGTTGGACACGACTGAGCAACTGAACTGAACTGAAGCTCCCAGGTGGTGTTCCTGGGCACACACCATCACCAAACTTTGCTCTGTATTACTGGAATCTGGTGGGGATGAGGTGAAGGGGAGAGGGGATCAAGGACCAGAGAGGTTAAACCACTCACCAGAGGTCACAAAGCTTAACTAGTCTCTGAGCCAGGACTGGCACCTAAGAGGCAGGATCCTCACCCGGCTGCCACCGGGTGTGGCGTTGGGGGCTGTGGGGCATGCCGTCCACTCTTC…
GGTTTTTGGCCATGGTGGGTGGAGAATTATCTCTCTATGTGTACCTTCAAGGACATTCCAGTGCTGGTAAAAGGGATCCAAGGGGCTCTGGCCAGGTGCCAGGACTGGCCATCCACTGTCGATGTCAGCCCAGTTCTCAGACACACCCAGGCCTTATGCCCATCACCAGCCTTGGGTTCTGACTTCCAGAGTGGACACATAGCTTAAAGCCTTTGAAATGGGATCTATGATGGGGACCCTGCCTCATAGGCTCATGTAAACAACAACAACAAAAAAACACTTGTAATGTCAAAACTGCTATGAATCATCATTTTATCATACTGTACCCATTTTTGAGTCAGTGCAGTTTACCTGGCCAAGGGTGCGCACGGCATGATCAAGGGAGCAGCCCCACTCATG…
>scaffold_16980
ACACCCCCGCCTCCTGCTGCACAGTGTGGCCAAAAAAGAACTAAAGAAAATAAAAAACACCCACCTTACAAAAAAATTAAAAGTACGCCTTTTCCATGTCCACCTCCCAGAAAAGCAGAGCCCGGTGTAAATCCTGTACCCCTCCACAACAGAAGAGTGGCAGCAGCCCTGCAGTCTGGCCGACTTTCAGTTTCCTAGCGTAACTGTTTCATCAGCAAACCAGATTTCCACTCTCAGTATCTAACTGGCAACTGTTTATCTGTCATGAAGAACCATCACCAACTAGTAGTCTTTTATTTTTGTCTTCAGTTCTGTGTATTCCTTTCAAAGGTTGATATTAAGGAATCAATTTTTCAAGTCTGAACACTAGATTACCAGTGTATTATAAAAGGATATAAT…
CAAACTCTGGGAGATAGTGAAGGACAGGGAAGCCTGGCATGCTGCAGTCCACGGAGTTTCAAAGAGTGGGACATGACTGAGTGAGCAACTGAGCAGCAACAACTTAGCAGGGGGCGTGGTCTCTTTATCCAGTGTGGCCACTGCCCAAGTGTAGCCCCAGGCAAGACACTCAGCTTGGAGGGGGACAAAGATGAAGCTTAAATGTCACCACCCTCTTGGGTTTCCTCTGCCCTTTTGCTCACATCCTTCTACCTACTGAGCCTGCCCCCTCTCCTGTTCTCTGTACATTCCAGCACATGCGGGATCTCGGTTCAGAAAGCTGGCCCCAACCTCCCTGCTCATCTCTCTCTTCCACTCCTGAGCTCTGACTTGCTTGAGTGGTGTGTGTGTGTGTGTGTG…
>scaffold_16984
GCTGGATGGCATCACTGACTTGATGGACGTGAGTCTGAGTGAACTCCGGGAATTGGTGATGGACAGGGAGGCCTGGCATGCTGCGATTCATGGGGTCGCAAAGAGTCGGACACGACTGAACGACTAAACTGAACTGAACTTAAGCCTTCTTTATGGTCCAGCTCTCACATCGATACATGACTACTGGAAAAACCATAGATTTGACTCTACAGACCCATGTCAGCAAAGTGATGGCTTTGCTTTTTAATATGCTCTCTAGCTTTTCTTCCAAGGAGCGAACGTCTTTTAATTTCATGGCTACAGTCACCATCCACAACAATTTGGAGTGATTTGTAATTTTCTTACATACAATCATGCTTCTGTTGCAACAAGATATGTTGGGCATATTTTTCATTCCAT…
TTCTGTGTGCCTCTTCCATCCACTTTTCTACTCTTCTAAAAGGCTTTCACAGCATCTCCTTTCTCATCAAACCCTTCTCCTCTCGAGCTTCCTGGTGAACTGGCTTCCTGTTGCTTTGAGCAAACGAAGCAAGCAGAGGAGACTATCCAGGTGTTCCCACCAGCTGCACACCCACCCCCTTGCTTATTTGCCTGAATGTTCTGCCTTTTCTCCTGTTACTGTGAGCGATGGCCAACCCTCTACCTGGGGCTGGATCCCATTCCCCATCTCCACCCACACAGCTGTCACAGGCCTTCCCCTTCTCTGCTGAGCCAGGTATTGTGAGGAGCAAAATCAGACAAGGGCCTTGGCTTCATTGAGTTTACTGGGGGTGTATTGAATGGCAGCCTTGAATCAAAT…
>scaffold_17005
TTCTCCAACACCACAGTTCAAAAGCATCCATTCTTCGGCACTCAGCTTTCTTCACAGTCCAACTCTCACATCCATACATGACCACTGGAAAAACCATAGTCTTCCATTTTATGAATTTATCATAATTTACCCATGCTATTTTTGATGGGCATTTGAGTTAGTTCCACTGTTCTCTATTACAGACATTCTTATAGATGGCTTTTGGTGCTTCTCTGTAACCTCTATGCATTTTTTTTTTCTAATTTTATTTTATTTTTAAACTTTACATAATTGTATTAGTTTTGCCAAATATCAAAATGAATCCGCCACAGGTATACATGTGTACCTCTATGCATTTTTGTTATGTGTATTTCTAGGGGTGAACTAGTGACTTCATTCTGACAATTTTGCAATGTAGTT…
TCAGTCCCAACAACTGCACTCACAAAACTATGTGAAAAATAGCATAGACAATGAACTTTTCCCGTTACTCTAATGCATTTCATTATTTAGACGGTTTGTGTCTGCCTCTGAGGAGGAAACTGGCCCCGAGTCTAACAAATATTTGTTCTGATGTGTTAAGGCAGTGTTTCTGGACATCTGTTATTTCGCCTTTTCTTATTCAGGCAAACCCTCAAGGGAGTAAATAAACAGTCTCCACCTTTAAGCCAGAAGTACTCGGAATCATTATAGACCAAAGGTTTACAAACATCTTTCAACTCAGCCTCGATTAAGATATTCACCATCGTTTGCATAGCCTCTCTCTACTGATACACCACTGAAAGAACATTCAAGCATCTTTTAGTAGGATCATGTCAAAAC…
>scaffold_17090
GGAGGAGAAGGGGACAACAGAGGATGAGATGGTTGGATGGCATCACCAACTCGATGGACATGAGTTTGAGTAAACTCTGGGAGTTGGTGATGGACAGGGAGGCCTGGCAGGCTGCAGTCCACAGGGTTGCAACAGTCGGACATGACTGTGTGACTGAACTGAACTGAACTGATCCTTCCGATGATCAAACAGGAGGCATGAAATGTTTCACAAGGCAAATGGAACTTCACTATGATATGCCTGCTGAAGAATCCCAGGATAACATCACATGTGATATGTTACACGCGTGAGAAGAGTCCTACATGACACTGCTCCTTAATATTACACAAAAACTAAACATATAAAGCCTGAGAATAGTCCTACATTAAACTGCTCATTAATATTACACAAAAACTAAAC…
>scaffold_17215
CTGTGATGTGGCAAAAAAAAAAAAAAAAGACTAGAACGTTATTAAATAACGTTAATCTCATTCCATTAAGAAAAGAATTAGGGTGGGAGGGAGGTTCAAGAGACAAGAGGAAGGGGAAATATGTATACTTATGGCTGATTCACAATCGTCATATGGCAGAAATTGTAAAGCATTTATCCTCCAATTAAAAATTTAAAAAGCAGTAACACATTTACTTAAGAAAGTCTAAAATGAATTGAAAAAGGTAGTCATATACAAAAACATAGAACACTTTACTAATTGTAAAATTTTAAAAATAGTTGGTAAATTTCTTTAATTTCTGATATAAAACTTAAAGATAGAACTATTAAAGTAAATATAACATGGACTTCCTTGGTGGCGCAGTGGATAAGAATCCAC…
>scaffold_17224
TCCCCCGTCCCTGGGATTCTCCAGGCAAGAACACTGGAGTGGGTTGCCATTTCCTTCTCCAATGCATGAAAGTGAAAAGTGAAAGGGAAGGCGCTCAGTTGTGTCTGACTCTTAGCGACCCCAGGGACTGCAGCCTACCAGGCTCCTCCGTCCATGGGATTTTCCAGGCAAGAGTCCTGGAGTGGGGTGCCATCGCCTTCTCCATCTTTACCACTAACACCGCCTAACACTCAAAGGACATAGTCCCGGACTTTTGTGAATCTCTAAACTCTCAAATGCTTCTATAGAGAAGAATTTCCTTCAGAAAATGAGACTTGGAGTGGTCCTTTAATAATCCTATATGCATAGACCTAAAATAAATTATAAAGGCACTGAAATGGTTTTACACATCATTTTTTT…
>scaffold_17243
CCCAATCCCTCCCAGCATCAGAGTCTTTTCCAATGAGTCAACTCTTTGCATGAGGTGGCCAAAATATTGGAGTTTCAGCTTCAGCATCAGTCCTTCCAAAGAACACTCAGGACTGATCTCCTTTAGAATGGACTGGTTGGATCTTGCAATCCAAAGAGTTCTCAAGAGTCTTCTCCAACACCACAGTTCAAAAGCATCAATTCTTTGGCACTCAGCTTTCTTCACAGTCCAACTCTCACATCCATACATGACCACTGGAAAAACCATAGCCTTGTCTAGACGGATCTTTGTTGGCAAAGTAATGTCTCTGGGATTAATTAGCAGGCATTAAAAACAGCATTTAAGTCTAATGAAGGAAAATGGATTAAAAACTGTTTAACACAGTGTCTATCTAGCATG…
>scaffold_17427
ATACTGGAGTGGGTTGCCATTTCCTTCTCCAATGCATGAAAGTGAAAAGTGAAAGTGAAGTCACTCAGTCATGTCCAACTCTTCACAACCCCACGGACTGCAGCCTACCAGGCTCCTCCATCCATGGGATTTTCCAGGCAAGAGTACTGGAGTGGGGTGCCATTGCCTTCTCTGAGTTAAATGCTGAGTAATTAGTTAAAGACATGAAAAAAGGTATGGTTAAAAAGCCATTAGTTAGAATAAAAGTGAATATTGAAAACTGCTTACATCAAAACAAGAAAGGAGGAATGAAGGGATTGTTGGAACAAGCAATAATATGCTAGATCTAAGGGGCTCAGATGGTAAAGCATCTGCCTGCAATGCAGGAGATGTAGGTTCAATTCCTGGATCAGGAAGATC…
>scaffold_17457
GAAAAACAAATGCTGTTCAAGGACACTGAAAGAACCCTGATGTTGAAAATCAGATCTGTATTGTGAGCAATGCTTAGAAATCCATGAGTTGACACATAGAATTACGCCTATGATCCTTGTAGTTCCCTCAGTGAAATATGTTGCGAAATGCTCTTCCTTTGTGGTATAGATTCATGAAGAAGCTAAATAGCATGAATCCTTTACATTGACAACTGTGAATTTAATTCTCCTGTGAATCCTATGTGACAACCACACATACCAACATGATTTATTAGTATTATATCAATATTTTTAGTCCTACTATATTTCAACTAAAAAGTCACTATACAATGGTACATGAAGTCAAGAAACAAAATCAGGGCAAATACTAAATATTCCATCCTTTGAGAAAGGGAGCGA…
>scaffold_17470
GTCCGGGTGCACACAGGGGCAGAGATAAAATGTGATCGAGACAGAGCAGACAAGGGGAGGAAAGAAAAGCTGGAGGAAAGCAGCCCCAGGAACCTGCATTAAAGTAAATGCAGTTTATGAAGTTTATGCTTTCCTCCTGGGGAGAGCTGGAATCTGTCCAACAGCCTCTCCAAGCCTGCCAGACAGCTCCCAAAGCAGAAAGTGCAGGCAGGAGTGCGAGCAAGCCAGTGATAGAGGGCAAGATGCACGGACTCTCTTTCTCCCCCTCTCTCTCTGGCTCTCACAGATCCCTCTCAGCCCCAGCAGCCGGCAGAGCCTGCGATGAGGGATGCGGATAAGTGTTTGGTAGGAGGGTCCCCGGGTGCTTCCCTGCCCTCTTACTTCCCCACCCCCATCTCC…
>scaffold_17571
TGATGGGCATCTGTGCCAACACCTGTTGGAACCAAAGCATCTCTTTATTATCCTAAAAAAAAAAAAAAAAAAGACTGGCACCCCAGAGAAGGTTCAAACCCACAGGAACATCAGTGTCTAAGACATAAGAAGATGGAAAGAGAAACCCTAGAAGATGTAGGGAAGCTGTGGGGAAGCACTATCCCTGGCATGAAGGAAGGAGGCCTAAACTTAGTAATAATAATCAAACACATAATAAGGACAAATGTCTATTTCAAGCACTTTACACATATTAGTTCATTTAATTCTACTCTCTGAAGTAAGTGCCATTATTCCCATATTAAAGAAAACTGGGGCAGAGAGGTTCAGGGACTTGCCAAAGTTGTACAGATGGTAAGGATGGGGATTCAAACTCAGCAA…
CCAAGACAGACTATATCCTAGGCTGTGAAACAAATCTCAACAAACTGGAAAGAACTGAAATAATGCAAAGTTGTTCTCTGAAAATAATGGAATCCAAGTAAAAATCAGTAACAGAAAGACAACAGAAAAATCTCCAAAGGAATTATGTTAGAAAATAATAACAAAAACTGAAAAGTCACAAAATATTTTGAAATCAATCAACACACTTCTAAATAAACTACAAGTCAAAGAGAAATCCTCAAAAGAAATTTAGAAAATACACAGAACTGGAAGAAAATGAGAAATACTACGTATCAACTCATCTTATCTCTCATTACCATTAAGTGCTGTCCTTTTAAAATCTTTGTCATGCTGGGCAAAAATGGTAATGCATTATTATCTTTACAGTTATTTGATTAC…
>scaffold_17594
GGAGCCTATTATACAGAGTGAAGTAAGCCAGAAAGAAAAACACCAACACAGTATACTAATGCATATATATGGAATTTAGAAAGATGGTAACAATAACCCTGTATATGAGACAGCAAAAGAGACACTGATGTATGGGACAGTCTTGTGGACTCTGTGGGAGAGGGAGAGGGTGGGATGATTTGGGAGAATAGCACTGAAGCATGTATAATATCATGTATGAAATGAGTCACCAGTCCAGGTTTGATGCACGATACTGGATGCTTGGGGATGGTGCACTGGGACGACCCAGAGGGATGGTATGGGGAGGGAGGAGGGAGGAGGGTTCAGGATGGGGACACATGTATACCTGTGGCAGATTCATTTCAATATATGGCAAAACCAATACAATATTGTAAAGTT…
TTGCCATTTCCTTCTCCAATGCATGAAAGTGAAAAGTGAAAGTGAAGTCGCTCAGTCGTGTCCGACTCTTCTCGCCCCCATGGACTGCAGCCTACCAGGCTCCTCCATCCATGGGATTTTCCAGGCAAGAGTACTGGAGTGGGGTGCCATTGCCTTCTCCGATTACTATGCTTTAGATCCTCAAAAGTGATTCTTCTTCTTATGACTGAAAATTTGTACTCTTTGATCTACATTATCATATTTCCCCCTCCCATCTACTTCTGGCAACCCTCATTCTTCTGAGGAACATTGTTTTTATATAAAATTTGTGTAGAGATTTTATCATGAAAAGATGTTGAATTTTGTCAAATCCTATTTGCGCATCTATTGAAATGATCATAGGATTTTTATCCTTCATTC…
>scaffold_17609
AGTAAAAGCCATGAAGGCAGCAAAGGGTTTGACCTGGTAGACTCTAAAAACTTGAAAAATGCAACATGAGACAAATCTTTGATTAGAATGTATACATGGGTTTCAGCTTCCACCAAATGAAAAGTTTATTTCCATTTTTTAACTTGGCCTTTTTCTTCAAGCCCAACATAACTCCTCAAACTTGGTAACTTGAATAAAATATTTTATTTGAAAACAAAACAAAACAAAAAAAAAGAATCCACCTTGCAATACATGGAACACTCATTTGATCCCTGGTCTGAGAAGATGCCACATGCCCACACTCTACAGACTGCAACCCACAAGTACTGAAGCCCTTGAGCCCTACAGCCTGTGCTTGGCAAAAAGAGAGCCACCATGAGAAGCCCTCACACTGCAACG…
>scaffold_17794
TGGTCATAACTTTCCTTCCAAGGAGTAGGCGTCTTTTAATTTCATGGCTGCAGTCACCATCTGCAGTGATTTTGGAGCCCCCAAAAATAAAGTCTGACACTGTTTCCATCAAGTGGTTTACCTAGGTCTAAAATTTTGTGATTTGATTCATTTTGTTGAAACATACATGGTTCTACAATGAGAGATGCTGTCTTCTTTCAAAGCCACGTTGAAATACCCTGGCAACTCTATAAGTGTTATTTGTGTACCTGCTTAGGCTGTTAGGTTTATCAGTTTCTTAACTAAAAGGTGTTCCATGGAAATCACATTAATCATTCATTTGTAATGACTAGATAGTAGGAATCCAATAACCAGTGAATTTTAGTCCTGAAATATTAATTCTTAGTCACTCAGTAGTTA…
>scaffold_17869
TTAGGGGTAGGAGGAGAAGCGGACACCAGAGGATGAGATGGCTGGATGGCATCACCGACTCGATGCACATGAGTTTGGGTGAACTCTGGGAGTTGGTGACGGACAGGGAGGCCTGGCGTGCTGCGATTCATGGGGTCACAAAGAGTCGGACACAACTGAGCCACTGAAGTGAACTGAGAGCAAGATAGCTAGGTTACACATGTTCTTACACCGTGCACTTCTTAAATAGCTACACCTCTTATGTTACTGATTCATTTCTACCTTATCTAGTTATTTATACCTGCTCCATAGCTCCCATTTCACTATGATGTTGAGAAGTAAAACCATTAATTTCTTATTCCCTTCAGAACTAACACTGCACTTGGCCCATAAAATACTGATTGAATGAATGATAATCCA…
>scaffold_17893
TGGAAACAGTGTCAGACTTCATTTTTCTGGGCTCCAAAATCACTGCAGATGGTGACTGCAGCCATGAAATTAAAAGACACTTACTCCTTGGAAGGAAAATTATAACCAACCTAGATAGAATATTGAAAAGCAGAGACATTACTTCGACAACAAAGGTCCGTCTAGTCAAGGCTATGGTTTTTCCAGTGGTCATGTACAGATGTGAGAGTTGGACTGTGAAGAAATCTGAGGACCGAAGAATTGATGCTTTTGAACTGTGGTGTTGGAGAAGACTCTTGAGAGTCCCTTGGACTTCAAGGAGATCCAACCAGTCCAATCTAAAGGATATCAGACCTGGGTGTTCATTGGAAGGACTGATGCTGAAGCTGAAACTCCAATACTTCGGCCACCTCAGGTGAA…
>scaffold_17896
CAAGAAACAAAAGACCATGTAGGCAGGAGTTCTCCGTGGCTGGGTTTGTTTGGTGTTTCTTTTCTTTTTTTTAAAGGAGTTGGCTGTATTTATAAAATGATTTTCAATGTCAAATTACTCAGTATGGTGACACAATGTACCTTTTCATTTTTAAAAAAGGGAAATGGCGGTCTGAACAAAAGGTAATACAAGCGTAAACTACAGCCAATCAATAGCTTCCTTAAAGATTCTGCATCTTTGTGACAAAAAGATACGGGACAATACGTGAAAATGGTCTCTCTGGCAGCGCAAGAGGGGCTTTCTGGCAGATACAACTGTCCAACAGTGAAATGAATCTCTTTAGTGGCTTTAAGAAGAGTTACTCCTCTGTGTGTACCTGTTGGGTGGGGCAAGGCCTTA…
>scaffold_17947
TACATATACACAATGGAGTATTATTCAGCCATTAAAAAGAATACATTTGAATCAGTTCTAATAAGGTGGATGAAACTGGAGCTGATTATACAGAGTGAAGTAAGCCAGAAAGAAAAACACCAATACAGTATACTAAGATGGTAACGATAACCCTGTATGAGACAGCAAAAGAGACACAGATGTACAGAACAGTCTTTTGGACTTTGTGGGAGAGGGAGAGGGTGGGATGATTTGGGAGAATGGCATTGAAACATGTATACTACCATACGTGAAACAAATCGCCAGTCCAGGTTCAATGCATGATACAGAACGCTCAGGGCTGGTGCACTGGGATGACCCAGAGGGATGGGATAGGGAGGGAGGTGGGAGGGGGTTCAGGATGAGGAACATGTGTACACC…
>scaffold_18115
TCCAGGCAAAAATACTGGAGTGGGTTGCCATGCCCTCCTCCAGGGGGTCTTCCCGGGAATGCAAGTGCTGCTTGGGAGGGAGGGAAGGCACAGTGAGTGGCTCTCTTCCTTTAACCTGCAGGGCAAATCCATCTCCTTAATTAGCCCCTCTCACCCATCCATCCCTAGAAAGGGGATGCAGGATGGATAAATGTTGATTTAAAAAAACAAATGCAATTAGGAAACTGAGGCTTGGAGAGAAGGATAGAGTAAAGGCAAAGAAAGACAGGTAGGAAACTGAGAGCAAACCAGCTTGCTGCCTGCTGAGGTTCAAAGGGGTGGGTGCTCATTCGTTGACACCCACTCAGCAAATGGCTGCTGGACACCTGTGTTCCAAGGGCTCTGCTGGACTCCGGGGGA…
>scaffold_18131
TTCCTCTGCCTTTTCTAAAACCAGCTTGAACATCTGGAAGTTCACGGTTCATGTATTGCTGAAGCCTGGCTTGGAGAATTTTGAGCATTACTTTACTAGGATGTGAGATGAGTGCAATTGTACAATGAACTCGGTGGCTCACAATTCCCTGTGTCACTATACTTTCCTGTATTTCTTAGCCTTTTCATGTGCATAAAGACTAACTATCATACCTCCTCTCATGTCCAGAAATACTGAAATAATACTTTACAAGCAATAGGCAATAAAGCAATTTTTGATTGACATCAACATTACTCTCAGATCTCTAGGACACACAATATAATAAAGAAGAAATTACCTGATTCAATTAAATGTAAACAAAGCACTTCTAATGGATATTGTACAGTGGGATAGATGTTT…
>scaffold_18157
GTGTTTGTGTCTGTGTGTGTGTGTCTGTGTGTGTCTATGTGTGTATGTGTATGTGTGTGTGTATGTATGTCTGTTTGTCTCTATGTGTGTGTGTGTATTTAATCACAAGAAGTAGGAGAAAAGTAGAGGTTCTCATAGGACAGAAGAACTGGAAGCAAACTAACCAGTATCAGAAGACAAGACCTGTATTTGTTTGCTGTTTGTACCTCTAACCAGGAATTTCTATTTGAAACATTGGAGGAGTTTCATGTAGTCTGAAGGGACAATTCTAGCTGACAGGGGACTGCTCTGTGATTACAGCATATCTCAGAGGTTGCAGCCCAGAAACCAAGTCCCAGAAACCTAGGATTTTCAAAATGCTTCCCATCATGTATTAAGAAGTCCTAGAGTGACAATTGT…
>scaffold_18160
TTTTTTTTTTTTTTTTTTTTTTTTTTTTTTCTTTTTTTTTTTTTTTTTTTTTTATTTTTTTATTTTATTTTTTTTTTTTTTTTTTTTTTTTTTTTTTTTTTTTAAAAAAAAAAAAAAAAAAAAAGAAGTGCCATCTCTCATGGAAGGTTCCTTTTACCTTGGAAAAGACCGTGTTGTTGTTAGTAGAAATCCAAACATTATTCAACCTATAATTTACTGACCAGCATGAAGTTGTCTCATTCAACAGACATTCAAAGCCAAAAATCACATGCAAAAAGCTGAACCCTATGCATGGTTAGTATAACTGCTCCTCCCTGGCACTCCTTGGGAAAAAAATGATGACTGCCAAATTGAAGCCTCCCACCCAGGCTGCTCTTCTGAGAAACAGAGCCACGTCTC…
>scaffold_18238
ACCAGGGTTCTTGGCCTTCCCCAGTCAACAGAAATTGATGAGGTCAGACGAGGAATTCAGGCGGGGCGTTATTGAGACTCATGCTGCACAGGAAGAGAAAACTAGAAGCAGGCGCCCTTGCTGGCTCCTCCCTTAAGAGGGGTGAGGGCGGGAGGGATCTGTGGGTGGGGCTGGAGGGGCGGCTTAGCTGGTCGGCCTGCCCCCTGGGTAGCGCTGTGTGCAGGCAGCATTAGCAGGACCCTCCTCAGGGAAGCGGCAGTTGGGCTTTGGCCTTTTTGTATCTTATTGTTCGTGATTTGTCCCAACTGCGCATGCCTGCAGTTATTTTCAGTCCCTTATAGTTAGTGGGAGGAGGAGAAGACTGTTGCTGGAGGAGACGTTCGTCCAGGTGCAAGCACT…
GATTTCATCAGTATAACAGACCAGTGGTTTATTAGAACCTATGCTTAGATTCATCTAAAACTCCTTTTCAAAATTCAAAATAAGAATAATCACATAATTTATTTGCCTAGCCTCTTTTTATCTCTAGATTCCAAATATTGATTCTCTCAACCAGAGAGCTTCTCTTAGCCAGAAGCTAACAAATATGATTGCTCTCTACAGTTCTACAGGTACAAATCTGTGAAGTCATTTGCCCAAAATCATCAGAGAGCTCTTTTTTACCTTCCTATAGTTGTCACTCACTTCCCAATGCATCTAATACAGAAAAACCACTCACTCTGTGAAGACCTTCCCTGCAAGGGTAATAGCAACGAATGGAAGCGATGCAGAGGGCTGCTCGTGTTCATTCTAACACACTGA…
>scaffold_18391
AACTTAAGATCCAAAGTGTCATGTGGCATGAAAAGTAAACAAAATAAATAAAAATAGATCTTTAAAAATAAATAAAGTAGAAAACATTAAAAAAAAAAAATGATCACAGCTTTGGGCACATGGTCCGCTCCCTTTGTGATGACCCTGTCAGGGGACTGACTGAAAGGCATGGAGCAGGGGAGGCAAAAAAGAGATTGAGACCATGGCTTTGAAGTCATCTGTGAAATGGATCATAGGGTGAGGGCTCTGGATTTCTTGAGCCTACTGACACCTCCCTCCCCAGTTTGCCTGAGTGTCACAAAGGTCAGAAGGTGCGGTCGATTCCTGGGGTCTCCATGACAGAGACCCACAGATTTTGGGGAGGGGGAGGCTCACACAGCAGATTCTATCCTCTCAGTA…
>scaffold_18441
AAGTAATGTCTCTGCTTTTGAATATGCTCTCTAGGTTGGTCATAACTTTCCTTCCAAGGAGTAAGCGTCTTTTAATTTCATGGCTGCAGTCACCATCTGGAGTCTATAATTCTGGTCAAAAGTCTTCCCAAATTATATTGTGCTGGTGTTTTTGTTATGACCATATTTCCAGATCTCAGTCATGTTGGTTTGTTTGAAGAAGAGAATATCCATTGTGTTAAGGAATGAGGGATGTAAAATCAGATAAACATATTTATAATCTAAGTGGGAAGTAGCATTAGATCCTTTCTTTGTTTAATTAACATAATTCACATTGATTTCAATTGAATCTCTGGTTCGGTAGTACTTGAAATTGAGCTTTAGCTGACCCTGATAAAAGGCAACTTGTGGTTTACATAC…
TCAATGCACAGTGCTTCAGGCCAAGGAGACTGCAGTTTATTTGACTATTTTATGGTAGGGGAGAAGGTTAAGTCTTGATGTGAAACCCCTGATATCAACAATGGGGACGGTACAGTCTACCAGCAGAGGAGAAGCTGGCAGGTAAGTCAGCTGCATCACGTCACAAGAAGAGTTTGAATCCTCACCGGAAGGGGTACCATCCTCTTCCAGCTCGTACTTCCCAAATCCAACAACCTGAAAAAGGCCAAAGACTTGAGGTGAGAGAGAATGCTGACCATGTTTGGGCAAAGACCTAGTAGGATCTAGGACACCAACCCAAACTCAGTAAATGGGTGAGACGACAAGCCTGCAAAGGACAGAGCTACAGCTTAGGTAACGATACTCACATGAACACTGAGC…
>scaffold_18502
TTGCTCTTTACAGCATCGGACCTTGCTTCTATCACCAGTCACATCCACAACTGGGTAATGTTTTTGCTTTGGCTCCATCCCTTCATTCTTTCTGGAGTTGTTTCTCCACTATCTCCAGTAGCATATTAGGCACCTACTGACCTGGGGAATTCCTCTTTCAGTATCCTGTCATATTGCATCAATGATTTGATGGACACGAGTTTGAGTGAACTCTGGGAGTTGGTGATGGACAGGGAGGCCTGACGTGCTGCGATTCATGGGGTCACAAAGAGTCCGACACAACTAATTGAACTGAACTGGACTGAATAAAATGGTATATTCTTAACTACCCATCGGGTAAGTGCTTCTTTGTTGTATTCTTTATTTTTTGCATATATTTTAAATATATTTTCATAATGA…
>scaffold_18526
ACAGTTCAAAAGCATCAATTCTTCAGTGCTCAGCTTTCTTTAAAGTCCAACTCTCACATCCATACATGACTACTGGAAAAACCATAGCTTTGACTAGATTGACCTTTGTTGGCAAAATGATATATCTACTTTTTAATATACTGTCTAGGCTTGTCATTCTTCCAAGGAGCAAGCATCTTTTAATTTCATGGCTGCAGTCACCATCTGCAGGGATTTTGGAGACCCAAGAAAATGAAGTCTCTCACTGTTCCCATTGTTTCCCCATCTATTTGCCATGAAGTGATGAGACCAGATACCATGATCTTCGCTTTTTGAATGTTGAGTTTTAAGCCAGCTTTTTCACTCTCCTCTTTCACTTTATCAAGAGGCTCTTTAGTTCTTTGCTTTCTGCTGTAAAGT…
>scaffold_18547
GGGAACACATGTATACCTGTGGTGGATTCATTTTGATATTTGGCAAAACTAATACAATTATGTAAAGTTTAAAAATAAAATAAAATTTAAAAAAAATGATTTTTAGAGATTATTTTTGAAATTCGTACTTGTTTTTCTGAACTCTTGATTATTTTCACATGTCAGTTTTTATAAGCAATTTGCTTCTTAACACTCTTAAGAAGTGATAAACAGAAGGTTTTTCATACTTATTCAAAAAAACCTTTAATGCTAATTTGTCAGAAGTCTTTTACCACTGTTGGGAATCTTGGGGAAAAAATGCTTTATGGGGACACACTAAGTACTTCCAGCACCTTAGGAGTCACTCAGCTTTCCAAAGATTTCGTCCTGTAACAAGGATGTGTTGTGCTATGGTTAGTT…
>scaffold_18632
GAAGAGTTGACTCATTGGAAAAGACCCTGATGCTGGGAGGGATTGGGGGCAGGAGGAAAAGGGGACAACAGAGGATGAGATGGCTGGATGGCATCACTGGCTCAATGCACATGAGTTTGGATGAACTCCGGGAGTTGGTGATGGACAGGGAGGCCTGGCGTGCTTCGATTCATGGGGTTGCAAAGAGATGGACATGACTGAGTGACTAAACCAAACTGAAAGATACAATCAGAAAATCACTGGAGCTGATTAGTGAATTTAACAAAGTTGCAGGAGATAAAATCAATACACAGAAATCACTTGCATTTCTGTATACTAACAGTGGAAAATCAGAAAGAGAAATTAAGGAATCAATTACATTCACCATTGTAACTAAAAGAATAAAATATCTGGGAATTA…
>scaffold_18761
TAAGGAGTTCATGATCTGAGCCACAGTCAGCTCCTGGTCTTGTTTTTGCTGACTGTATAGAGCTTCTCCATCTTTGGCTGCAAAGAAGATAATCAATCTTATTCAGTGTTGACCATCTGGTGATGTCCATGTATAGAGTCTTCTCGTATGTTGTTGGAAGAGGGTGTTTGTTATGACCAGGATCAAAAAGGTTTGTTAAGATATAAAGAGATACACTTATTTTTAAAATTATGGTGAATATAATTTAGGAGTTTTAGAGATATTGCATATATAAATTATGTACAACTTTTTGCATTATTCGACAACTAAGGAATGTTGGAAAGAAAAAAGAAATCATACACTGGGAAAAAGTTTTTCTTTTCTTCTAAAAAACTAACATCAAGTAAAGATGAGCTTAAA…
>scaffold_18805
CCAACCAGTCCATTCTGAAGGAGATCAGCCCTGGGTGTTCTTTGGAAGGAATGATGCTGAAGCTGAAACTCCAGTACTTTGGCCACCTCATGTGAAGAGCTGACTCATTGGAAAAGACTTTGATGCTGGGAGGGATTCGGGGCAGGAAGAAAAGGGGACGACAGAGGATGAGATGGCTGGATGGGATCACGGACTTGATGGACGTTGAGTTTGAGTGAACTCCGAGAGATAGTGATGGACAGGGAGGCCTGGTGTGCTGCAATTCATGGGGTCACAAAGAGTCGGACATGACTGAGCGACTGAACTTTGAACTTTCAAAAGTACAAATAATTGTTAATCCTCAAACCAATCAGAATGCAATTCAGATTTCTGATAATGGCAGGTATAAGAATCAATTTA…
>scaffold_18837
ACTCTTGAGAGTCCCTTGGACTGCAAGGAGATCCAACCAGTCCAGCCTAAAGGAAATCAGTCCTGAATATTCATTGGAAGGACTGATGCTGAAGCTGAAGCTCCAATACTTTGGCCACCTGATGCGAAGAACTAACTCATTTGAAGAGACCCTGATGCTGGGAAAGATTGAAGGCGGGAGGAGAAGGGGATGACGGAGGATGAGATGGCTGGAGGGCATCACCGACTTGATGCACATGGGTTTGGGTGAACTCCAGGAGTTGATGATGGACAGGGAGGCCTGGCGTGCTGCAGTCCATGGGGTCAAAGAGTCTGACACGACTGAGTGATTGAACTGAACTGAGGGGAGAGAGCCTCTCTAGACCAACTTGGCTGCTCCTTATTCAGCTACTATGACCAT…
>scaffold_18860
GGGCAGGAGGAAAAGGGGACGACAGAGGATGAGATGGCTGGATGGCATCACTGACTCGATGGACGTTGAGTCTCAGTGAACTCTGGGAGTTGGTGATGGCCAGGGAGGCCTGGCGTGCTGTGATTCACGGGGTCGCAAAGAGTCAGACATGACTGAAGGACTGAACTGAACTATCAATACGTAGTATAATACATATTATCACTACTATCAAAGTTTCTTTCTCTCATACAGATACATTTCTTGCAAGAGTTGTCAATATTTGCTTTCTTCATATCTTTCATCTATAATTTATGGCTAAATATGTCTTCAACTTGCCCCTTTCCACAGAACACTCGTCTCACAAGTTCACCAACAGCCATCACACTACTACATCCAATAGGCTTTTTCTCAGTACATACC…
>scaffold_18933
CCGGCGCGCAGGGCGCGAGAGGAGCGCTCCCCACGGCGGCGCGGCCCCAGCAGCCCCGGGGCCCGCGGGAGGACGGCGGCGCGGGAAGGGCTGGAGGGCCCCGCGTCTGCAATGCGGTCGGGCCGCTCCGCAGTCGGAGGGGGCCCCGGAGGGCCGCACCGGCACTGGCAGTCCCCGGCGGGCTGGGCTCCGCGGCCGCCGCGGCCGGACCGGGCTCCCAGGCGCGCGCGCAGGGTCTGCGGCTGATGCTCCGCAAGATGCGATAGCGAGGGGCGCGGCCCCCTGCTCCCCGGCCGCGCTCCGGAAGGACCCTCCTGGGGAACTGGCTGAAAGTTTTTGGGGATGGGGTGCTCCGAGAAGGCAGGCGAGTACGGAGGGGCAAAGGAGGTTAGGGGACTG…
>scaffold_19045
GGGGACTCCTGAGGCTCGATCCCGCCTTTGCGTATGTCGAGCCTCCTTCCTCATGACCTTTGCCACGGGCGGAGTGCCTCACGCTGGCCCCCAACAGGTAGCCTTTCCCTTCTCCAGGGGATCTTCCCCACCCAGGGATCAAACCCAGGTCTCCCACATTGCAGGTGGATTCTCTACCATATGAGCCACCAGGGAAGCCCAAGAGTAATGAATCCCTAAGCCAGTATTAAACTACTTATGGACATACTAACTTCTGGAAGATGCTCTGCATGCAATTTCCCCCCACTTGTTTGTCCCCAGAAAGCTTGAGATATTTCATCAGATCAATAGGGGCCCCAGGAAGCTACACCTCTGAAATGGTAAGGCTTAGGCTGGATTTATCCTAGGATCCTATCCCTT…
>scaffold_19049
CATGGCTGCAGTCACCATCTGCAGTGATTTTGGAGCCCAAAAAAATAAAGTCTGACACTGTTTCCACTGTTTCCCCATCTATTTCCCATGAAGTGATGATCTGTAGTTCTCCCTAAATCCCCTTTGTCCTTTGAACTTATCTGTTGTTTGTTCTACGTTGTGCGCTTTGTGCCCAGCATGGGGTCAGTGGACCGGCAGCAGCACTTGGAGCGACAGGGCTGCAGAATCTGCACAGAATCAGGCTGCTGAACCAGGGCTGTGTGGACTGCCCTGTGAAGAACATTCTGCAAGGTGATTCGATCCAGGTCCGCCCTTTAGATTCTGCAGGACTGTTGTGCGTTTCCTCCAGGAGGCACGCCTGGCAGCTGGCCTCTCTGGAGGGTGGCAGCCAGGGGGGCC…
>scaffold_19052
TTTCCCATGAAGTGATGGGACCAGATGCCATGATCTTCGTTTTCTGAATGTTGAGCTTTAAGCCGACTTTTTCACTCTCCTCTTTCACTTTCATCAAGAAGTCAGTAAAAAGGCTGAGATCAATTATCTTTTCACAAGGATGGACAGTGTGACTCCTGAGCAATAATCATTTTTAAGCCCTTCAAATAAACCAGACTCCTTTTCATTGTGTGATCTAAAATGTATTTGAAAAAGTGCATAAAAGTAAATAGACTATAAAGGTACAACTTAATTGTTATGAAGTGAATATCAGTGTAACCACTGCCCAGGCCAAGAAATAGGACACGGCTGATACCCACACTTAGCCGCTACCCCAATCACAAAGCAGTCCCCATCCCTTCCCTGGGAACAGACGCTTGC…
>scaffold_19165
ACTCTGCATATAAGTTAAATAAGCAGGGTGACAATATACAGCCTTGATGTACTCCTTTCCTGATTTGGAACCAGTCTGTTGTTCCATGTCCAGTTCTAAGTGTTGGTTCCTGACCTGCTTACAGGTTTCTCAAGAGGCAGGTCAGGTGGTCTGGTATTCCCATCCCTTTCAGAATTTTCCACAGTTTATTGTGACCCACATGGTCCAAAGCTTTGGCATAGTCAATAAAGCAGAAATAGATGTTTTTCTGTAACTCTCTGGCTTTTTCGATTATCCAGATAAAATAAATAATTATAAGCCCATACTGAAATAGATAGTAAGAAGGAGAGTGAGAGCAGACACAGTTTCTCCTTATGGAAGAATTTCAGTTAGTAAATATAGAAGGAATAAAGAAGATGG…
>scaffold_19185
ATCTTTTTTGTACAGTTCTTCTGTGTATTCTTGCCACCTCTTCTTAATATCTTCTGCTTCTGTTAGGTCCATACCATTTCTGTCCTTTATTGTGACCATTTTTTGCATGAAGTGTTCCCTTTGTATCTCCAATTTTCTTGAGATCTCTAGTCTTTGCCATTCTATTGTTTTCCTCTATTTCTTTGCAATGATTACTGAGGAAGGCTTTCTTATCTCTCCTTGCTATTCTTTGGAGCTCTGCATTCAAATGGGTATATATTTCCTTTTCTCCTTTGCCTTTAGCTTCTCTTCTTCTCTCAGCTATTTGTAAGGCTTTCTCAGACAATCATTTGCCTTTTTGCCCTTCTTTTTCTTGGAAATGGTCTTGATGATTGCCTCCTGTACAATGTCACAAACCTC…
>scaffold_19232
GACATTACTTTGCCAACAAAGGTCCGTCTAGTCAAGGCTATGGTTTTTCCAGTGGTCATGTATGGATGTGAGAGATGGACTGTGAAGAAAGCTGAGCACTGAAGAATTGGTGCTTTTGAACTGTGGTGTTGGAGAAGACTCTTGAGAGTCCCTTCAACTGCAAGGAGATCCAACTAGTCCATCCTAAAGGAGATTAGTCCTGGATGTTCATTGGAAGGACTGATGTTGAAGCTGAAACTCCAGCGAAGAGCTGACTCATTTGAAAAGACCCTGATCATGGGAAAGATTGGGGGCAGGAGGAGAAGTGGACGACAGAGGATGAGATGGTTGGATGGCATCACCGTCTTGATGGACATGGGTTTGGGTGAACTCCGGGAGTTGGTGGTGGACAGGGACGCC…
>scaffold_19298
AAAACTCAGCAGTGGCCACAGGACTGGAAAAGGTCAGTTTTCATTCCAATCCCAAAGAAAGGCAATGTCAAAGAATGCTCAAACTACTGCACAATTGCAGTCATCTCACACGCTAGTAAAGTAATGCTCAAAATTCTCCAAACCAGGCATGGGGTAGACCTGTGCAAAGGCACAGGGGCAGGATATGAGGATGTTTAGAAAGTGATAATTAGTCAACTAGAGACACGTTATATTAATACTTGAGGGTTAGGTTGAGAAGGATGTATACTGAGAAGGATCTCAGTGGCTGCCTTTCCCCCTATTTTTTTCCTTTAGATGGATTCCCAGATGACTCAAATTTTGAGAAACATTGACTGGACAGGAGCCAAATAAAAGAGTGAGATAGAACTAAGGGTCTGT…
>scaffold_19320
AGCTCAACTGGAATTCCATCACCTCCACTAGCTTTGTTCATAGTGATGCTTCCTAAGGCCCACTTGACTTCACATTCCAGGATGTCTGGCTCTAGGTGGTGGTCATACCATCGTGATTATCTGGGTCGTGAAGATCTTTTTTGTACAGTTCTTCTGTGTATTCTTGCCACCTCTTCTTAATATCTTCTGCTTCAATTTAAAAAAAGCAAACTCAAATTTCAATCCTGGCTCCTTAATGTAGTAGCTTAAAGAATTTGGGCAAGCAATTCAGAGAAGTAATCTCTGTGCACTTAAATTTTCATCTTGAAATGCAAATAATATCCCTCAGCTGTTGTGAGGAATCACTAAAGTAATAAGATAATGATAGTGATGATTTATTGAATTCTTAGTATGTACCAA…
>scaffold_19370
TCCGGGAGTTGGTGATGGACAGGGAGGCCTGGCGTGCTGCAATTCATGGGGTCACAAAGAGTCAGACATGACTGAGCAACTGAACTGAACTGAACTGAAGGGTCACCCATGGACTCCTAAGAGGTCCACAGACCCCAACTCTTAGCTCCTCTAAGAAGAGAAACCTTCCTGGAACTGTAGATCCCCTCTGCAACACTGCGTTGCAGTGCTTTCTCGCCACTTTTTCCATCTCCCTTGCTCTGCTGTTGTTGGTTAGTTGCTCACTTGTGTCTGACTCTTTTAGACCCCATGGATTGTAGCCTTCCAGACTCCTCTGTCCATGAGATTTCTCAGGCAAAATTATTGGAGTGGGTTGCCATTTCCTTCTCCAGGGGATCTTCTTGACCCAGGAATCGAACT…
TATTATGTCTCCTTTCCTCTTTAAAACGATTCAGATATTCAAAAAAATTTTCCATTTACACTCTCTGTGATTCAGTCATGCTGTGTACTATATTATTTAAACCTCAGAATTCTTAGGTCTTAGTCCTTAAGTTTTGATAAGAGCACTTTTTCATTTCTTGTTATACAGCAATGAATTGTAAGAATTAGTCCTGTGTTACTGGGAATAGAAATAAAACATGATCTGCGACTTCCAATGGAGTAGACACAGCCCTTAAAATTAATACATGGGGGACATTTCACTTAAGGAGCCATCAGATCTTTTAAAAGATCCTTATTTCTGTTTATCTATATAGCTAAATGTGAAAATAACCCTTTGTTTTTTAAAAAGTAATTTTTAAAAATCTCCTAGAATTAGTTT…
>scaffold_19409
CGGCAGCCCACCAGGCTCCCCCGTCCCTGGGATTCTCCAGGCAAGAACACTGGAGTGGGTTGCCATTTCCTTCTCCAATGCATGAAAGTGAAGTCAAAGTGAAGTTGCTCAGTCGTGTCCGACTCTTCATGACCCCATGGACTGCAGCCTACCAGGCTCCTCTGTCCGTGGGATTTTCCAGGCAAGAGTACTGGAGTGGGGTGCCATTGCCTTCTCCAGAGCAAAACTGCTGCTAAGTCGCTTCAGTCATGTCCGACTCTGTGCGACCCCATAGACGGCAGCCCACCAGGCTCCCCCGTCCCTGGGATTCTCCAGGCAAGAATCTAGTAAAACTAGAACCCAGCTATTCACTTTTGATTTTTCAGCACTTAATAGTCTACTTGGCACAGAGAAGGTGGT…
>scaffold_19619
GGAAAAGACTCTGATGCTGGGAGGGATTGGGGGCAGGAGGAGAAGGGGACGACAGAGGATGAGATGGCTGGATGGCATCACTGACTTATGGACATGAGTCTGAGTGAACTCCGGGAGTTGGTGATGGACAGGGAGGCCTGGCGTGCTGCGATTCATGGGGTTGCAAAGAGTCGGATGCTACTGAACTGAACTGAATTATTAGTGATGTTGAACATTTTTTCACATGCCTGTTTTGTATTTCCCTAGAGACTGAGATGAAGTGAAAGTGTTAGTTACTCAATCATGTCTGACTCTTTGCAACCCCATGGACTATAGCCCGCCAGGCTCCTCTGTTCACGGAATTTCCCAGACAAGAATACTGGAGTGGGTTCCCATTCCCTTCTCCAGGGGATCTTCCCA…
>scaffold_19624
TGTGGGTCACCTCACAGAGGAGGAAGTATTTAGGTAATGAAATTTCTCTATTTTAATCTTTGATCACCATAGGGCTTGTGACATTTTCCAGAGAGCCATGTTTCAGAAACCCGTAGAGTCTAATTTTATCATAAGCAATCCTAAACCAGAGACATCCCGCTATGAGCCTTGTATAAAGAAGGACTCTTCTCTTAGCGTGTAAGACACGTCTGTGTACCAAAAGATCTAGTTAACAGCATGTTACTAGAAGATTAAACTTGTTACTCTTTTTTAAAAATTATTTATTTATATTTTTGGCTGCATTGAGTTTTCATGCTTTGCATAGGCTTTCTCTAGTTGCCATGTGCGGGGGCTACTCTTCATTGCATCTCATTGCTGTGACTTCTTTTGTTGCAAGGT…
>scaffold_19742
GAAGAGTTGACTCATTGGAAAAGACTCTGACGCTGGGAGGGATTGGGGGCAGGAGGAGAAGGGGACGACAGAGGATGAGATGGCTGGATGGCATCACCAGCTCAATGGACATGAGTTTGGGTGAACTCCGGGGAGTTGGTGACAGGGAGGCCTGGCGTGCTGCATGCAATTCATGGGGTTGCAAAGAGTCGGACACGACTGAGTGACTGAACTGAACTGAACTGAAGGATTATTGTTTTAAACAGATTTGGGAGAATGGCATTGAAACATGTAAAATATCATGTATGAAACGAGATGCCAGTCCAGGTTCAATGCACAATACTGGATGCTTGGGGCTGGTGCNNNNNNNNNNNNNNNNNNNNNNNNNNNNNNNNNNNNNNNNNNNNNTGGGGAACACAT…
>scaffold_19746
GTTTCAATGCCATTCTCCCAAATCATCCCACCCTCTCCCTCTCCCACAGAGTCCAAAAGACTGTTATATACATCTGTGTCTCTTTTGCTGTCTCGCATAAAATAAGAACTCTCAGAGTGACTAAAGAAGATTCAATTGAGAAGTATGAGATTATCAAAGTTGTGACGTAAAAGGTCATCTCCAAATTTGAATTTCTTTTTCATTCTTAGGGCCTCTTTGAGCTGGCTCACCAACTTCCTCTGCATCTGCACCAGAAGTAGGTCTTGCAAGTTTAGCCAGAATCCAAATTACAGTTAGGCTTCCCTGGTGGCTCAGACGGTAAAGAATCTGCCAGTAATGTGGGAGATCCAGGTTTGATCTCTGTCTGGAAGATCCCCTGGAGAAGGGAATGGTTACTCA…
>scaffold_19783
TTTCTGGGGAATCCCATGGGCAGAGGAGCCTGACAGGCTACATACAGTCCATCAGGTTGCAAAGAGTCAGAGACGACTGAGCACACCAGCACCTATTCTGCCTTCAAGAAATTAAGAAAGCAAGCTTCATCATCCACCCTGTCATAAAAAAGCCTGGGAAAGTTGGCTGACCCAGCAGAATCTCTGCAAGTGTTGCTCTGTCACCTGTGGCTTACCTGCTCAGCTGGGACTCTTTGCAGATACCGAGTTTGCAGGCAGGCAGTAGAACTCCAGCAGAGGCGTGGGAGGTGTTCCTTCCCATGGGAGGTCTTTCCTCCCAGACCTGGAGGCCAGCCAAGACCAGCACCAGAGGTTGGGACTGCTCACTCTTGTCTCCCTCCATGCAGTGGTGTGGTACCA…
>scaffold_19821
AGAGTGAAAAAGTTGGCTTAAAGCTCAACATTCAGAAAACGAAGATCATGGCATCAGGTCCCACCACTTCATGGGAAATAGATGGGGAAACAGTGGAAATAGTGTCAGACTTTATTTTTTGGGGTTCAAAAATCACTACAGATGGTGACTGCAGCCATGAAATTAAAAGGCGCTTACTCCTTGGAAGGAAAGTTATGATCAACCTAGATAACATATTCAAAAGCAGAGACATTACTTTGCTAACAAAGGTTCATCTAGTCAAGGCTATGCTTTTTCCTGTGGTCATGTATGGATGTGAGAGTTGGATGGTGAAGAAGGCTGAGCACAGAAGAATGCTGTGCTTTTGAACTGTGGTGTTGGAGAAGACTCTTGAGAGTCCCCTGGACTGCAAGGAGATCC…
AGTTATTACAGTGAGATTCTCTCATTGTGAATAGCACAAAAGAATAGAAATAGGTAACAGCAGATGTATACCCAAAATACTTCATATTTGTACTTAATCAGGACAGAATTCACTGAATGGAAATGTAGACAGAATTGGGCAGGTTGATTAACCTGTATATTGAGTAAACTGTACAAATTAATAAATTGTTATCTCTTTCAAATTCAAATTTGTGTTAGTTGAATGAACATATACAGCTTCATTATATAATTTTACTGTATAATTTTAAATTATGAAGTAAAATACATAATTATAATTTTTATATACCACCAAGGAATAATGGTCACTGCATTGAATAATATTAAACCTTATGTTCATTTTTCATCTTTTCTTAATTTATTACTCTATTACACCCATATC…
>scaffold_19912
CCCGGCCGCCGCCCGTGACCTCGGACTTGGGTAGCTCCTCTCGGCTGTTCCTGCGCCGTCGCAGCCTGGCTGTCTCGGCTGCTGCCCCTGACCTCGGATGTGGGGTAGCTCCTCTCGACCGCGCTCTAGTGCGCCGGTCGCAGCCGCCCACGCTCCTCGCCAAGTCTCTGTCCCTCTGACTTCCCAAAGACTTGTGCTTTTCACCATAAAATAGGCCCCACAAGGTGAGGCAACGGGCAGCAGAGGACCGAGCCTGTGCCCAGAGGAGGTCATCTGACCGTGAATCAAGGGCTGGAATCTAAGGTCCCCTCAGACTGGCTGGACTCTGAATTTCTACTCCATCCCATGTGTGTGTCCCCTTCCGTCTGGGGGTGCGGGGCCTGGATAGGGTGTGGACAG…
>scaffold_19943
GCAGTTCTATTTCCAATTTTTTAAGGAATCTCCACACTGTTCTCCATAGTGGCTGTACTAGTTTGCATTCCCACCAACAGTGTAAGAGAGTTCCCTTTTGACACTTTTAATCTGTGACATAGGACAAATACAAGTTTTCTGCCTCTGAGTCTCCTTTAGTGTAAACTGAGGACAAAAATAGTATTTACTGTATGAGTGAGTGAGTGAAAGTCCCTCAGTCATGTCCGACTCTGTGACCCAGTGGACTATACAGTCCAAGGAATTCTTCAGGCCAGAATACTGGAGTGGGTCTTCCCACTCCATTTCTGATAGATGGGAAGGTACAACAAAGACAATTTCTATGGAAATAAAATGAGAAGGCAGTTTCAAGGAATATCTGACTTTATAGCCCAGTTTAGT…
>scaffold_20150
CAAAGAAATCCCAGGGCTGATCTCCTTCAGAATGGACTGGTTGGATCTCCTTGCAGTCCAAGGGACTCTCAAGAGTCTTCTTCCAAGGGACTCTCAAGAGTCTTCTCCAACACCACAGTTCAAAAGCATCAGTTCTTCGGCACTCAGCCTTGTTCACAGTCCAACTCTCACATCCATACATGACCACTGGAAAAACCATAGCGTTGACTAGATAGATCTTTGTTGGCAAAGTGATGTCTCTGCTTTTGAATATGCTATCTAGTTTGGTCATAACTTTCCTTCCAAGGAGTAAGGCTCTTTTAATTTCATGGCTGCAGTCACCATCTACAATGATTTTGGAGCCCCAAAAAATAAAGTCTGACACTGTTTCCACTGTTTCCCTAATTTATGTTAAACAAT…
>scaffold_20206
ATCCTGTTTTAGAAAATCTCTTATTGAGAATTTGATGAGACCATTTCAGTATCAGTCTGCTTCTATCCCTTTCTATCCCTTTTTCTAAACAAAAGCCTTGTTGCAAGCAATCAATCCCAGCAAGCCAATCAGCTTTCCACCATGCATCCTCTTAAATATTTTCTCTGAAGCAATGTTTCTAAATCCGTATGCTTTCAATAAGATGCTAATAAATGTTCTGTGAGGGAAAAAGAAAAAATAAGTTTACATAGTTAACTAAGCTTGAGGCTGGCTGGTAAAACACACTTAAACAGATTTCTTAATTACAGGAATTCTCTTGAGCATTTAGCCTCCTCTTTAAAGAGTCAACATTTAGCATCAGTTAAGCTCCTCCTTCTTTTTCCCCAAAACACTATTTTT…
>scaffold_20419
CCGGGGGGACTCCTGAGGCTCGATCCCGCCTTTGCGTATGCCGAGCCTCCTTCCTCATGACCTTTGTCACGAGTGGAATGCCTCACCGGCTCCCGGCACAAGAGTCTTTTTCCCCATCCTGTGTAAGTTCTGGCGGCTCTATGGTGGGGTTAATGGCGACCTCTTCCAAGAGGGCTTACGCCACACCCAGGTCTACTGCACCCAGAGCCCCGACCATGCTGCAGACCACTGCTGACCTGCACCTCCTCAGGAGATACCCAAACACAGTTCTGGCTCAGTCTCTATCAGGGCTCTGGGTCCTGGTGCACACAAGGTGTGTTTGAGCCCTCTGAGTGTCTCTGGTGGGTATGGAGTTTGATTCTAAACATTCTAAACTTCAGCCTTCCTACCATCTTTCTG…
>scaffold_20622
TTGCTCGAGAATTTCCAGGGAGACTCCTGAGGCTTGATCCCGCCTTTGCGTATGCCAAGCCTCCTTCCTCATGACCTTTGCCAGAGGTGGAGCTCGCTCTGGCCCCCAACACTTCTCACCTTTGAAATCCAAGTAAAACCCTACTTCTATCTGAGATTTTCTCCTTCATTCCAATTCACTTTGGTAGCTCAGTATCCCGAATCCCTCAATAATTATTATTTGCATTCTTAGGTTGTTAGAGTACAACATAATGTGTTGTCTTCACCTTTTCATGTATTATTTATCAAAAATAATCTATTGAATTTGTAATGTGTAAGACACTATATTTTAACCAAGCCTCTCGGATAGTTTCCAATATGAGTCTTTGCATCCATCACAAAGGTAGGATAGCAAAATTTG…
>scaffold_20690
ATTGGAGAAGGAAATGGCAACCCACTCCAGTGTTCTTGCCTGGAGAATCCCAGGGACGGGGGAGCCTGGTGGCTGCCATCTATGGGGTCACACAGAGTCAGACACGACTGAAGTGACAGCATAGCATAGCATAGCATTCTTAACTTTAATTTATAAATGACTTAATCTAATTAAAAATGTTTCTTAAGCTCCTTAGATAGAAGCTATATGATATACTGCTGCTGCTGCTAAGTCACTTCAGTCGTGTCTGACTCTGTGCAACCCCATAGATGGCAGCCCACCAGGCTCCCCCGTCCCTGGGATTCTCCAGGCACTGGGATTCTCCAGGCAAGAACACTGGAGTGGGTTGCCATTTCCTTCTCCAATGCATGAGAGTGAAAAGTGAAGGTAAAGTCGCTC…
>scaffold_20735
AGGGACTAGATCTGATAGATAGAGTGCCTGATGAACTATGGACAGAGGTTCGTGACATTGTACAGGAGACAGGGATCAAGACCATCCCCATGAAAAAGAGAAGCTCTAAAGAAGCATAAAACTAGCTGCTCAAAGAAACCGGTTGTCACATTGTAGGGAGAGAATTAATACTGGTCAGAGGACTGAGCTCAGCCACGAGGAGCTGTTGATGGCTTTGAATCTGGGGAGGTTTAAGCAACTGGAATCACTATTTTTTCTGTTCCAGTTGCAGTCGGCACTCAGTGAGCATGACTTGTGTGTGAGTGTGAAGAGGAAGTGATATGTCTGGGAAGACGCTGTGGTCCAGGTTAGCGCACTGCCTTCAGCAAGCATCCTGAGGGCCGTGTGCTATCGTAGTTC…
>scaffold_20772
AGTTCAAAAGCATCAATTCTTCAGTGCTCAGCTTTCTTTATAGTCCAACTCTCACATCCATACATGACCACTGGAAAAACCATAGCCTTGACTAGACGGGACCTTTGTTGGCAAAGAAATGTCTCTGCTTTTTAATATGCTGTCTAGGTTGGTTATAACTTTCCTTCCAAGATGCTCAATAAATCCTTGTTGCATGAATAACAAATGCTGGATCAGGAAAATATCAAAAATTCTTGACTATTATCATTTAATGTACAATATAAAAATTCTGAATTATCCTTACAATTATTCCACCAGCTACAATTTTTACTTTGGGAATCCTAGCATTTTTCTAAAGTGACACAAGGGGGCAGCATCGGTCTCCTTTTGAGTTTGCAGCCGTGCTCCAGGTTTACTTGG…
>scaffold_20786
CATCAGTCCTTCCAATGAACACCCGGGACTGATCTCCTTTAGGATGGACTGGTTGGATCTCCTTGCAGTCCAAGGGACTCTCAGGAGTCTTCTCCAACATCGCAGTTCAAAAGCATCAATTCTTCTGTGCTCAACTTTCTTTATAGTCCAACTCTCACATCCATACATGACCACTGGAAAAACCATACCCTTGACTTAACGGACCTTTGTTGAAAAAATAATGTCTCCGCTTTTAATATGCTGTCTAGGTTGGTCATAATTTTCCTTCTAAGGAGTAAGCGTCTTTTAATTTCATGGCTTCAATCACCATCTGCAGTGATTTTGGAGCTTAACCTGTTGTTGTAACTGCAAATATTTGTTATTAAACAGGCATATAAAATTTAAAAGTCTACAACCCTT…
>scaffold_20989
AGCTGAGTGCCGAAGAATTGATGCTTTTGAACTGTGGTGTTGGAGAAGACTCTTGAGAGTCCCTTGGACTGCAAGGATATCCAACCAGTCCATCCTAAACGAGATCAGTCCTGGGTGTTCATTGGAAGGACTGATGTTGAAGCTGAAACTCCAATACTTTGGCCACCTGATGCGAAAAGCTGACTCATTTGAAAAGACACTAATGCTGGGAAAGATTGAAGACAGGAGGAGAAGGGGACAACAGAGGATGTGATGGTTGGGTGGCATCACCTACTCAATGGATGTGGGTTTGGGTGAATTCCGGGAGTTGGTAATGGACAGGGAGGCCTGGTGTGCTACAGTTCATGGGGTCACAAAAAGTCGGACATACCTGAGCAACTGAACTGAACTGAACTGAAT…
GACCACCAGCCCTTGCCCCTGGCTCGGAGACAGCTTCCCAAAGCCCTGCTCTCCCTGGTCCTGGAGGATGCCTGCCAAAGACCAGGACAAAGTCAACTGCCTTCCTTAAAAGAGGCCGGCGAGGGCGCCTCAGGGGGTGCAAGGAGCTCACCGTTGCTGTAGAGAAGCTGTAACTTGTAGTGGGTGCCGTTATTGGTCTTCTCGTTGCCTTGTTCCTGAAAAGACAGAGACCCTTGCTTTCCATCCCCTCAAAATTATAAAAAGAGCAAAGGGACTTCCCTAGCCCAACTCCCACAGCCTTTCTCTTGGTCACTCAGCAGCTTTGAACAGACCCCTGCCCAGGCCCGGGTCAAAGGGCAGGAACATTGGACACTGGCCACGCTCCAAAACTTTCCAAGG…
>scaffold_21156
ACCCAGTTCCCCGACATCCACAAAACTAATGGAATCTACTCTGATCCTTAACTCTTCTCTCCTTTTCGCAATACTAAGTCTGGGGTTGTTCTCTCATATAGCCCATATACCATTCTTTTCTGCTTTTTAAGCTCTTGCTGGAGAACTCTTGCCTGGAAAATCCCATGGACGGAGGAGCCTGGTAGACTGCAGTCCATGGGTTCGCGAAGAGTCGGACACGACTAAGCGACTTCCCTTTCACTTTTCACTTTCCTGCATTGGAGAAGGAAATGGCAACCCACTCCAGGGTTCTTGCCTGGAGAATCCCAGGGACAGGGGAGCCTGGTGGGCTGCCATCTATGGGGTCTCGCAGAGTCGGACACGACTGAAGTGACTTAGCAGCAGCAGCAGTATGGTACA…
>scaffold_21162
TGGAGACGTGTCTGATCCTCTCGACCCCATCTTTGCTGTAGTATTCTTTTGCTGTAGTATTCTTTCTCAGCCGCGTTGTGCACGTTCTCGGGACCTGATCGACTTTGCTGGCTGGCTCCAGTAGCAACCCACTCCAGTGTTCTTGCCTGGAGAATCCCAGGGATGGCAGAGCCTGGTGGGCTGCCGTCTATGGGATCGCACAGAGTTGGACACAACTGAAGTGACTTAGCAGAGAGAGAGACAGAGGAAAAAATGGAAACAGTGACAGACTTTATTTCCTTGGGACAGTGACTACAGCCATGAAATTAAAAGATGCTTGCTCCTTGGAAGAAAAGCTATGGCAAACCTATACAACATCTTAAAAAGAAGAGATACCACATTGCCAATGTAGGTCCACAC…
>scaffold_21192
GCAGGAGGAGAAGGGGATGACAGAGGATGAGATGGCTGGATGGCATCACTGACTCGATGGACGTGAGTTTGAGTGAACTCCAGGAGTTGGTGATGGACATGGAGGCCTGGTGTGCTGCGATTCATGGGGTCGCAAAGAGTCGGACATGACTGAGCGACTGAACTGAACTGAACTGAACCACTGCATATTGGTTTTGGTAGATAAATGAGTAGAAATTCTAGCACCAAGGACAGCACCTGTTAATTGAGCATAGAGTTAATACATGTTTTTAAAGTATTGTTGTTCAATCACCAAGTCTTGTCTGACTCTTTGCTATACCATGGACTGTAGCATGCCAGGCTTCCCTGTCCTTCACTATCTCCTGGAGTTTGTCCAAATTCAGGTCCATTGAATTGGTGA…
>scaffold_21253
GGGTGTTCATTGGAAGGACTGATGCTAAAGCTGAAACTCCAGTACTTTGGCCACCTCATGCAAAGAGTTGACTCACTGGAAAAGACTCTGATGCTGGGAAGGACTGGGGGCAGGAGGAGAAGGGGACGACAGAGGATGCGATGGCTGGATGGCATCACCGACTCAATGGACACGGGTTTGGGTAGACTCTGGGAGTTGGTGATGGACAGGGAGGCCTGGCGTGCTGTGATTCATGCAGTCCCAAAGTCGGACAAGACTGAGTGACTGAACTGAACTGAATGGAGAAACGCACAGATACTGTCCTCCACAAACTAGCTTCAAAAACAAAATCTGGCCAAATACCTGATTAGATGATAAAAAAACTCCAAACAAGCAGACTTTTAAAATACACACACACAC…
>scaffold_21267
CATGACTACTGGAAAAACCATAGCCTTGACTAGATGGACCTTTGTTGATAAAGTAATGTCTCTGCTTTTTAATATGCTGTCTAGGTTGGTCATAACTTTGCTTCCAAGGAGTAAACGTCTTTTAATTTCATGGCTGCAGTCACCATCTGCAGTGATTTTGGAGCCCAAAAAAGTAAAGTCAGGCACCGTTTCCCCATCTATTTGCCATGAAGTGATGGGACTGTATGCTTAACTAACTGTAATTTTGCACATTACTAGACTATGCCGTCTATGGGGTCACAGAGTCAGACACGACTGAAGTGACTTAGTAGTAGTAGACTATGCCAGTTTACTCATCTGTAATAACAACTACCTCACAAGGTTGCAGTGAAGATTAAAATTAATTCTGGTAAGAGCCTT…
>scaffold_21379
GTGGTGTTGGAGAAGACTCTTGAGAGTCCCTTGGACTGCAAGAAGATCCAACCAGTCCATCCTAAAGGAAATCAGTCCTGAATATTCATTGGAAGGACTAATGTTGAAGCTGAAACCCCAATACTCTGGCCACCTGATGTGAAGAACTGACTTACTGGAAAAGACCCTGATGCTGGGAAAGATTGAAGGCGGGGGGAGAAGGGGACGACAGAGGATGAGATGGTTGGATGGCATCACCAACTCAATGGACATGAGTTTGAGTAAAGTCCAGGAGTTGATGATGCACAGGGAGGCCTGTTGTGCTGCAGTCCATGGGGTCACAAAGAGTCGGACATGACTGAGTGACTGAACTGAATTGAAACCTAGCCAAAGACACTCCTTCCTTTCCACCTTTAACCT…
>scaffold_21449
TGGTCTCCCTAGTGCTATACCATGACTATCCTTTCACTGGGTGGTTCAGCCAGTGGGTTCACATTTATAAAACAGTCTCTTCATTTTTTTTTAAAGACTTTATGTTTGCCAAGGTCTCCAACATCAAGGAGAGCGGCTCTCCTGTTTTCATCAATAGAGCTAATAAATACATTGTACCGAGGACCTAAAAAAGGGCACACGGTGCCAAGACGATGTATGGGAATCATCTCTGTGGATATCTGTGGATGAGACAAGATTAAAAAACATTCAGTCTGTGCCTCTGCTATAATCTCGAGCTTCTTGGTGCTTTTACATCTTCCATATAGCCTTCCTAGGTGTGTTTAAGTTGATAAATGTCTCTCTGGATAGAAGCATCATGCTAGAATATCAGTGCCTACA…
>scaffold_21450
TTTTTTTTAAAAAAAAAAAAAAAAAAAAAGAGTCCTGTTGCAGTAATGACTCTCCAAGGAGTCCCTAAACTAGGACTTAGCTACTTTTCTATACCTGGTCTATGGTCCCTTTCCTGAGAACGAATAAGAATTAGTGTAAAAGACATTTTTCATATAGATAGGAGACACGATTTTCTTTTTTAAAGTTTTCCTCCAGAATTTTAATAAGGGATTTATTAGAGCAGCACAAAATTGAAATGATCTCAAATTTTAGAGATGAGGTAATTATTAAGGAGAAAAGGCATATCCTTTAAAAAATATAATAGTTATAGTCAACTAAAATATGTGAAATTAGTCTTGGAAAAATTTTAAGTAGCTTTTTTTCTTTTTAATATTATTATAATTACTATTTTGATGTGT…
>scaffold_21527
TGGCTGGATGGCATCACTGACTCGATGGATGTGAGTCTGAGTGAACTCCGGGAGTTGGTGATGGACAGGGAGGCCTGGCGTGCTCCGATTCATGGGGTCGCAAAGAGTCGGACATGACTGAGCGACTGAACTGAACTGAACTGAGGGAAGCAATTACATATTTTATCATCTTTTTGAAAGTACGCTGGTGATTTAGTATACTGGTGATTTAATAATATGTGTAACAAATTGCCCCCAAACTTAGCAGCTTGACAACAAACATTATGTCACACAACTGTTGACATTAAGGAGCTCGGGAACTGCTTAGCTGATTGATTCTGTCTCCAATGAGGTTGCAGTCAAGCTGTTGAACAGGTTGGCAGTCACATCAAGGATTGATGGGCAATGGAGCATCTGCTT…
>scaffold_21546
GTTGACTCATTGGAAAAGACTCTGATGCTGGGAGGGATTGGGGGCAGGAGGAGAAGGGGACTACAAAGGACGAGATGGCTGGATGGCATCACCGACTCGATGGACATGAGTTTGGGTAAACTCCCGGAGTTGGTGATGGACAGGGGGGCCTGGTGTGCTGCAATTCATGGGGTCACAAAGAGTTGGACACGACTGAGCAACTGAATTGAACTGAACTGATGCCCCTGGGACCAGTGCATGGAACTAACAAGGACACACGGCTCGTCTCAGTCTAAGGAAGATCTGTCCACCAGTGCAGCCTTGCCCCTAGCTACAGGGGTGTCCTCCTCATGCTGTAGGGAGTCACCCAGCGACGGCTGTGTTTAAGAAGAGGGTGCTTGTCAGAGTGAGCAGACGATT…
CCTCATCTTCCCATTTTGTGCCTTTCCGTCCTGTGTTCCAACATCCTCATTCCTGTCTGCCAGGGTCTCCTGCCTGCTCTGCCACCACCCTAACACTGCAGGACTGCCCTTTGGCTTCCTTCCTCCCCCTGGGGCTTCGGGGCGGGACCTCTGTTCAAATTCTCTGCCCTGGAGCAGACCTCCCAGATGCCTGTCTCCAGAGAGACTTTCTGGAGATCATGCCCATCAGATACAAGAAGAGAGTCTTGCTGCGACAGTTTCTGGCAGGCAGGTGATGGAGTCGGGGAAGCAGCAACCTGGGCTGTCCGTCCCCAAGCCCAGGGCTCCAGAATAGGGCCTGCAGCCTTGTCTCCAGGCCGGCTGGGCCCCTCACCATCTTAGCATTCAGGGCGTAGCTGC…
>scaffold_21571
CTGGCAGGATACCGTCCATGGGCTCATGAAGAGTCAGATGCAACGGTGGTGACTTAGCATACACATTTTCCCCTGGGGCCCCTGTTTATACTGAACCCAGCAGACCTGCACCCATCAGTCCACTTCCATGCTACAGCCTGAGGGATCTTTCTGTAACAGTGTCCTTGCTGGCCTCCCTACCTCAGTCTCACCCCTCCATCCGAGAAACCAGAGGGATTTTTCTGTAACACAGCCTCTTACATCACCTTACCTACCTGCCAGCTCTGCCTAGAGTTTAGATCGAAATCAACACACGCTGTAAGTCCCCCTGAAATCTGATCCCTGCTTTAGCATCTCTCCTCCCACCTGCCCACAAGCCTGATCTTCCCACCTTTGCAGAACACATGTAATCCACTGGAT…
>scaffold_21603
TTTCCTAATTGTTGAGTTTTAATAGTTCTTTGTGTATTTAAGATACCCGTTCTTTATCAGATATATATTTTACAAATATTTGCTTCCAGTCTGTGGCCTGTCTTTTCATTCTCCAAACAGTGTCTTTTGCAGAGCAGAAATTTTTAATTTTAATGAAGTCCTACTTAACAGTTTTTTCTTTTCATGGATTGTGCTTTTGGCTTAGCAAATAAAAAGGCATTGCAAAACCCAAGGTCACCTAGATTTTCTCCTGTGTTATCTCCTAGGATTTTTACAGTTTGCACTTTACATTTAGGTCTATTATCCATTTTGAGTTAATTGTCATGAAGGGTATAAGATCTGTGTCTAGGTTTTTTTTGTCATGGTGATGTTCCAGCACCATTTGTTGAAAAAGGCTAA…
>scaffold_21836
GCCACTCCATTTCTTCTGAGGGATTCCTGCCTGCAGTAGTAGATGTAATGGTCATCTGAGTTAAATTCACCCATTCCAGTCCATTTCAGTTCGCTGATTACCTGAATGTCATTCTAGATCATTTTATTCTAGATCTAGATCATCATTCTAGATCATTTTATTGCTACCTTGACCACAGGACACATCAGTCATCACATGACTGAGATTTTAATATCTACGAAAACCCAAGAACACTATCTTAGAATGAGTCACCATTTCCTATGACAGAGGCTACCAGCAAAGGTCCCAATCAGAAGTGGGACTTTCAAAGCAGAAAGAATAGTTCCAACAATGCACAGTGCATTTCTGTGATTGTTTTCGCATTTTTTTTCAAAACCATCTGAGGGACTGGTCGACTAT…
>scaffold_21845
GGACAGGGAGGTCTGGCGTGCTGCGATTCATGGGGTCGCAAAGAGTCAGACACAACTGAGCGACAGATCTGATCTGATACAGTTAATGCCTCTATTAACAAAGATGGCATGCTTAAATGGCAGTTTTTATTAAGAAGATATTATTTCTAGGACTTGCCTAATGGTCCAGGAGCTAAGACTCTGTGCTCCTAATGCAGGGGGCCCAGCCAGGTTCAATCCATGGTCAGGGAACTAGATCCCACATGCCACAACTAAGAGTTTGCAAGCAACAACTAAAGATCCCACGTGCTGCAACAAGGATCCTGTGTGCTTCAACGAAGACCTGTTGCAGCCAACAAAAGTAAAAAGTCAACACCCTTTAAAAAAAAACAACAAGATATTATTTCTAGAAGAAAAAAT…
AAATCTAGAGCAAATTGATTGAATCAGAAATCAGAAAAGTCCAGGACCAGAAGGAAAATTTTAAAAATAATTTTTTAAAAAATGTGGCAAAACTAGAATCCTCATGCATTGCTAATGAGAATGTAAAACGGAGCAGCTGCTATGGAATAGTTTGGTGGTTTTTTAAAAAGATGAACACAAAAATTACCATATTACCCAGCAGTTTCAGCCCTAGGTATATATATCCCAAAGAATTGAAAACTGGGATGCAAACAGATATCTGTATGCTAGTGATCATTGCACAATGTTTCACACTGGTCAGAACGTAGAAATGACTCAAGTATCCGCCGACAAAAGAACCCTTGAGCAACGTGGGTTTGAACTGTTGAGTGTCCACTTAATACACAGATTATTTTTCAG…
>scaffold_21938
CAGTGTTGAAAAAAGATCTTTATCCTTAAATCAGACATTAGGGAAACAAACGGAATGTTACATGCTGGCATATTTTAAACGCTAATTTTTTTACTTCCCCATGAAGGAAAAAAAAATGGCATTTGCAACTCAAGATTTGCTCTGGAAAATAAAGTTTTTGCATTTATTTACCAAAAAATAAGAAAAGGAGGATCAGGAGCATTTAGGGAAACTTTTATTCTTTGCCTGTCTCTCCAGCTGTCAGGTTATAATAGCATTGGCCTTTGTTGCTGGGCTAAAGCAAATGGATGCCCCTTAAATTAGCCTGGGAAATCAAATTTCATAATGTTTTAACTGGAAGTGATCTAAAATTTTACCTGATCCAACTCTGTTTTTATAGTTGAGGAAGCTGGGAGGAAA…
CTTGTGATCCTGTTTCAAAAGAATCGGCTTCCCAGGTGGCACAGTAGTAAAGAATCTGCCTGCCAATACAGGAGACTCAGGTCTGATCCCTGGATCAAGAAGATATCCTGGAGGAGGAAATGACAATAAACTCCAATATTCTTGCCTGGAGAATTCCAGGGACAGAGAGTTTGGCAGGTACAGTCCATGAGGCTGCAAAGAGTTAGACATGAGTGAACACACAAGAAAAATAATAAGATCCTGTTTCAAAGAGTAGCTTATTTTTCTAGATTAAGTAGATAAGAAAACATTTTATATGACCTTAGTTTTAATCCCTGTTCAGCCACATATAGCTGTGTAGCTTTGGTCAAGTCATTTATATTGTCTGGGACTCAGTTTCTTCCTCTAGATGAAGGTAGG…
>scaffold_22088
GATTGGAATGAAAACTGACCTTTTCCAGTCCTGTGGCCACTGCTGAGTTTTCCAAATTTGCTGGCATGTTGAGTGCAGCACTTTGACAGCATCATCTTTTAGGATTTGATTAGGATTAGAGCCTCTGCTGCTGCTGCTGCTGCTAAGTCGCTTCAGTCGTGTCCGACTCTGTACGACCCCATAGATGGCAGCCCACCAGGCTCCTCTGTCCCTGGGATTCTCCAGGCAAGAGTACCGGAGTGGGTTGACATTGCCTTCTCCTATTAGAGCTACTAGAACACCTTAATCCCATCACACTAATTTCATACCTCCAGAAATGTAAGAGAATAAATGTGTACTGTTTTGTTTGGGGGGCCATACTGCACCACTCATGGGATTTTAGTTCCCCAGGCAGCAATT…
GCAAGTTGAATTTAGAGAACTTAATTATTTACATGTGAAACAAAATGACTTAAGAAGCAGTTATAGTAGTTTTCAGCATCAATATTAAAAGCAATGTAAATTATTAAGATAAGGATGTATATAATATTCAGTTCAGTTCAGTCGCTCAGTCATGTCCGACTCTTCATGACCCCATGAATTGCAGCACGCCAGGCCTCCCTGTCCATCACTACTTCCCGGAGTTCACTCAGGATCACGTCCATCGAGTCAGCGATGCCATCCAGCCATCTCATCCTCTGTCGTCCCCTTCTCCTCCTGACCCCAATCCCTCCCAGCATCAGAGTCTTTTCCAATGAGTCAACTCTTC
>scaffold_22117
TCAAGAGCACAGAGTCTTAGCCACTGGACCATCAGGGAAGTCCCGATGCTCTACATTTTCTTTTCCACACCCCTCACTCCAGCACTTACACACTTTTCTCTATTTAGCTATGGTATGTTGTTTATTGTCTGTCTCACTCCGTTAGGATGTCAGTATCACAGGTCAGAGATTTCTGGCAGCTTTCTTTCATTGCTGTATCCTAAAAACCTAGAATGGCATGTAGTGGATACCAAATAAATATTTACTAAATGAATAACTGCAGGTATATGCAAATGTCTTCAAAAAAAAGTAGGATGCTTGGAATATTTGAGGTTGTGATTTAAATAAGACCCATCATCAGGAATTTGTTGAGTGAATTAGTAATCAGAATGTTTTACTCTGCAAGCAACAACAACTCAA…
TGTGAGGGTTAGGGTTAGGGTTAGCATTGCAGTGGCTTCTCTTACTGTGGAGCATGGGCTTTAGGGTCCTCGGGCTCAGTAGAGGTGGTGCATGGGCTTAGTCGCCCTGCTGCATATGGGATCTTCCCAGACCGGGGATGAAACCATGTCCTCTGTGTTGGCAGGCGGATTCTTACTACTGAGTCACCAGAGAAGCCTCATTTCTAGTTCTGTCTAAATTCACTCACAAATTAATATTTTGTTGTTGGTTTGAGCACCCTCTCCCCCCTGGTGACTATAGGAGATGCTTACTTGAAATTTCTAACACAGGGCTCAGAAAACAGAGTCTTACAAGCCAGATTGGCCCCCCGCACGTTTTCATATGGACCTCCGAGATAGGAATGGCTTTTAGATTGTAAA…
TTCCAGGCTTTGTCCTCTAACTCAGAGTAAATATATTTTCTCTGGAGTCATACTTGTGAGATCTAGTTCCACAATCAAGGATTGAACCCAGGCCCCTGCATTGGAAGTGCAGTCTTAACCACTAAACCACCAGGGAAGTCTTTGTTTCCCTTCTTTTTAAAACAGACTTTGTTTTTAGAGCGGTTTCAGTTCAGTTCAGTCTCTCAGTCATGTCTGACTCTTTGTGACCCCATGGACTGCAGCACTCCCGGTTTCCCTGAGAAGTTTCAGGTCACAGCAAAACTGAGCAGAAGGCATGGAGATTTCCCATATAGTTCCTGCGTCCACGCATGCACAGGTTTCTCCTTTATCAAGATCCTACACCAGAATGATCCATTTGTTAAAACTGACGAACCTACA…
>scaffold_22127
AACAAGTGGGACCTGATTAAACTTAAAAGCTTTTGCACATCAAAGGAAACTATAAGCAAGGTGAAAAGACAACCCTCAGAATGGGAGAAAATAATAGCAGATGAAACAACAGAGGATTAATTTCCAAAATATACAAGCAGCTCATACAACTCAATACCTGAAAAACAACCTAATCAAAAAATGGGAAAAAGCCCTAAACAGACATTTCTCCAAAGAAGACATACTGATGACTAACAAACATATGAAAAGATGCTCAACATTGCTCATTATTAGAGAAATGCAAATCAAAAAACTGCAATGAGATATCACCTCACACTGATCAGAATGGCCATCATCAAAAAGTCTGTAAACAATAAACGCTGGAGAGGGTGTGGAGAAAAGGAAATGCTCTTGCACTGT…
GAAGGCATTTGGTGTCAATTAGTTCCCGCAACCCCTGTCCAAGGGGTGCACGTGATGTTATGGCCAAAATGAGCTGATGCTGTAAATTAGGGTGCTGAGGGCTCTCCATCTACTGAATACAGGCTGTTCTCTGAGTGGTCCTTGGGAGCAAGTGGCCAGCAAACTTTCACTTACTTTGATAAGTGGCATCCCTGCACCTTCTTCCCTTCAGCCTTAGGCAGGTCAAATTTCATCCAGAGGCAAGAGAGAAAGGCAAACAGGGTTCCCATGGGGACGTGGTCACTTCCTCTAGCTCCTCTCCCCAAAGCTCCGCATTTTGCGTTATTTCTAATTCTTTGATTATGTGCTTGTAAAGACACAATTATGTAATCCCGAAGCAATTCTAAATCCAGGGTAGTG…
>scaffold_22136
AGCATCAGTCCTTCCAATGAATATTCAGGACTGATTTCCTTTAGGATTGACTGGTTGGATCTCCTTGCAGTCCAGGGGACTCTCAAGAGTCTTCTCCAATACCACAGTTCAAAAGCATCAATTCTTTGGCGTTCAGCTTTCTTAGTAGTCTAACTCTCACATCCATACATGACTACTGGAAAACCATAGCTTTGACTAGACAGACCTTTGTTCGCAAAGTAATGTCTCTGATTTTTAGTATTCTGTCTAGGTTGCTCATAGCTTTTCTTCCAAGGAGCAAGGGTCTTTTAATTTCATGGCTGCAATCACCATGTGCAGTGATTTTGGAGCCCAAGAAAATAAAGTCTGTCACTGTTTCCATTGTTTCCCTATCTATTTGCCATGAAGTGATGAGACCAG…
AAAGCAGCCGTCTAAGTTTATGGATTGTGTGGGACTGTCCTCCTGTATCTGGGGACCAGTGTAACCCCTACGGCTACCCATCTGAGTTCACCTACTTGTTCTTGGTATCCAGAGGAAGGTGGCTGTCCCTGCATCTCAAACTCCAGCCTTTGTTCTCATAGGGACACAGAAGGCTCTGTCTCTGCCCCTAAAATGAATCGGATGGGGCTCCAGACAACTCAAGATGCCCATTGAGCCACAGGACTGTTTTCATCCTGCCAAGCACATCCTCCCTTGAGGGCTGGTTCACCCACCCCATCACCCGCACTGCTCCTTCTGTCTCCTCGCTCTTTCTTCCCCAAGCCTTTGGCAGAGAACATCCTCTGGGTCTTAGAATAGAGCAGCTATTTTTTGTGCCTC…
>scaffold_22147
ACACGACTGAGCGACTTCACTTTCACTTTTCACTTTCATGCATTGGAGAAGGAAATGGCAACCCACTCCAGTGTTCTTGCCTGGAGAATCCCAGGGACCTGGGAGCCTGGTGGGCTGCCGTCTATGGGGTCGCACAGAGTCGGACACGACTGAAGCGACTTAGCAGCAGCAGCAGCAGCAAGAATCAGTGATAAGAGGACAAAAGTTCCATAGGCAGGGAGTGGGAGGGAAGGCAATTCGTAGAAGTAACAAAACTGGCCATTAAGACATGAAAAGATGCTTGGTCTCAGCAGTAATGCTGAAATTTAATTTTAAGTTTAATGAAACAAACAAGTATTGTCTTTCACCCATCAGATTGACCAAAATTAAAAGTGTGATGATATCAATAATTTACAAGGT…
>scaffold_22158
GATGTTATTTTCTTGGGCTCCAAAATCACTGTGACTGCGGCCATGAAATTAAAAGACGCTTGCTCCTTGGAAGAAAAGCTATGACAAAAGCCTAGATAGCATATTAAAAAGCAGAGACATTACTTTGCCAACAAAGGTCCATCTAGTTAAAGCTATGGTTTTTCCAGCAGTCATTTATGGATATGAGGGCTGGACCATAAAGAAAGCTGAGTGCCGAAGAAGTGATGCCTTCAAACTGTGGTGTTTGAGAACCTTGGACTGCAAAGTGATGAGACCAGTCCATTCTAAAGGAAATAAGTCCTGAATATTCATTGGAAGGACTGATGCTGAAGCCAAAGCTCCAATACTTTGGCCATCTGATGCAAAGAGCTGATTCATTGAAAAAGACCCTGGAGCTGG…
>scaffold_22211
GCACTGGGACGACCCAGAGGGATGGTATGGGGAGGGAGGAGGGAGGAGGGTTCAGGATGGGGAACACATGTATACCTGTGGCGGATTCATTTTGATTTTGGCAAAACTAATACAATTATGTAAAGTTTAAAAATAAAATAAAATTTAAGAATGTAAAATCGACTTGGAGAAGATTTGGGTAGACCTAACCTTCGAGGATGAAAATGTCCCCTCCATAGTCCCAGATTGGACTTATCTCTGAGAAGACTGTAATTGGTGCAGAGAAACAGTAAGCCTGATGGGCTGCAAGCATCCCTAGGTGGCTTTAATCATGCACAGGGATTCCCACTCCATGTCCCTGGGCTCCTTGCCTGACTGTGAAGATGTGATGGCTGTACAACACAACCCAAACCCCCTCCA…
>scaffold_22212
TCCGGGAGTTGGTGATGGACAGGGAGGCCTGGCGTGCTGCGATTCATGGGGTCACAAAGAGTCGGACACGACTGAGTGACTGGACTGAACTGAACTGAACTGAATGTGCCGTGCTGTGTGCTAAGTCACTTCAGTCTTGTTCGGTTCTCTGCAACCCTATGGACTGTATCCAACCAGGCTCTTCTGTCCACCAGATTCTCCAGCAAGAATACTGGAGTGGGTTGCCACACCCTCCTCCCGGGGATCTTCCCAACCCAGGGATTGAACCTGCATCTCTTATGTCTCCTGTGTTGGCAGGTGGGTTCTTTATCACTAGTGCCACCTGGGAAGATTATACATTATATTATATAATGTATAGATTATATATTAGATCTCTAGAATTTATCAGAATATACCTGG…
>scaffold_22336
ATGGACATGAGTCTGAGTGAACTCCGGGAGTTGGTGATGGACAGGGAGGCCTGGTGTGCTGCGATTCATGGGGTTGCAAAGAGTCGGACATGACTGAGCACTGAACTGAACTGAACTGAACTGAAAGTTTAAAACTGTACCCTCTAACATATTAAATATGAACCACATATAGCTTCACAACTTAAATTAGAATTACTTAAAATTAAAAACATAGCTTCTCGGTTGCACTACCTGCATTCTAGGTGCTCAGTAGCCACCTGTGGCTAATGTGGATTGCCATGCCCTCCTCCAGGGGATCTTCCTGACCCAGGGATCAAACCCTCATCTGTTTTGTCTCCTGTGTTGGCAGGTGTATTCTTTACCACTAGAGCCACCTGGGAATCCCCAGTGGTTGCCATA…
>scaffold_22493
CCCATCTATTTGCCATGAAGTGATGGGACTGGATGCCATGATCTTCGTTTTCTGAATGTTGAGCTTTAAGCCAACTTTTTCACTCTCCTCTTTCACTCTCATCAACACCCAGTTGTGGATGTGACTGGTGATGGAAGCAAGGTCTGATGCTGTCATTCTCCATCAGAGGACAGACAGAGTGAAAACCACAATCACAGAAAACTAACCAATCTAATCACATGGACCACAGCCTTGGCTAACTCAATGAAACTATGAGCCATGCCATGTAGGGCCACCCAAGACAGACAGGTCATGGTGAAGAGTTCTGACAAAATGTGGTCCACTGAAAACAGGAATGGAATTATGCCATTTGCAGCAACATCGACGGACCTAGAGATTATCATATTAAGTGAAAGGAGA…
>scaffold_22521
GGGAGGGGGAAGGGGAGAGGGGGAGGGAAGGAGGGAGGGAGGAGCACTCTCCCAGGTCAGGGAGCCTGCCTGGCTGCTCAGGGTGCGGGGCATTGCAGGTCAGGGTGTCACTTTCCATGGCTCTGACTGAAGAACCTCATTCCGCACCCTTTGGACCCATGCTGATCAGCAGACAGATGCCAGCATCTGCCCTTGCTAGTCTGTTCCTGCAACAAAGAAAGTGACTGGAAAGTCGGGAGCTCCTGCCCTGGAGGACCTGGCTGTGTTAGCGCTGGAGCATGGCTGCTGAAATAGTTTCCACTTGTGGAAAAGATCGCCTACACGCCCCTACCCCGCAGGCACGCAGCACGTCAGGTTCCAGGGACTCTGCCCAGTTGCTTAGACGTGGTCCTGGAGTGT…
AATGGTGGACTGTGTCTATACTGCTGCTGCTGCTGCTAAGTCGCATCAGTCGTGTCCGACTCTGTGCGACCCCATAGACGGCAGCCCACCAGGTTCCGCCATCCCTGGGATTCTCCAGGCAAGAACACTGGAGTGGGTTGCCATTGCATGAAAGTGAAAAGTGAAAGTAAAGTCGCTCAGTCATGTCCGACTCTTAGAGACCCCATGGACTGCAGCCTACCAGGCTCCTCCGTCCATGGGATTCTCCAAGTGAGAGTACTGGAGTGGGGTGCCATCGCCTTCCACTTACTAATAATTCCTGAATTGCACACTTACAACAGGCGAATGTTATGATATGCAAATTATGTCTCAATAAAACTGTTAAACAGTACAGTCATTTTGATGTGGGAGGAAACAGCC…
>scaffold_22562
CTTTTGTAGGGGTAGGGGGTGGATAATGGATAGTGGGGGTGCTAGGAATCGTAAATTCGGGATTTTCTTTTGTGAAATTTCATGTAAGTTCCTTTGGACACCTTTGCGTCTGAGCATCTATTAACTAAGAATACCAGGCTGACAGGATTTTTTTTGACTCTGTAAAGCTCATGTGCATGTAATTTGTGGACTCGAAATTGAGCGGCAAAACAATTTTGCTGCTTTCCGTGTTTTTAGTTCTTGAAAGCAAAATTGGTTTTTTTCTGTACTATAAGAATGAAAAGTTGAACTGTTACTATAATATTTTATCACCACGATAGTACCAGCACTAGTGCTAAACATATGCCACCCAGGAGTTGGAGCCATATGTTAGGCAGAAACTAATTGAGTCTTATGGCT…
>scaffold_22593
CTGGCTAGGTGAAATATTAAGTCATTGATTTCCAGTTCTCTATAACTGAGTTTCAACTTGCATCTAGGCAGTATTTTAAGGATTAATTACCTGCTTATGTAGAGTTGTAGGGAAAAGAATACCTGTCATCATAAAGTTTCTATGTCAGTGATAACATTGAATGATAATAATGGAAACAATGTTATTTATATTTTAAACCTCTTCATAATGAACTGATTTTACAATGGAATTCTATCTTGTGAAACTATTTATTTAAAGGTACAGAAAATATTTGTTAAAATGTTTTGTCAGATAGGAATAAAAGCTATTTAAAACTGGTCTTCAGGAAATTTTGCGGTATGTATCCAGAACTGCAAATATTATTGACATTACCAAAGGTTAAAAGTTGATACCTCTGTC…
>scaffold_22684
GACTCGATGGACGTGAGTCTGAGTGAACTCCGGGAGTTGGTGATGGACAGGGAGGCCTGGCATGCTGCGATTCATGGGGTCACAAAGAGTTGGACACGAGTGAGCGACTGATCTGATCTGAACCTCGAAAGAGCCATCCATCAGGGTTATCTCTACAATAACTAATGATGACAATAATAACACTAGTGTTTGTGCCCTCCTTTATCACAAAGTACTCAAAGTTCACCTCCACTGTTTATCACCTGTGCGGAGACAGAAGAAATGAAATAGCATAGGCTTGGAAGCCAGAGCAGATGAGTGCTCTCTGGCAAGCTAGTGATCATCTTTGAGTCTCCCTGTATTTCCTATAGAACTCGGAGCTGAATCCCTACATCACAGGACTCCTGTACAGGTTAATTA…
>scaffold_22686
CAGCTTGTGCTTCCTCCAGCCCAGCATTTCTCATGATGTACTCTGCATATAAGTTAAATAAGCAGGGTGACAATATACAGCCTTGACGTACTCCTTTACCTATTTTTGCCCATCAGAACCCTGGGCCCAGTGGGTGCCCATGGTCATCTATGGCTGAATTCCCCAGGACTGCTGCTCTAACTAAACAAAGGCTTCAGGGTGGTTCTACAGGAACAGGCTCTGGGGTTCCGCCCAGCCCACGGGAGTCAGTGGGCCCTGAGCACAGCAATGAGGGGCAGGTGGGGACCAGGCCTGGCAGGGCACCCTTCTCGTGCATGATATGAAGCAGCTCCCCACTCTGCCTTGTGAAAACCGGTGTGGGTGGCTGGGTTCAGCCACCCTCCAGCTCCCCATGAGCTA…
ATATTAATTTTTATATTTGACTCATCTTTACTGTTGACAATGCCACCAACATATACCATGCTCCCTGAATCAATGTTTGGTTCGATAAATCATTGTATCATCTGGGAAATGATTAACAAGGAGGGTTAAAATGCCAGCAAGGGTTATTAAAGAATGACTCAGGTCAATACGATATATGATGCTGTAGATATGTTTAGACACTTTGGGTTGTACTTGTGAGTTCAAAGCCTCACTCTTGATCTGACCCTGGGTGCTCTGTTTGCAGAGGGTCCCTGGGTGCCTGCATATGTGGGGCAACACCAGCTCAAGACGCTCATGATGGGCAGAGAGTGACGGGCTGAAGGGCAGCAGACCTCAGGGTCACTGCACATAAGTGTGGTCTCCTCAGGCTGCAAGCTT…
>scaffold_22734
CTTTCATCAACAGGCTTTTTAGTTCCTCTTCACTTTCTGCCATAAGGGTGGTGTCATCTGCATATCTGAAGTTATTGATATTTCTCCCGGCAATCTTCATTCCAGCTTGTGCTTCATTCAACCCAGCATTTCGCATGATGTACTCTGCATGGAAGTTAAATAAGCAGGGTGACAACATACAGCCTTGACGTGCTCCTTTTCCTATTTGGAACCAGTCTGTTGTTCCATGTCCACTATTCTTGCTGCACATATGTAAATAATCAAGCCAAGTCTTTCGAAACCAGACTTAATTGGCAAACAAATTTATCTTTCTGTGGTTCTCTCTGATGGAAATTGGGGTGATTGTAGAGAGTAAAAAACTATATTTCAGTAGACACTATAATACACACATGTGTTGGG…
>scaffold_22779
AAAAACCATAGCCTTGACTAGATGGACCTTTGTTGGCAAAGTAATGTCTCTGCTTTTGAATATGCGATCTAGGTTGGTCATAACTTTCCTTCCAAGGAGCAAGCGTCTTTTAATTTCATGGCTGCAGTCACCATCTGCAGTGATTAGAGAATATTAAATAGAGTTCCCTGTGCTATAGAGTAGGTCCTTGTTGGGCAGTAGACTAGATTTTGAAAAACTTTCATTGGACTGTAATTGCTTTTCAGTGTTGTGTTAGTTTCTGCTGGATAGCCAAGTTGATCAGCTATTGTGGCTTAGTCATTCAGTCATGTCCAACTCTTTTACGACCTCATAGACTATAGGCCACCAGGTTCCTCTGTCCATGGAATTTCCCAGGCAAGATTACTACAGTGGATTGCC…
>scaffold_22816
AATGGTCATCTGAGTTAAATTCACCCATTCCAGTCCATTTCAGTTCTCTGATTCCTAGAATGTCGACGTTCACTCTTGCCATCTCCTGTTTGACCACTTTCAATTTGCCGTGATTCATGAACCTAACATTCCAGGTTCCTATGCAGTATTGCTCTTTACAGCATCAGACTTTGCTTCCATCACCAGTCACATCCACAACTGGGTGTTGTTTTTGCTTTGGCTCCATCTCTTCATTCTTCCTGGAGTTATTTCTCCACTGATCTCCAGTAGCATATTGGAGATACCCTACATCCAAGGTCAGTAGCTGTGGCAGCAGGGTGCTGGAGTGGCAAGTGGCCAAGAGGAGCTACCCCACGTCCAAGGTAAGAGAAATCCAAGTAAGATGGTAGGCACTGAGAG…
>scaffold_22827
ATCAGTCCTGGGTGTTCATTGGAAGGACTGATGTTGAAGCTGAAACTCCAATACTTTGGCCACCTCATGCGAAGAGCTGACTCCTTTGAAAAGACCCTGATGCTAGGAAAGATTGAGGGCAGGAGGAGAAGGGGATGACAGAGGAAGAGATGGTTAGATGGCATCACCAACTCAATGGACATGAGTCTGGGTGAACTCCAGGAGTTGGTGATGGACAGGGAGGCCTGGCATTCTGTGGTTCATGGGGTCGCAAAGAGTCGGACATGACTGAGCAACTGAACTGAACTGAACCGAAATGAACATGCATAAGGGTCCTTCAGTGACTCCCACGGGTTTAAAACACATGCAGTCTCCTTAGCATGCTCTGAAGACCCCTGCATGAGCAGGTTCCACCTACCT…
>scaffold_23044
TGTTGGGTGACATATGTGTGTGGGTGGTGTGTAAGTGTTGGGTGATGTGTGTCTATGAGTTCTGGCGGTGGCTCCCTTCTGCACGTGGAGGAGGGGGAGGGGAGGGAGGCAGGGATGGAGAGACTTGAGTGGGAATGTGGGCGATGGTGATCCTTCCCTTGGGGAACAGACATTGCCCTCAGGCCCTTTCTGACCTCTTAGGGAACCCCTGGGAATGGGGGTCAGGGGTGAATACTGAGGGATGTTAAGGGATGGAAGGCCATTCTCCTGATCAACAAAAATGAACAGACTGAAACTTACTGTGAGTTTCGCGGCTTTCTACAGTCAGGAGGTTATGTTGCTGGGCTCTGGACGCTTGGTACCCATACTGCAGAGGCGTGCGTGTGAGTCCATCTCTCA…
TTATGGACTGTAGCCCACCAGGCTCCTCTGTCCACGGGATTTCCCAAGCAAGAATACTGGAGTGAGTCGCCATTTCCTCCTTCAGGGGATGTTCCTGACCCAGGGATGGAACCTGTGTCCCCTGCGTTGGCATGTGGGTTCTTTACCACTGAGCCACCAGGGAAGTCCATTTAAATAATTTGTTGTTGTTCAGTCACTCAGTTGTGTCTGACTCTTTGCGACCCCATAGACTGCAGCACCCCAAGCTTCCCTGTCCTTCACCATCTCCTGGAGTTTGCTGAAGTTCATGTCCATTGAGTCTGTCATTTAAAGAACAGACAGAATCAAATCTGTCTTGTCTACCTTATGGGGCTGTTGTAGAATAGGAAATGAGAGAAGATCCAGGAAGGTACTTGGAAT…
>scaffold_23132
TCAGAATGGACTGGTTGGATCTCCTTGCAGTCCAAGGGACTCTCAAGAGCCTTCTCCAACACCACAGTTCAAAAGCATCAATTCTTCGGCACTCAGCCTCCTTCAGAGTCCAACTCTCACATCCATACATGACCACAGGAAAAACCATAGCCTTGACTAGACGGACCTTTGTTGCCTTTATTATTAGCATATATTTAAATAGAATACAATTATTTAAATACTTATAGACTAGTTGGTTCATTTAACCAAAGTATCCATGCCTAGTATAAGATTTTTGTATGGAACTCAAAGATGAATAAGACAGAGCTCAACTGAAATTTTAGAACAAAGTCCCATACATAAATAATTTTAGTCTTGAACAGGATGTTCTGAGAGCTGGACTTCTAATAACTAATCTCA…
>scaffold_23193
GAAACTCCAGTACTTTGGCCACCTCATGCGAAGAGTTGACTCATTGGAAAAGACTCTGATGCTGGGAGGGATTGGGGGCAGGAGGAGAAGGGGGCAACAAAGGATGAGATGGCTGGATGGCATCACTGACTCGATGGACGTGAGTCTGAGTTAACTCCAGAAGTTGGTGATGGACAGGGAGGCCTGGCGTGCTGTGATTCATGGGGTCGCAAAGAGTTGGACACCACTGAGTGACTGAACTGAACTGAACTGAATGAGATATGCATGCTATTTTCTCAAGATGTGCTTTTCTTCTTAATTTGATATAAAGCAGAATGTCAGTGTTTGAGATTGACCTTAGTAAACCTCAGAAACAAAGAAGGCTGGTTTGCTGTATTACTATCTAGGCAGGCATTCACT…
>scaffold_23197
GAGATGTATGGAAAGAGTAACATGGAAACTTACATTACCATGTGTAAAATAGATAGCCAATGGGAATTTGCTGTATGGCTCAGGAAACTCAAACAGGGGTTCTTATCAACCTAGAGGGGTGGGATGGGGAGGGAGATTCAAAAGGGAGGGGATATATGTATACCTATGGCTGATTCATGTTGAGGCTTGACAGAAAACAACAAAATTCTGTAAAGCAATTATCCTTCAATTAAAAAAAATTTTTTTAAGACAGTAGATTCTCAGTAAATACTTACATAAAAATCAGATTACTCTTTAATATAGACACAGTCCAACCTTGTATCCATTTCATTCTATCTCTAGGATCTTATAATGTTTGTAATATCCCCAAACACATTCTTTTAACTTTTATATTTTTGG…
>scaffold_23208
TAAAACTGAAGAGATTGAAGATAACCTGTTTCAAGCCACAGGAGACCTAAGACTGTTTTGAAAGTTTAAGTTTCTCAGTCGTGTCCGACTCTTTGTGACCCCATGGACTGGAGCCCACAAGCCTCCTCTGCCCATGGAATTCTCCAGGCAAGAATACTGGAGTGGGTTGCCATTCCCTTCTCCAGGGGATCTTCCCCACCCAGGGACTGAACCCATGTCTCCTGCAGTGCAGGCAAATTCGTCACTGTCTGAGCCACCAGGGAAAATCTTCTAATGTCCCATTTGTTTAACATTTGTGGCAGCTTGAGCACAGGCATTAATTTTGGGACACTGAGCAAGGAAAGGTTTAGCCATTAACTAATACAAATACAAAAGAAGGTCATGGACTTGTGGGCCAAA…
CACCTTTCAGAAGCACCTTCACGTTTCCTTCTTGCACAAACAAAGGGAATGCAATGCTTTTAATTGCCTGCATTGGCTTAAAAAAAAAAAACTTTTATTAATTGAAATATGAAAATAGTGATATAATCAAAGTGGAGAAATGCAACCTTGCCAAGTAGGTGCATTTGTGTTACTTGACTCTGGGGATTTAAACTCAGGATTCTCTCTAAACCCACGGTTCAGGTTCTAAGAACAGAACCAGAAAGAATGTGAAAAGTGAGGCCAAATGGGCAACTGGATGCCTGACCAAGGGAAGCTGAAAGTTCGCAAACTCGCTTCATGGGTCGTCTTTCTTTCCACACAAGAGCCACAGTCTGCCCCCAGTAAGGTCTGCATGATCTCCCAATTTCAGTCAAGTCA…
>scaffold_23215
CACACCCCTTCTCCACAGTCAGCAGATCACACCCCTTTCTCAGGCCCAGGGATGAGTCCTGAGCTGAATGAAAGAAAGTGGCATTGAATCACATGCAAGACTAAAATTTCAGTTTGGCAGGTTTTGACTTGGATAGCCTTGGACTCGTTAATACCTGAAAATAAGCCTTAATTATTAAACAGAATATTCTCATGACTATAAGGGAGAGGACAGCTCTGAGTTCTGCTAGAGGTGGTGTCAGAGGACAAGGGAGGGGAAATTAGAAACAGCATGTTTAAAGGCAATGGTTAGAGAAAAATAAAGCCCTTTATTATTTCTATGCCATCAATTTCAGACTGCTTAATATGCAGCCTTCATAACTAATTCTCTGGTTTAATCTGTTACCGTGTTTAGTTTGGT…
>scaffold_23256
AAGCTGAAACTCCAATACTTTGGCCACCTGATGCGGAGAGCTGACTCATTTGAAAAGACCCTGATGCTGGGAAAGATTGAGGGCTGGAGGAGAAGGGGACGACAGAGGATGAGATGGTTGGATGGCATCACCGCCACAATGGACATGGGTTTAGGTGAACTCTGGGAGTTGGTGATGGACAGGGAGGCCTGGTGTGCAGCGATTCACGGAGTCGCAAAGAGTCGGACACAACTGAGGGACTGAAGTGAACTGAACATACAATTGTTAGAGGATTAAATGAGTTTATGTAAAGCACTTGGTGCCTGACTGGTTTTAGGTGCTTAAAGGTAGTGTGATTATGCTGTTGCTACTGCTGTAGACTGTTTCAGCTTTAAAACTTGCACTTGCTTATTTCTTCAC…
TGTCTCCTGCATGACTTGTTGATGGGAAAAAGGAGAGATGGAAGCTTAAAGGCCATAGGTGGATTTCCAGACAGGGCAGGACGTTTGGGTTTCTCCCTTGTGCCCTGGCAAAGACCGTGGGGCCCTGGGCAGTGCAGGGCGCCTAAAAGTGGGGGACAAATGAGCCACCAGGGAGAGGAGGGCAGTTACACTTATCTGACATCCCAGGGACTTCTCTCCTTACACCTGGGGTGGGCGAGAGGTGGGGGGCACTCAGTTTACCCTGACAGAGTCCCTCCTTCGGAAACACAGACCCCCCTTCCTGTCCCCAACCTTGTGCTGTGTCCCTGAGTGGGCGGAGTATGCAGCTGCCTGTGGGGAGATGAGTGTTGACAGTGGCCCACAGGGGACACAGGCCGG…
>scaffold_23346
GGGGGCTCGCAAGGCCTCTGGACTTTGGCAGAAGGAGAGGATTAAGCTGAGATGGCAGTTGAAGGAGGGAAACGGATGAAAGCTTCATTAACTCCAAGCTCACGTCCCAATTTATTTCCCTTGAGAAGCAATGTGGAAAAAGTTTCCTTGTGATGGGAAAGTGCTGAGTGATTGTTTGCTTTTCTTACATTCAATTCCTTATTTGTAAACAATAACAAAAATTAATCAGTTTGCTGATCATGAGGGACTCATGATTTTAAACAGAAAAAAATTTTAATTGAACAGAAAAAAAAATCTTGCTAATAGACATGCTGAAGAAATATTACAACCCATTTTAATATCTATGTTACTGATTAAGCTTCTCACGTGACTTAATTGAAACTGGCAAATATCTTAAAG…
TAAGTCACATAATCTCTTGGAGACTCAGTTTCCCCCTCTAAAAAAATAGGAGATGAGGATTATCTCAATGAGATGGATGAAATGGTTGGATGGCATCACTGACTCAGTAGACGTGAGTTTGAGCAAACTCTGGGAGATAGTGAAGAACAGGGAACCCTGGTATACTCCAGTCCATGGGGTTGCAAAGAGTCGGATATGAGTTAGTGACTGAACAACAACATTATCTTAATAGAATTGATCCAATACTTCAATTACTCAATGCCTCTCTGCTGCAGATTCTTTTATTACAAAAATGTAGTGCTGTGTTAGAGATCACAGTCCCATCTACCTAACAAATACTGTGATTCCATAATACTATGATTACAAGACAGTTGACTGGGCTTCCCAGGTAGCACAGTG…
>scaffold_23390
GGATTGGGGGCAGGAGGAGAAGGGGACGACAGAGGATGAGATGGCTGGATGGCATCACTGACTTGATGGACGTGAGTCTCAGTGAACTCCGGGAGTTGGCGTTGGACAGGGAGGCTTGGCGTGCTGCGATTCATGGGGTCGCAAAGAGTCGGACACGACTGAGCGACTGATCTGATCTGATCTGATCTGATGGGTCTGTTACTATTCGCTGTCACAACTTTTTTCATAAACTAAGGCAGCAGCAGCATACCAGTTAGTTAGCAACAACTGTGAGAATTTATTTGTAGCCCTCCAATTACATTCAAGGGGCAGTAGGAAGGTATTAAAGACAACTGAAATAACAATGAGCATAGATGCTTATCCACAAAACTAGTTCTGCATTCTTAACAAATATTTTTT…
CCTCTATTTTTGGAAAATGTCCAGGACCAAATGGTCCTTCATGTGAACTGTCAGAATATTGCAACTGTTTGATGCCTCTTGTAGTAAAGCTCTCCACTGAAGAGAAGATGGGTGGAACTAAGAATATATAAATACTGCAAATCCTCTAAAGTATTATTAAAGCAATGTACTACTATATCTTTTTCTAATTCAGAAATTAATGTTTGCTTTTTTTTTCAATTTTAGGAAAACATTTCAAATAGGACTGTGATCTTTAGGAAATAAATTCAGTATGTTCAAAATGAGCATATACTTTTGTATTAAATTTTAAATACATCCTTCTAAAATTAAGGCTACTAAACTGGGTTCAGATTTTTAGCCTAATCACTACTGATAAAACATCCAAGTTCAGAAGAGTCA…
>scaffold_23398
ATCGCCAGTCCAGGTTCGATGCAGGATACAGGAAGCTTGGGGCTGGTGCACTGGAATGACCCAGAGGGATGGTATGGGGAGGGAGGTGGGAGGGGGGTTTAGAATGGGCAACATGTGTACACCCGTGGCGGATGCATGTTGATGTATGGCAAAACCAATATAATATTGTAAAGTAAAATAAAATAATAATAATAAAACATTTAGAAAAAAAAGAATCAGCCTGCAATGTGGGAGACCTGGGTTCAATCTCTGGGTTGGGAAGACCCCCCTGGAGAAGGGAAAGGCTACCTACTCCAGTATTCTGGCCTAGAGAATTCCATGGACTGTATAGTCCATGGGGTTGCAAAGAGTCGGACACGACTGAGCCACTTTCACTTCCAACTCAAACTTCCAAGCAGA…
>scaffold_23480
TTTCAATATGCTATCCAGGTTGGTCATAACTTTCCTTCCAAGGAGTAAGCGTCTTTTAATTTCATGGCTGCAGTCACCATCTGCAGTGATTTTGGAGCCTAAAAAAATGAAGTCTGACCCTGTGTCCACTGTTTCCCCATCTATTTGCTATGAAGTGATGGGATCAGATGTCATGATCTTTGTTTTCTGAATGTTGAGCTTTAAGCCAACTTTTTCACTCTCCTCTTTCACTTTCATCAAGAGGCTTTTGAGTTACTGTTCACTTTCTGCCATAAGGGTGGTGTCATCTTTTATTATTTCTCAGATAAAAAATTAAAGAGGTCAAACCTTGTCAAAAGTGCCACAACTAGGAAGAGGCACAGTCTAACTACAAAAGAACAGGAGTGATTATTTTTCAAA…
>scaffold_23507
AAAAAAAAAAAAATCTCTGTAGACCTCTGGGAGATGCTCCTAACTTTAACAATCAGTAGAAAAGAGATTATTCAGCTAAATTCAGTGCTGTCTAAGAGAAAGAGGGTTTTTATTTGGTTGTTTTTAATTTGGTTGATTTTAATCACCAGAGATCAATCATCTGATCAGTCAAAGAAGTTCTGTTCAGGCTGGGAAACAGCTCCATCTCTTCTTCAGCCCTCCAGATTTTCCTAGGAAAGACAATGAATATCCTACAGTCAAAGGGATGGTCTTCAGGAACTCCCTTAAGAAACCAGAAAGACCTGCAGACACCTTAAGGGAAGGTAGCTCCTATTAAGGCTTTTGCTCATCCTGAAAATGAAGACATGCTCCACGGAGCAGATGCTCTAAGGCATAGGC…
GGCAACGTTTAGACTTCATCTGGGAGCCTCTAGCTGTCTCACTTCTGTGCTATGCAAAGGTGGCTGGGAGAGATAAGGTAGTCTTCAGTGCAGGGGCCCCCAGATGGGAGTTATCTTCTAGCAACAAGGACACTTGTCCACTTTTGGCACATGCTGTGTCACACGTATTCCTCGAAGCGGGATCTATATGAATTCAGATGGTAGGGGGAGGGTGAGAAGCCAAGGGCTTTGAGAAATGTAGTTGTCGGTGGCATGTCTGTGTATTAACAATGGTAAGATTCCATACTATTCTAAATCAAATTTTCTGGCTTATAATAGAGATTGGCAGTTGTATTACTTGATTTCTCAACACTCTCATACAAAAATGCTGCAATACATGTATCTTTAAGAAGCCAATTT…
>scaffold_23691
CAGTCCTGTGGCCACTGCTGAGTTTTCCAAATTTGCTGGCATATTGAGAGCAGCACTTTCACAGCATCATCTTTCAGGATTTGGAATAGCTCAACTGGAGTCAATGAAATTCTAAATTCTGGTTCCACTGCTCACTAGTGGTATTAACCTATGCTAATTATTCAACTTTTCTCATTTAGCAATCATTCAACAGATAATGGGGGCTATGATATTTGGGGAGAATTATAATGTTCTACATAAGCACATGGTCCTTGGAGCACAGCAATATGGTTTCAAATCCTTGTTCAGCACTCATTGGCCTTGGAATTTGGGACAAGATACTGCACCTCTCTGAATTCAAGTTTCTTTATCTATAAGAAGAAATCAATAATGGTACTTAACCTAATTGCATTATTCTAT…
>scaffold_23705
TGTATGGATGTGAGAGTTGGACCATAAAGAAGGCTGAGTACCAAAGAATTGATGCTTTTGAACTGTGGTGTTGGAGAAGACTCTTGAGAGTCCCTTGGATTGCAAGGAGATCAGATCAGTCAATCCTTAAGGAAATCAATCTTGAATATTCATTGGAAGGATGGATGCAGAAGCTCTAATTACTTTGGCCTCCTGATGTGAAGAGCTGACCCATTAAAAAAGATCCTGCTTCTGGGAACGATTGAAGGCAGGAGGAGAAGGGGATGACAGAGGACGAGATGGCTGGATGACATCACTAACTCAATGGACATGAGTTTGAGCAAGCTCTGGGAGATGGTGAAAGACAGGGAAGCCTGGTGTGCTATAGACGATGGATTTGCAAAGAGTTGGACACGACTG…
CCTGCAAATGAATCCAGCGTGCTCTGGATAATCTCATGCAAAAGGGTCAGGACCTGCAGGCCTTCTGAGGATGGTGTTCCTAACCAGTTCTTGCTCACTTATGCCTCGTGCTTGGTCTGTTTATTTTTGTGCCAATCAGTCAGCCCTGGGTGCTCTTGACCTTGGCACTTGGCCCTGAATGCTTCATGGTCAGATCGCCTGACCTGCATTCATCTTGCTAAGCAGGTCTTCTCCTGTGTAGGCAGTTACATGCTCAGCAAGCAGCTCCCTCAGCTTTCCCTCATAGTAATAAGAAGTAAGTGGGATTTCTTCCAGCAAAAGACCATCCATGACTGCTTTATGTATCAGTAGTTTTATTGTCAAAAGTGGACCTACTCCAGGGGCTACCTAGACTGGCAA…
>scaffold_23729
GATTCTCCAGGCAAGAACACTGGAGTGGGTTGCCATTTCCTTCTCCAATGCATGAAAGTGAAAAGTGAAAGTGAAGTCGCTCAATCGTGTCTGACTCTTCGAGACCCCCATGGACTGTCGCCTACCAGGCTCCTCCATCCATGGGATTTCCCAAGCAAGAGTACTGGAGTGGGCTGCCTTTGCCTTCTCCACTATGATATATGAAATTATAGTTATTCTTGACTCTAGGTCCACTATGATAGATCCGAAAGAGCCTTTGAATTCTGAAAGCCCTTTCTTGTGCTTTAAGCAAAGGAAAATCATGCTATACACCCAGAAAGCACACGGGAGTGGGCCAACGCATCCCAAAGCATGTTCTGTTTTTTAAAATCTTCCACTAAGCATGTCTGGAGGTGACAG…
GTGGGAGATGCTCAAGTTCAGGAGACAAACATCTCCCTCCTGTTCATCCCAAGAGCATCCCAAGAGCATCCCTCTCCCAGGTTTCTCTACAGCCTGGCCCACTGGCTCCCAGGTGGAAGGTGCATCCAGGCTTGTCCAGGGGCATCCTGGAAGAGGGTCCTGATGAGAGATGAGAGCTGTCCCAGGCTGCAGAGACCTGCTCTACTCAGGTTCCTTCCAAAGAGCCTTTGAGGTGAATTTGGAAGCAGTGCCTCCTGAGTGATGGAACTATGCAATGGTGTCTGGACGGGCAATAGAGAGAGAAGATGTAGAAATAGAGATGAATGAGGGTCTGGGAGGGCAAGTCCACCCGAGACCATAACAACCTGGGGCACTTGTTTAAAAAAATACAGATCCCTA…
>scaffold_23804
TTCTGAAGGAGATCAGCCCTGGGATTTCTTTGGAAGGAATGATGCTAAAGCTGAAACTCCAGTACTTTGGCCATCTCATGCAAAGAGTTGACTCATTGGGAAAGACTCTGATTCTGGGAGCGATTGGGGCCTGAGGAGAAGTGGACGACAGAGGATGAGATGGCTGGATGGCATCACTGACTCGATGGACGTGAGTCTCAGTGAACTCCGGGAGTTGGTAATGGACAGAGAGGCCTGGCGTGCTGCGATTCATGGGGTCGCAAAGAGTCGGACACGACTGAGCGACTGAACTGAACTGAAGATACAGTTCAACAATAAAAGTTCGAAAGTCAGTATTCTGTTTCAATAATCGTTAGATCAAGTAAAACTAAAGCTCAACAATGAAATAGAAGACTTCAA…
>scaffold_23815
GGCCACCTCATGCGAAGAGTTGACTCATTGGAAAAGACTCTGATGCTGGGAGGGATTGGGGGCAGGAGGAGAAGGGGATGAGATGGCTGGATGGCATCACTGACTCGATGGATGTGAGTCTGAGTGAACTCCGAGAGTTGGTGATGGACAGGGAGGCCTGGTGTGCTGCGCTTCATGGGGTCACAAAGAGTCAGACACGACTGAACGACTGAACTGAACTGAACTGATGATTTCCATCCTGGGAGATGCCAATAAATGAAGCCTCCCTGACACAGTGCCTCTCAAAGCTGTGGAGCATCAGGTCATCTGGGGGCGTTGTTCTCCACCTCCGCAGACGCTCAGGCCCCACCACAAGCCTGAGGAATCAGAGTGTGGGAGCCACTGCTGAGTCTCTTGTCT…
CTTGTGAAAATTTCAGTCTGGAAGAGGAGATTGGACATTCCCTGAAGACACAGGAATTTTGGAAGGACACAGTGTCGTTGCCATTGGAGGCCAGTAGATAAAGGGGTTTGGGAGTTCCAGGGAGAAAGGATTCGAGTTGAAGCCCTAACCTTCGATGTGTTGGTGTTAGGAGGTGGAGCCTTCGGGAGGTAATTAGGTTTAGATGAGGTCAGGAGGGTAGGGCCTCCGTGATGGGATGGGTGCTCTTATAAGAGGAAGCAACACCAGAGCATCCTGTCTCAGTCATGAGAGGACGCGGTGAGAGGGAAGTCACTTGCAAGTCAGAAACAGGGTCCTCACTGAGAACCAGGTCTGCTCGTGCCTTATCTCAGACTTCCAGTCTCCAGAACTGTGAGAAAG…
>scaffold_23885
ATTGTTAGTATATAGAAATGCAAGTGATTTCTGTGTATTGATTTTGTATCCTGCAACTTTACTAAATTCACTGATTAGCTCTAGTAATTTTCTGATACTGTTTTTAGGGTTTTCTATGTACAATATCATGTCATCTGCAAACAATGAGAGCTTTACTTCTTTTCTGATCTGGACTCCTTTTATTTCTTTTCTTTCTCTGACTGCTGTAGCTAGGAATTCTAGAACTATGCTTTCACAGTGGTGAAAGTGGACACTTTTGTCTTGTTCCTGATCTTAGGGGGAATGCTTTCTGTTTTTCACCATTGAGAATAATGTTTGCTATAGGCTTAACATATATGGCCTTTACTATGTTGAGGTAGGTTCCTTCTATGCCCATTTTTTGATGAATTTTAATCATAA…
>scaffold_23919
TGGGGCCCCGCGCCCCGGCCGCCCAGACGCCCGGCAGGGCCTCGCCGCCGCCATCGCTCCCTGGGCCGGGAGGGCGGCCGCGGGGACCGCGCACTGGGTGAGGGGAGCCACGCGGGGCGAAGACTGGAGGGCCGCGCGAGGGGCGTCGTGCGGAGGCTGCGGCGGGCCGGGATGGGTAGCGGGCAGAGACCGTGCGTGCGCGGGTGTCTGGGGGGGCTGCTGTTGGCCGCTCACACCTCCGTGGTGCAGTTACCCCCCGCCGGCTCCTCGCGTTTCTCCTTATTTCAGGAGAGGTCTCAGCGACTCCTGAGCGGGTGGGACGAGCACGGCGGGGGGCGGGGGGGCGGGGGGTATTTAGCCAAGCTTCAAGGAACAGCGCCTTATAAGGAGTCCAGACAA…
>scaffold_24087
GATGTTCAAGCTGGTTTTCAAAAAGGCAGAGGAACCAGAGATCAAATTGCCAACATCCACTGGATCATTGAAAAAGCAAGAGAGTTCCAGAAAAACATCTATTTCTGCTTTATTGATGATGCCAAAGTCCAACTCTTTGCAATCACATGGACTACAGCACTCCAGGCCTCCCTGTCCTTCACTATCTCCTGAACTTGCCCAAGTTCATATTCATTGCATTAGTGATGCCATCCAGCCATCTCATCTCATGATGCCCTCTTCTCCTCCTGCCTTCAATCTTTCCCAGCATCAGGGACTTTTCCAATGAGTCGTCTGTTTGCATCAGATGACCAAAATACTGGAATTTCAGCTTCAGCATCAGTCCTTCCAATGAATATTCAGGGTTGATATCCCTTAAGA…
>scaffold_24091
AAGGAGATCCAACCAGTCCATCCTAAAGGAAATTAGTCCTGAATATTCATTGGAAGGACTGATGCTGAAGCTGAAACTCCAATACTTTGGCCACCTGATACGAATAACTGACTCATTTGAAAAGACCCTGATGCTGGGAAAGATTGAAGGCGGGAGGAGAAGAGTATGACAGAGGATGAGATGGCTGGATGGCATCACGGACTCAATGGACATGAGTTTGAGTAAACTCCGGGAGTTGGTGATGGACAGGAGGCCTGGCGTGCTGCGGTCCATGGGGTCGCATGCAGACATGACCGAGCGACTGAACTGAACTGAATATGGACAGTGTGGGTGCAGGCATCTTCTCTGAACCTGTTTCCTGTAAAGCAGGGGTAACATCAGGTACCTAATATGGAAGCA…
AGCAAAGCACCATCCTGAAAGCACATGTCCCCTCCCTTAAAAATGCTCACAAGCCAGCTCTGTAATAATGCTAAGAAAGGTGAATTAGGAAGTGATCTCCAGGCAGTTCAAGAAGAATGGGTTCCTGCCAGAGTGACTTAAAGGTGTAGTTCATGGACACGAGGTTGACTGTGGAGAGGATGTGATGACAAGGGCAAGACATTTCACCACGCAGAGGTCTTCTGACACCTACCATTCAAATGGAAGTGAAAACCATGACAAATTAAAGAAAATTAAAGGCTTTTTTTGCTCCTTTCCCAGCAAGGGTGAGGTATGGCACAGTCAAACAGATCAGAGAGGTCAGTGTTTTCCATGTCCAAATGTTCACCAGTCACATGAAGGAGGAAGCATGTTGAGTGT…
>scaffold_24116
CAATAACCTCAGATATGCAGACGACACCACCCTTATGGCAGAAAGTGAAGAGGAACTAAAAAGCCTCTTGATGAAAGTGAAAGAGGAGAGTGAAAAAGTCCATTTCTGCAGCTAGTCTGTTCTCAAACTGCATGCTCCACAGTGTTCCCAGCACACAGCATTTCTTCCTTCCTTTTCATCCCTGAAGACCTGAGTCAACAGCTGTACTGCAAATTGTGGGGAAGCTGTAATATTTATTTTTTGCTCATGGGGAAAATTGCCAAGATTCAGCAAGTGACAGCTATTGTTCACCTCATTTGACTTGAATCAGAGCAGGTCTTGAAAGGAGATAGCTAGACAGAATTATGAACAATTCAGACAAGAGGTATTCAGTTACTGGACTGACGAATAGGAATTCCT…
>scaffold_24149
GAGGAGAGTGAAAAAGTTGGCTTAAAACTCAACATTCAGAAAACTAAGATCATGCCATCTGGTCCCATCACTTCATGGCAAATAGATGGGGAAACAGTGAGAGACTTTATATTTTTGGGCTCCAAAATCACTGCAGATGGTGACTGCAGCCATGAAATTAAAAGATGCTTGCTCCTTGGAAGAAACATTCTGACCAATCTAGACAGCATATTAAAAAGCAGAGACATTACTTTGGCAACAAAGTCCTGCTAGTCAAGCTATGGTTTTTCCAATAGTCATGTATGGATGTGAGAGTTGAACTATAAAAAAAGCTGAATGCTGAAGAATTGATGCTTTTGAACTGTGGTGTTGAAGAAGACTCTTGAGAGTCCCTTGGACTGCAAGGAGATCCAACCCATC…
TGTGTGTGTGTGATGATATGTAAACTGTTCTCAAACATTCCATTTTCACCAGATTGGAAACTTCAATTTAGGTGTCATCCACACAGAGTCTCTTTGGCTTTCTTGTGCTAGTCCAAGAGTTGTGATGACTTATTATTATTTGTTAATGAGTGATATATTTTTTTCCAACAGATTCCCTATCTCGCCAAAAGATTAGAAACTGTAGTAAAAGTATACTCTCAGTTTAAGTCTAAGATTATGATTTTAATCCTAGGCCCTAAATTCTAAATGGTAAACTCCCAAAATATAAGTTATAAACCAAAGATCTCTGAGATCAAGTTCTTCAATATGACAAAGAAATATTCTAACAAATAAGTAATTTGAAACAGTAAAATTTTTTACTAATTTTTCTGTTTTTAA…
>scaffold_24239
ACTCTTTGCAACCCCATGGACTGTAGCTTGCCAGGCTTCTCTGTCCATGGAATTTTCCAGGCAAGAATTCTGGAGCAGTGAATCTTCCTGACTCAGAGACTGAACCTCCATTTCTTGTGTCTCCTGCGTCGGCAAGTGGACTCTTTACCACTGTGCAACCTGGGAAGCCTACATATACTTCAGAAATATTCTAAACTTCTTGGGTATATATAAAATAATGGTGAGTCTTAGGACAGAAGGTATTTCATACTAGCAGTGCACTTTAACAGTGGATGCTTCATTTCACTAAGCTTCAATTTCCTACAGTGTAAATGAGACTCAAAATACCTATATGATAGCATATAAAAGATGTGGTCAAAGAAACTATACCTTTTTAAAGAAAAGGATCAAATGAAAGAT…
>scaffold_24256
TTGTTTTTTTTTTTTTTTTTTTTTAAGTTATTCTTTGACTTGATTTGTCAGCCCCTTTCACAGTGTTAACCACGACCTTGTTCTTCTAACCTGCTCTGCCTTTGGGAACCTTACTGCCATGGCTCTTGGTTTTCCTCCCAGCTCTCTGGCTACCTTAGGGCCCCTGTAACCCTGCCTACCCCTTAAATGTTAAGTTTCTCAGGATTCTGTCCTGGGCTCTCCCTCTCAGCCCCGACACTCTCTGGGAAGGGTTTCACTCTCTCAGGCTTTAGATTGATATTGATATCCCTGATAGCTCAGTTGGTAGAGAATCCGCCTGCAATGCAGGAGACCTTGCTTTGGGAAGATCCACTAGAGAAGGGATAGACTACCCACTCCTGGGCTTTCCTGGTGGCTCAG…
>scaffold_24315
CACAGACACACACACAGGGACACACAGGGACACATAGACACACACACAGGGACACACAGACACACACAGCCAAAGGGACAGAAAAACACAGCCTGAGGCTGGGAAAGGCCCTGAGACCCCAGGGACAGCCATGCCCATAACGACACACGTGATAACAAAAGAATACAATAAACACAATTAGTGTGTATTTAAATGGTTTATTAGAGAAGCTCACATAAAATCAGAAGAGAGCATTGCAGGCTAGGCTGGGAGAGGGCTTCTCATCTTCAGAGTGTAAAATTCCTGGCTCAGGAGAAATGGGCGTCTCTTGCTGGTAAATCCACCAGCTCAGCTCTGTCGCAATGCGGAAGTGAAGCCCGGGGGCCTGCAGAGCCCTGGCAGGAGCGGGGTGGGCGCTCC…
>scaffold_24408
AAAGACGCTTACTCCTTGGAAGGAAAGTTATGACCAACCTAGATAGCATATTAAAAATCAGAGACATTACTTTGCCAACAAAGGTCCATCTAGTCAAGGTTTTTCCAATAGTCATGTATGGATGTGAGAGTTGGACTATAAAGAAAGCTGAGCACCGAAGAATTGTTGCTTTTGAACTATGGTGTTGAAGAAGACTCTTGAGAGTCCCTGGGACTGCAAGGAGATCCAACCAGTCCATCCTAAAGGAGTTCAGTCCTGAGTGTTCATTGGAAGGACTGATGTTGAAGCTGAAACTTCAATACTTTGGCCACCTGATGCGAAGAGCTGACTCATTTGAAAAGACCCTGAAAAGATTGAGGGCAGGAGGAGAAGGGGACGACAGAGGATAAGATGGTTGGA…
TTTGTGACCCCATGAATCGCAGCACGCCAGGCCTCCCTGTCCATCACCAACTCC
>scaffold_24411
CCCCACCAGTCTTTAGCCGGATGTTATATAGCTACTAACAGGATGTTAGAGAAAGGAAATGTCTCAAAACTCAAGAGACTGGCATCAGGCCCCTCACCCAAAACATGCATTTTGGGATGACATTGGCACAAGGTGAGTTGTCCTGGGCCACAAAACTATTGACATGAATCTTTAAGAAGGGCAGGTTTCCAAGCAAATACTAGTCTCATGAACATAGCTTAAGAGAACATTTGCATGAGTAAACCATACTGGTTTGTCAAGTCAGTTCTGAGTCTTAGGCAGAACCAACTTGAAGACAGAGTCTAGCTTAAGAAAAACATTTCCGTTAAGGTTCAAGAAAAGTTAAGTTCAGGTGGAACCAGGTGTCGTCATGGCAACACAGAATTTTAAAAGAAACCT…
>scaffold_24519
TATCGAGCCCATCTTTGCATGAAATGTTCCCTTGGTATCTCTAATTTTCTTGAAGAGATCTCTAGTCTTTCTCATTCTATTGTTTTCCTCTATTTCTTTTCATTGATCACTAAGGAACACTTTCTTATCTCTGCTTGGTATTCTTTGGAGCTCTGCATTCAAATGGGTATATCTTTCCTTTTCTCCTTTGCCTTTTGCTTCTCTTCTACTCACAGCTATTTGTAAGGCCTCCTCAGACAACCACTTTGCCTTTTTGCATTTCTTTTCCTTGGGGATGGTCTTGCTGCCTGTCTCCTGTACAGTGTCACGAACCTCCGTCCATAGTTGTTCAGGCACTCTGTCTATCAGATCTAATCCCTTGATGTATTTGTCACTTGCACTGTATAATTGTATGGGATT…
>scaffold_24688
TTTCACTCTCCACTTTCACTTTCATCAAGAGGCTTTTGAGTTCCTCTTCACTTTCTGCCATAAGGGTGGTGTCATCTGCATATCTGAGGTTATTGACATCTATAGGCATATGTATATACACACACGTGTGTGTGTGTGTGTATATGGGTTTCTCTGGTGGCTCAGATCGTAGAGAATCTGCCTGTAATACCCTGGGTTTGATCCCTGGGTTGGGAAAATCTCCTGGAGGAGGGGATGGCAACCCACTTCTGTATTATTGCCTGGAGAATCCCCATGGACAGAGGAGCCTGGTGGGCTATATAGTCCATGGGGTTGCAAAGAGTCAGACATGACACAAAGCACACACACGTATATATACATATATATACACACATACACATACACACACACACATTTCTT…
TGCAGTCCATGAGGTCCTGAAGATTTGGATGTGACTTAGTAACTGAACAACAACAACAACCAGGGTAAATGTAGTTACAGCAGTTCAAAGTAAAATAAAAGTAAATAATTTTGATTACTTTTGTCTCTCCCGATGTGAATTTGTGTGTGAATTTGTATGTGTGTGTGCATGTGTGCCTGCTGAGCTGACAACAATGCTTCCAGTGGTGCACAGAAATCCTTAGGAAAAAGCTTGCATTCTGAGTTATGAAATTCCAAACCAGGAACAGTGTGTCTAGAAAACCTTTTCCTCCTGTTTCAAAAACAAAAAATTGGCAACAAAGTATACATGCTTTAATAATGTCTGGATATCAAGACCCATATATGTATTTTTTAGTATCACAGTAAAATTCTGTAAGTT…
>scaffold_24750
ATCATCATCATCATCATCATCACCACCATCACCATCACCACCATCACCACCACGACAGCTGCTATTTCCATCTTCACTATAACTCCTAACATTTTTGGAGCTCTACTGTGTACAAGGCCCTGCATTAATTATCCTCACAGATAGCATTTAATTCAATTCTTCCTTCTACCTTCTGCACTATAAATATCCACATTTTATAGTAAAGAAACAAAAGAAGAGACAGTTAAAGAGACCTTCCTAGGATCATACAACCTTTCCATGGGAAAGCTTAATCCTGAGCCCCAGACCTCTGACTCTAGGACCATGGTGTCTAACCCCTAAACTGCTCAGTAGGGCCTGCCACTGTCCCATGCTAACCAGTTCCATTCTCATCTCAGCCTGATTTCTCTTTTCTAGCAC…
>scaffold_24884
TCCTCCTGGTCAGGCTGGGAACTTCTCAGTCCTCTAAGTTGGTGCTTGAGTGTTCAGCAAGCCCAGGCTTGAGTCTGACACTTCCCTGATTCTCCTCCCTGTCTAAACTCCTAACAGTGACTTTCAAGGTATTTCACGAACTGACCTGTTTCCACCTTCCCATGTTCATCGCCATCTCTTCCCACTAACCAGTGATACTGTAGTTTCTCATTCTCCCTGAGAAAGCCATGTTCTTTCACACCCCTGTATGTTTTTGCACATGCTTTTGTATAGAAAGACGTTTCTCCGCCCGTCAAACTTCTACTCATCCTTCGGGACCCTACTCTAATACCATGGAATAGGCGGAGTAGCTAATCTTGGACTCACTGCCTCTTGGAAATCCCTTGGTCATAAATCTTA…
>scaffold_25061
TCATTGGAAAAGACTCTGATGCTGGGAGAGATTGGGGGCAGGAGGAGAAGGGGACAACAGAGGATGAGATGGCTGGATGGCATCACTGCCTCGATGGACATGAGTTTGAGTGAACTCTGTGAGTTGGTGATGGACAGGGAGGGCTGGCCTGCTGCGATTCATGGGGTCGCAAAGAGTCAGACTGAGTGACTGAACTGAACTGAACTGAACTGAAAGGTTAAAGAAGAATAAAAGTAACTCTAGCCTTCAAGTATAATCCAGGGTGGGGAACTCACAGATAAACTACTAGCTATAATTAATAATCATACCTATTATATAACGGAAGCCTCAGTTTCTTGACAGCTAAAGATGCAGTAATATCCTTTGGTTTTTGGTTGCTCAGAGAAGTAAGGAAAGAAT…
>scaffold_25259
CATGGGAAATAGATGGGGAAACAGTGGAAACAGTGTCAGACTTTATTTTTCTGGGCTCCAAAATCACTGCAGATGGTGACTGCAGCTGTGAAATTAAAATACGCTTACTCCTTGGAAAGAAAGTTATGACCAATCTAGATAGCATATTCAAAAGCAGAGACATTACTTTGCCAACAAAGGTCCGCCTAGTCAAGGCTATGGTTTTTTCTGTGGTCATGTATGGATGTGAGAGTTGGACTGTGAAGAAGGCTGAGCCCTGAAGAATTGATGCTTTTAAAGTGTGGTATTGGAGAAGACCTTGCGAGTCCCTTGGACTGCAAGGAGATCCAACCAGTCCATTCTGAAAGAGATCAGCCCTGGGATTTCTTTGGAAGGAATGATGCTAAAGCTGAAACTNNN…
>scaffold_25345
CGGGTTTAAATATGAGCGTGTTGAAGGGTTACCGTTCACAGTTGGGGGCAGAAAAGATGCCAGAATGCTTGTGAGCACTTCAGAGATACTGTTGGTCTCCAATGAGCACTAGAACATCTGAGAATATCCTAATGTATGCAGAGCTAGAAATGACAACTATGGTCATGGTTATATTTTTTAGATGACTTTTTAAAAAGTATTTATTTATTCGGTGTGCGAGGGCTTAGCTGTGGCATGTGAAATCTTTTAGTTACAGCATTCAAACTCTTAGTAGCGGCACATGGGACCTAGTTCCCTGACCAGGGATCGAACCCAGGCCCCCTACATTGGGAGCTCAGAGTCTCAGTCGCTGAACCACCGGGGAGGTCCATGGTTATCTTTATACTCAAACCAGAGACA…
>scaffold_25369
CTTCGCATGAGATGGCCAAAGTACTGGAGTTTCAGCTTTAGCATCATTCCTTCCAAAGAACACCCAGGGCTGATCTCCTTTAGAATGGACTGGTTGGATATCCTTGCAGATATTACTCAGTCATAAAAAAAGAATGAAATAATGTCATTTGCAGCAACATGCATGGATCTATAGATTATCATGCTGAGTAAGCCAAACAAAGGAAGAATGTATTGCTTATATGTGGAATCTAAAAAAAATAATGATAGAAATGAACTTAAATACAAGATAGATGTTGACCCACAGATGTAGAAAACAAATTTAGGATTACCAAAGGGGAAAGGGTGAGAGAGATAGATTAGGAGTTTGGGATTAGCAGATACAAACTACTATGTATAAAGCAGATAAACAACAAGGTCC…
>scaffold_25381
GGACTCTCAAGAGTCTTCTCCAACACCACAGTTCAAAAGCATCAATTCTTCGGTGCTCAACCTTCTTCACAGTCCAACTCTCACATCCATACATGACCAGAGGATAAACCATAGCCTTGACTAGACGAATCTTTGTTGGCAAAGTAGTGTCTCTGCTTTTTCAATATGCTATCTAGGTTTGTGATAACTTTCCTTCCAAGGAGTAAGCGTCTTTTAATTTCATGGCTGCAGTCACCATCTGCACTGATTTTGGAGCCAAAAAAATAAAGTCTGACACTGTTTGCACTGTTTCCCCATCTATTTCCCATGAAGTGATGGAACCCGATGCCATGATCTTCGTTTTCTGAATGTTGAGCTTTAAGCCAACTTTTTCACTCTCCACTTTCACTTTAATCAAGA…
AAAATACCATGCAAATAGAAAATTAATTACTTGATCCATTAAATATTAAGGAAAATATTCCTATGTAAATATCAGTATGAGCTACTATTAAATTGTAGAATATTTCCCCATTCTGTATTACCATAACTAATTGAATCAAATTCCAGTAATCTCTGTTATTCTGAAGAACATATTTATTTCTTGTTAGAGGAGTCTCAAGTGAGTGAATGTATAGGTGTTAACTTAGAAGAAAACAACACTTATCATCAAAATAATATTTTCCAAAGAAAAATAAAAAGCAGATATGTATGTTAAATCATGCTTCCTGTTTGAAAATTTAAAAAAAGAGATTGCTACATATGTCTAGAAAACATATTAAATCTAAAATTTTAAATGTAAATCTTATTATGACTAGTACTG…
>scaffold_25421
GCGAAGAGTTGACTCATTGGAAAAGACTCTGATGCTGAGAGGGATTGGGGGCAGGAGGAGAAGGGGACGACAGAGGATGAGATGGCTGGATGGCATCACAGACTCGATGGACATGGGTTTGAATGAACTCCGGGAGTTGGTGATAGACAGGGAGGCCTGGTGTGCTGCGATTCATGGGGTCACAAAGAGTCGGACACGACTGAGCGACTGAACTGAACTGATAGCCATCTATAAGAGCTTCAGTGAGCAAAAACAACTAAGGGAGTGACAATGAACTTTATACTTAAATCAGCAGGATGTGTTCTTTCAAACCCCTTACCCTTTGTCCCAGATAAGATTCAGTATGTAAAGTTTGTTCTACAACATACTTCAATTCTGCAAATTTTAAAAATCTAAACC…
>scaffold_25435
GATCCAACCAGTCCATTCTAAAGGAGATCAGCCCTGGGTGTTCTTTGGAAGGAATGATGCTAAAGCTGAAACTCCAGTACTTTGGCCACCTCGTGCGAACAGTTGACTCATTAGAAAAGACTCTGAGGCTGGGAGGGATTGGGGGCAGGAGGAAAAGGGGACAATAGAGGATGAGATGGCTGGATGGCATCACTGACTCCATGGACGTGAGTCTGAGTGAACTCTGGAAGTTGGTGATGGACAGGGAGGCATGGCGTGCTGTGATTCATGGGGTCGCAAGGAGTCGGACACGACTGAGCAACTGAACTGAACTGAAGGGGAATTCGAACCCATGCCCCTTGGAAGCATGGAGTCTTAACCCCTGGTGCCCCAGGGAAGTCCCAAAGGGGATCATTTTGA…
>scaffold_25516
GGTATGGGGAGGGAGGAGGGAGGAGGGCTCAGGATGGGGAACACATGTATACCTGTGGCGGATTCATTTTGATATATGGCAAAACCAATACAATATTGTGAAGTTAAAAAATAAAATAAAATAAATAATAATAAAATAAAATTACTGTTCGATTTACCAAGGGGTAATGGGGCAGTGGTAAATTGGAAGATTGGGATTGACATATACATAGTGCTGCTGCTGCTAAATCACTTCAGTCGTGTCTGACTCTGTGTGACCCCATAGATGGCAGCCCATTAGGCTTCCCGGTCCCTGGGATTCTCCAGGCAAGAACACTGGAGTGGATTGCCATTTCCTTCTCCAATGCATGAAAGTGAAAAAGGAAAGTGAAGTCGCTCAGTTGTACTAGTATGGACCTAC…
>scaffold_25574
AAAGCTATGGTTTTTCCAGTAGTCATGTATGGATGTGAGAGTTGGACTGTGAAGAAAGCTGAGCACCGAAGAATTGATGCTTTTAAACTGTGGTGTTGGTGAAGTCTCTTGAGAATCCCTTGGACTGCAAGGAGATCCAAGCAGTCCATCCTAAAGGAAATCAGTCCTGAACGTTCACTGGAAGGACTGATGCTGAAGCTGAAGCTCCAATACTTTGGCCACTTGATGCAAAGAACTGACTCATTGGAAAAGACCCTGATGCTGGGAAAGATTGAGGGCAGGAGGAGAAGGGAATGACCGAGGATGAGATGGTTGGATGGCATCACCAACTGGATGCACATGAATTTGAGTAAGCTCTGGGAGTTGGTGATGGACAGGGAAGCCTGGTGTGCTTGCAGT…
>scaffold_25589
AGGTTTTGGTATTAGGGTGATGGTGGCCTCATAGAATGAGTTTGGAAGTTTACCTTCCTCTGCAATTTTCTGGAAGAGTTTGAGTAGGATAGGTGTTATTAAAAATTCTTATAAAGAAGTAATGGAATATTACTCAGCCATAAAAAGAATGAAATCATGTCATTTGTAGTAACATGGATGGATCCAGAGATGATCAAACTAAGTAAAGTAAATCAGACAAAGAAAGACAAATACATGATATCATTTATATATATATAATATATATATGACACAAATGAACTTATTTACAAAACAGAAATGGACTCACAGACAGAAAAAAACAAACTTATGGTTACCATGGGAAAAGTGGTGGGAATAGGAGTTTGGGATTATTAGATATACACATTACTATATATAAAA…
>scaffold_25773
GATGATCGTGGTGAAGACGATGGTGATTACAGCTAACATCTTTGAGTGCTTACTCTCTGTTAGGTCCATGACAGCTTAATTAAGCTATTGAATTTAATCACAATATATAAGCTTCACCTGCTGCTATTGTCATTTTGTAGATGAGAGTAATAACAACTCCATCATCTAACTGGAAAGAGACATAGAGGACATTCTAACCTGGAACGACCATGAGTCCAAAGAATCTTTGGTGTTCCAGGAACAAGAAGTCAGTTAACAATGGAAACATGCCTTGGGAGTGAGTCACGGGGTGAGTGACAGCACTGCACCTGTTAAGGCAGTGCCTAGTGTAAGCACTGCACACACACACACACTACCTACTACCTAGGGAGGACTATTGCCTCAGAGGACACAAGAGGC…
>scaffold_25840
TCCGGGAGTTGGTGATGGACAGGGAGGCCTGGCGTGCTGCGATTCATGGGGTCTCAAAGAGTCGGACACGACTGAGTGACTGAACTGAACTGAACTGATGCCTTGGCTATGTGTACAATGTCTAACTCTGCTATGGTATGGAGATCTTCCTGGGTTCAGAGTGAGAAGATGTGGAGTTTAGGCTTGATTTGGACACTGGATAGCTTTGTGACCTGGAATAAAATCAATTTCCCTGAACCTCAATTACACTAAGAATTGAGGACAATAACAACGGCCCGATCTCCTTCCAAGAATTCTGATGGACACTCCCTGGAAGTTCCATCACACTCCTCACTGGCCACCCTTTAACGTTTTGCCATATGACAGCACCCTCTCTTCTTTTAGTGGTTTTTCACTTGA…
>scaffold_25998
GTGTTGGTGGTGTTGTTGGTATTGGTATTGGTGGTGGTGGTGGTGGTGGTGGTGTTGGTGTTGCTACTAGTAGGCAATGGCTGAGGATGTTCCCAAACCTCCTGTGATAAACAAAGAATTAACCTGTCCAAAACGTCAATAGTGCTGAGGTTGGAAAAAACCTTACAGAGGGAGTCTACTGGAGGTTTCAGAGCAGGGTAAAGAAATGACTGAGGTTGAGTTCAGGAGGTCTTATTTCTACCCATTCCTTCAACACACCCCAAGTTCCAACAAAAGGACTGGCCAAATTGATAATATACACATTCATGTATGAATCCTTCCAACAAATGTTTATTGAGTGTCTAGGAGGAAATGGCAACCCACTCCAATATTCTTGCCGGCAAATTCCATGAACAGAGG…
>scaffold_26011
GGACTGCAAGGAGATCCAATCAGTCCATCCTAAAGGAGATCAGTCCTGGGTGTTCATTGGAAGGACTGATGTTGAAGCTGAAACTCCAGTACTTTGGCCTCCTGAGATGAATAACTGATTCATTGGAAAAGACCCTGATTCTGGGAAAGATTGAAGGCAGGAGGAGAAGGGGACAACAGAGGATGAGATGGTTGGATGGCATCACTGACTCAGTGGACATGAGTCTGAGTAAACTCCAGGAGCTGGTGATGGACAGGGAGGCCTGGCGTGCTGCAGTCCATGGGGTCACAAAGAGTCGGACAGGACTGAGGGACTGAACTGAACTGAACTGAACAAGTGGTTAGTCAGCTGTTAATGGTGCTGTTTGAACCTGTTCTGTAGACACATCCCGTGGTCTGG…
>scaffold_26077
ATGCCTGGCCCCTATTTGCTGAAGGAAGAAGGAAAGCACTTTCCAGAGCAGCAGTTAGGTAAAGGGAACGAGGCCTTTGGAGGAGACAACACAGCATCCAGCATCTGCCTCCCTGATGGGACTTTTCTGTATTCTCTCTCCTGCCCGCACCCCCACCCCCAACTCCGGCACCTCGTCCTCGTCCTCGGCTGCCTTTCTCCCGGCCTCTAACCTGGGGCTCACCCCACAGCTGGTACGTGACAATGCAGATCTGCGTTGTGAGCTTCCTAAACTGGAAAAACGACTTAGGGCTACGGCTGAGAGAGTTAAGGCCCTGGAGGGTGCACTGAAGGAGGCCAAGGAGGGTGCCATGAAGGACAAGCGTCGGTACCAGCAGGAGGTGGACCGCATCAAGGAGGC…
TCTGTCCCTCTCTTTGCTCCAGCGCTGCAGTCACCCATTGAATACCAGAGACGGGAAAGTCAGACCAACAGCCTGGGGCGGCCAGGAGGGCCTGGGGTGGGGAGCCCGGGGAGAATTCGGCCTGGAGACCGGGCCCAGCTCAGCACACACACACCCATCAATGGCTCTCTCCCCTCCCTGCTGCTGTCACCCAAAGGGGAGGTGGCCAGAGCCCCCCTGCGCCTGGACACACAGGTATGAGGAATGAAGTTCCCTGGTTGTAAGGGCAGAATGGGGAGGGCTTCTCTTTCGGTTCCAGGTCCCCAAACCCCCATATCATTCCTTTCTTCCACCACCTTCCTTTTGTGTGCCCCTTCCTACTTCCCGTCTCTTGCCCTCCCCAACTCCAGTTTAACCCTG…
>scaffold_26165
CATGTATACCTGTGGCAGATTCACTTTGATATTTGGCAAAACTAATACAATTATGTAAAGTTTAAAAATAAAATAAAATTGGAGAAAAAAGAAAAAAAATAAAATAAAAAAAAAAAAAAAAAAAAATGGAGGGGTGGTAATTTTTTAATTTTGAACCATCACCTTCCCTTACATCCACATGTCTTTGAAGATAGTTATTTTTCACTTGTTTGGAATAACTGCCTCATAACTTCACTATATCTTGAAAACAATCTCAAGCAGGGGGAAAACTGCTTAGGTTTCTGAACGCACATTAGGGGATCAAAGAGATAACAGGCAAAGAAGGATGAAAACTTTCAGTAAAGGTTTACTTCCACATAAATAATTTAAAGCTTCCATAAAGTGGGTACATTCCTTATG…
>scaffold_26234
AACTCCAGGAGTTGGTGATGGACAGGGAGGCCTGGCGTGCTGCGATTCATGGGGTCGCAAAGAGTCAGACACGACTGAGCGACTGATCTGATCTGATCTTATAGTTTGATTTTTCAGTTTTTATACATTTAAGCTATATTCTTGCTGGCCAAAGCACAATCATGGAAGACCTCAGAATATTTTCATGCTGCTATTCCTAAAATGTGGATTTCCTTTACCTGTGTTCTGTTGCCACTTTACTGGATCAGTTTATGTTGTACAAGTCTCTGTTTATAGTTTTGCTTTTCGAAATGATTGCTCCTTTTCTATGAATTCTCAGTTCAGGTTCAGTCACTCAGTCGTGTCCGACTCTTTGCGACCCATGGACTGCAGCATGCTAGGTTTCCCTGTCCATCACCA…
>scaffold_26284
AAAGCAGTGTCAAATAAGAATTTCAGTACATCCACATTTTTTCTAATGAAACTTCTATCAGAAGTTAATTAATTTGTTGTAATAAAGTCCAGTATGTAACAAAAAAAAAATGTACTAGTCTGGTGAGTGTTGTTGATAACGGAGAGGGGGGGCCGGCTATACATGTGTGGGGACAGTGACTATATGGGCAATTTCTGCACCTTCCTCTAAACTTTGTTATGAGTCTAACACTGCTCCAAAAACAGTCTTTTAAGCAAATGAAATTAGAGGTGTCAGTCTACTTAACTTCAAGATTTTCTGTAGCTACAGTAATCAGGACTGTGTGGTATTGGTGGAGAGAGAGAGACTCTTAGACAAAAGGAACATAATACAGAACCCAAAAACAACCACACAACTGGT…
>scaffold_26357
CCAGGGCTGATCTCCTTCAGAATGGACCGGTTGGATGTCCTTGCAGTCCAAGGGACTCTCAAGAGTCTTCTCCAACACCACAGTTCAAAAGCATCAATTGTTAAGCGCTCAGCCTTCTTCACAGTCCAACTCTCACATCCATACATGACCAATGGAAAAACCATAGCCTTGACCAGACGGACCTTTGTTGGCAAAGTAATGTCTCTGCTTTTCAATATGTTATCTAGGTTGATCATAACTTTCCTTCCAAGGAGTAAGCGTCTATTTTATCTAGTTTTCAGAGTTGTCATGAGGATTACAATATATAAAATATACATAAGCATCTACCCAGTACCTGGTACATGAAAGGTCATAAATTAGTTATTTTTGCCTCTCCTTCCCTTATTAATGTTGAAATGC…
>scaffold_26394
CAGAGGATGAGATGGCTGGATGGCATCACTGACTTGATGGACGTGAGTCTGGGTGAACTCCGGGAGTTGGTGATGGACAGGGAGGCCTGGCGTGCTGCGGTTCATGGGATTTCAAAGAGTCAGACACGACTGAGCGACTGAACTGAACTGAACTGAACTGATGGCTCAGATGGTAAAGAATCGACCTGCAATGCGGGAGACCTGGGTTCGATCCCTGGGTTGGGAAGATCCCTGGAGAAGGGAATGGAGACCCACTCCAGTATTCTTTCCTGGAGAATCTCCATGGACAGAGGAGCCTGTTGGGTTACAGTCCATGGGGTCGCAGAGTCAGACACAACTGAGCCACTTTAGCACAGCACAGACACATGGGTGATTTACAACGTTCTGTTGGTTTCAAGG…
>scaffold_26445
GGAGGGATTGGGGGCAGGAGGAGAAGGGGACGACAGAGGATGAGATGGCTGGATGGCATCACTGACTCAATGGACGTGAGTGTGAGTGAACTCCGGGAGATGGTGACAGACAGGGAGGCCTGGCGTGCTGCCATTCATGGGGTCGCAAAGAGTCGGACATGACTGAGCGACTGAACTGAAGTGACTATTTGGAAAGAACCCCCATAAGAGATAAAATGGTTAATTCAGAACAAGAAATTAATCTCAACTATATTTTTTAAGATGATGGATCATGAGTCAATTAACAATACAAGATAGAAAAAGAAGGAACAGACTTTTATTAAGTATTGGATTGGAGAAAAAGTTCATTCAGGTTTTGCCAAAAGATCTCATGGGAAAACCTGAATGACCATTTTGGTC…
>scaffold_26532
TTGGAGAAGGAAATGGCAACCCACTCCAGTGTTCTTGCCTGGAGAATCCCAGGGACGGGGGAGACTGGTGGGCCGCCGTCTATGGGGTCGCACAGAGTCGGACACGACTGAAGCGACTTAGCAGCAGCAGCAGCATACTTGTAAGAAAACCCTGAACACTCAGCCTCCAGCAGCTGTGTTTCTTTACGTCCTCACTGCATTATCCACCCCATATATGCATCCTCCCCCCAGTTGGAGCAGCACGACTCTGTTTCCCATCCTACCTCCAGGACGAAGATCTCCCTCTGCCTTGAATGCTGTTTATCTGCCAGGTATCTTCACCATACCACTACCTTCTGGATCTTTTAGATGAGGAGATTCTATTTGATGTGTCCAAGTGTTTTCTCTAATTGGATATTT…
>scaffold_26718
TCTGCCTTTTCTAAAACCAGCTTGAACATCTGGAAGTTCACGGTTCACGTACTGCTGAAGCCTGGCTTGGAGAATTTTAAGCATTACTTTACTAGCATGGAGCCAAATTGCATGGACTAGTCTGGATTTATGTGATGTAGCTATTATTTGTCTCAGCGTTTTTAGGAGACAACTAGCCCAACACTTCAGTGAAAATAATATATACCCATGTGTGGTAGTGTTTGGGAGAAATGAGTAGCATCAGGGATAAGATTATTTCCAAATAATCTATCAAAAAACAAGACATGCAAGCAAATAATTAGTGGATGCAATTCAGATGTTGGTTATTATCTTGAATATTTTTTGTCTGGAAAGTGGTTGCTTTGTGGCAGACTTATCCACTTTTTTTGACTTTTAAGA…
>scaffold_26929
TAACTCTAATTAGTTGTCTTAAAAGGGACCTTGGAAAAAGCAAAGCAGGAACTTACAGAGGGAATCCTAAACTCAATCCTTTTCTAATTGTCCAGACTCTGGACAGGGTTATTATATTGTAAGATGCCGGGCAAAAGCTCTGAAAAACAAAAGTTGTTTTTCTCATCATATTGAGTTAAGAAAAAAATTCTGTTGGAATTTGGATAGGAATTACAGTTTAATTCCACTACCAATTAGATTTATATTTATGTAGTTACATTACTAGTTAATTTGGTGACAGTTGGTGTTACAGAACATGGTATATTTCTTTATTTATCCAATGTTTATTTTCAGTCTCTCTATGAAGCTTTGTATTTTAAAATAACAAAGCTATTAAAATAAGAAAATAATAAGAAAAAA…
>scaffold_26976
GCAAAGAGTTGACTCATTGGAAAAGACTCTGATGCTAGGAGGGATTGGGGGCAGGAGGAGAAGGGGACGACGGAGGATGAGATGGCTGGATGGCATCACTGATTCAATGGACATGAGTTTGGGTGAACTCCAGGAGCTGGTGATGGACATGGAGGCCTGGCGTGCTGCGATTCATGGGGTTGCAAGAGTCAGACACAACTGAGCAACTGAACTGAACTGAGAACACATTAAGTCTTTAATATTTAGCCTTTTCAGCTCTTCATGTTCTGTCACAAAAGGAGTGCTTATCAGGGACTTGCCTGGTGGTCCAGTGGTTGAGAATCCATCTGCCAATGCAGGAGACATGGGTTTGATCCCTGATCCAGGAAGATTCCACATGTCATGGAGCAACTAAGCCCG…
>scaffold_26998
CAGAGTCCAAAAGACTGTTCTATACATCTGAGAATTGATGCTTTTAAACTGTGGTGATGGATAAGACTCTTGAGAGTCCCTTGGACAGCAAGGAGATCAAACCAGTCAATCCTAAAGGATATCAACCCTGAATGTTCATTGGAAGGACTGGTGCTGAGGCTGAAGCTCCAATGCTTTGGCCACCTGATTCGAAGAGCCAACTCATTGGAAAAGACCGTGGTACTGGGAAAGATTGAGGACAAGAAGAGAAGTGAGAGACAGGGGATGAGATGGTTGGATGGTATCACTGACTCGGTGGACATGAGTTTGAGTAAACTTGGAAGATAGTGAAGGACAGGGAAGCCTGGCATGCTGCAGTTCATGGGGTCACAAAGAGTTGGAGATGATTTAGCAACTGAT…
>scaffold_27048
ATCACCTCCACTAGCTTTGTTCATAGTGATGCTTCCTAAGGCCCACTTGACTTCACATTCCAGGATGTCTGGCTCTAAGTGAGTGATCACACCATCATGGTTTCTGGGTCATGAGTGTCTTTTTTGTACAGTTCTTCTGTGTTTTCTTGCCACCTCTTCTTAATATCTTCTTTGTCTGTTAGGTCCTTCATTGTGCTCATCTTTGCATAAAATGTTCCATTGGTATCTCTAATTTTCTTAAAAAGACTTTAGTTTTTCCCATTCTATTGCTTTGCTCTATTTCTTTGAATAGTTTGCTGAGGAAGGCTTTCTTATCTCTTCTTGCTATTCTTTGGAATTCTGCATTCAAATGGGTATATCTTTCCTTTTCTCCATTGCTTTTCACTTCTCTTCTTTTCT…
>scaffold_27112
CTCTAGTTGAGGCCTTGTGTAGACCTTACTGTCTGTAAGGTACTGTTTGTACCTTATCTGGTTTGTTCTGAAAATGGCCTCATAAACTACATGTTATTACAAATGAAGAAATGAAAAGGCTCAGTCATTTGCTTGCAGTCACACAATTAATCAGTGATGGAAGCAGAATTCAAATGCAGTTCTGAGTCCAAAACCTTGACTTTATTCTGCAGTAACATGCTTTTCCATGAAGATTTTCACCCTCTGTGGACACTTAAAAGATCCATATAACTGCGGTATGAATAGCTATTGACCGAAGATTTCTTACTATCTTTGTAAACTGGCTTCCCTGGTGGCTCAGATGGTAAAGAATCTGCCTGCAGTGTAGGAGACCTGGGTTCAATCCCTGGGTTGGGAAGA…
>scaffold_27142
CGAAGAGTTGACTCATTGGAAAAGACTCTGATGCTGGGAGGGATTGGGGTCAGGAGGAGAAGGGGACGACAGAGGATGAGATGGCTGGATGGCATCACTTACTCGATGGACGTGAGTCTCAGTGAACTCCGGAAGTTGGTGATAGACAGGGAGGCCTGGCGTGCTGTGATTCATGGGGTTGGCAAAGAGTTGGACACGACTGAGCGACTGATCTGATCTGATCTGATCCATGAACAAGAAACATCTCTCTATTTATAAAGATCTTTGGTTTTTCTTTTTTTTTTATAAGAATATTTAGTTTTCTTTCTATACATTTTGTCATATTGTTAGTTTTATATCTATGTGTTTAGTTTTGTGGTGCTAATGTAATGGTATTGTGTTTTTAATTTCACATTCCAA…
>scaffold_27211
TGAACATCTGGAAGTTCACGGTTCACATATTGCTGAAGCCTGGCTTGGAGAATTTTGAGCATTACTTTACTAGCATGTGAGATGAGTACAATTGTGTGGGAATTTGAGCATTCTTTGGCATTGCCTTTCTTTGGGATTGGAATGAAAACCGACCTTTTCCAGTCCTGTGGCCACTACTGAGTCTTCCAAATTTGTGGGCATATTGAGTTCAGCACTTTCACAGCATCATCTTTTAGGATTTGAAATAGCTCAACTGGGATTACATCACCTCCACTAGCTTTGTTCGTAGTGATGCTTTCTAGGCCCACTTGACTTCACATTCCAGGATGTCTGGTTCTAGGTCAGTGATCACACCATCGTGATTATCTTGGTCGTGAAGATCTTTTTTTGTACAGTTCT…
GTGTCTATTCCTGAACTGATTTTCAAACTTTTAATATGACAAGGAAAAGAAATTGGCAATGTTATGAACTGGAATAAGAGGAACAACAATCTGTATTTGCAGATAATCATTTGCAGGGAAAATCCTAAAGCAGGGGTCGCCAACCCCCAGGCCATGACTGGTACCAGTCCACCACCTGGTAGGAACCAGGCCACACAGCAGAAAGTGAGCGATGGGGTGGACAAGCAAAGCTTCATCTGTCATTCTCCATGGTTCTCATTACTGCCTGAACCACCCTCTCCCTTTTCCACAATTTTTTGTGGAAAAATTGATGTCCACAAAACTGGTCCCTGGTGGCAAAAAGGTTGGGGACCGCTGCCCTTAAAGAAGCTACAGATATTACTAGGAATAATTGGAAGA…
>scaffold_27336
TTGGACTGTGAAGAAAGCTGAGTGCCAAAGAATTGATGCTTTTGAACTGTGGTGCTGGAGAAGACTCTTGAGAGTTCCTTGGACTGCAAGGAGATCCAAACAGTCCATCCTCAAGGAAATCAGTCCTGAATATTCATTGGAAGGACTGATGTTGAAGCTGAAATTCCAATACTTTGGCCATCTCATGGGAAGAGGTGACTCGTTGGAAAAGACTCTGATGCTGGGAGGGATTGGGGGCAGGAGGAGAAGGGGACGACAGAGAATGAGATGGTTGGATGGCGTCACCGATTCAATGGACTTGAGTTTGAGTAAGTTCCAGGAGTTGGTGTTGGACAGGGAGGCCTGGCGTGCTGCAGTCCATGGGGTTGCAAAGAGTTGGACACGACTGAATGACTGAAC…
>scaffold_27418
TAAAGCAGAAATAGATGTTTTTCTGGAACTCTCTTGCTTTTTCCATGATGCAGCGGATGTTGGCAATTTGATCTCTGGTTCCTCTGCCTTTTCTAAAACAAGCTTGAGCATCATATATATATATACCTAACACATACACACATACATATGCATACATTCAGAGAATATTTAATTTCTATAATATTTCAAAACATCTGAAACAATGCTAGGCTTTTTTTTTTTGGTTGCCACATGTAGTATAAGCAGAAGAATGTGAACAGGGAGGAAGATACACAATTCAGGAAACTGGTGACCATTAGCAGTAGAGTGATGACTGATATCAGAGTAAGCCATGCAGAGGACTTCCACTTCATCCAAAAATATTTATTTCTTTAAAAAAATCTGAGGTAAAGAGTCACA…
>scaffold_27467
AGATCTAGGAAGTGTGGGATTGGCACATTGGCCAAAGAGAACCTTAGAGAATAAGTGTCTGAGTGTGCACAGAAATCCTCACTGCCACATTCTTTGCCTCCAGAGGACTCTGATGTGACAGAAGTGATGTGGCAACCAGCTCTCCAGCGTGGGCGAGGCTTGGAGGCCCAAGGATATGTTGTTCGAGTCTGGGATGCTGGAGTTTATCTGCTGTACAGCCAGGTAACCCCAAATATCCCGAGCCTCACCTGAGGGCCTGGAGGTCTTTTCCCAAAGCCTTGTACCCCAGCACTGAGGTTTCTCAACCCCTATTTATAGCCCACTTAGAGGGCCCTTCTTCATTCCTCGGCTCCTTTGTCAGGGCTCCTGAGGCTGTCCGGACCCGAGCCATGCCAGCCC…
GGGGGTAGTGAAGTGAATACGACAGGCTTCCTTTCTATTTCACACACTCTTCTTTCTATCCCCGCAGGGACTTAGATGACAGGTATCTTTTGCTGACCTCCCCATAGATTCGGAAAGTGCAGGTCTCTTCACCCAATTCAATGGCAGTCACCCCAGGTACTTTTCGGGCCTGCTGGATGTTGGCACCATGAGTCCCAATTGCTAGTCCCATCAGGTCCTCTCGCACTGTGAACTCCTCTTGGAAAGCTGCCGCTAGCTGCTTACTTGTCTGAAAGAAAAAAAGACACTGACCTATAGGAATCATGGTAAAATTTCAGACATCTGTCCTGGGAATCTGACGCTTTGCATAACTTCAATAAGAAAAGACTGTGAAAGAAAGCCAGAACTATCTGGAAGTCC…
>scaffold_27533
AGAGTCTTCTCCAACACCACAGTTCAAAAGCATCAATTCTTCGGCACTCAGCCTTCTTCACAGTCCAACTCTCACATCCATACATGACCACTGGAAAACTTACTATGTCATAAATCCTTTCCATTTTACTAATGTATTGGGAAATCTGCTTAAAGGCTTTATAGTATTCTATCAAGAGCATTTGCAATAATTTTTTCACTTATCCTATTGGATATTTCAGGTATTTTCCTCCCTCAAGTTTATTATTATAAAAATGCTGAAATGAATCTATGCCTATTTTTTTTAATTGGTTTGGTTTCAAGAGAAGAAATTATTGACTAAAAGAATATGAATATTTTTCAATCAAAATGTGTTGCAAAATTTATTTCAAAAATTTTCAAAATGATTTATTTTCTCTCC…
TCTCATTTCTTATTCACAGAGGACACTACCTCTGAGAGCTTCCATGATTGGCTGGACGGCCTCAGACCACTGATGGGCGTTGATGGTGCTGTAGACCCCGGGGAAGTCCCTCTGCCAGATCCGCTGGCCAACTGACCAGATCCCCCCAAGTTCCGAGTTTGCCTGCAAGAAAGGTTACTGCCTTTGAGGACACTCACTCTGCACATATACCAACAACTGAAGCTTAAAACAATGCAGCATTTAAGAGCTGTAACTGCTTCGGCCCAATCACTTTCAAAAAGGTGTTTAAACGCTCTGATTACTACTATAGAATTTATTGGCATATTTTATACAGATTTTTATTAAAAAATTAAGGCACACGAAAGTATTCCAAAAATATTTCATATAATTTAGGAATGA…
>scaffold_27553
GATTTCTCAAGAGGCAGGTCAGGTGGTCTGGTATACCCATCTCTTTCAGAATTTTCCACAGTTTATTGTGATCCACACAGTCAAAGGCTTTGGCATAGTTGATAAAGCAGAAATAGATGTTTTTCTGGAACTCTTTTGCTTCTTCAATGATCCAACACATGTTGGCAATTTGATCTCTGGTTCCTCTGCCTTTTCTAAAATGAGCTTGAACATCTGGAAATTCATGGTTCACAAACTATTGAAGCCTGGCTTGGAGAATTTTGAGCATTATTTTACTAGCATGTGAGATGAGTGCAATTGTGCGGTTGTTTGAGCATTCTTTGGCATTGCCTTTCTTTGGGATTGGAATGAAGACTTACCTCTTCCAGTCCTGTGGCCACTGATGAGTTTTCCAAATTT…
>scaffold_27782
GGAGATCCAACCAGTCCATTCTAAAGGAGATCAGCCCTGGGATTTCCTTGGAAGGAATGATGCTAAAGCTGAAACTCCAGTACTTTGGCCACCTCATGCAAAGAGTTGACTCATTTGAAAAGATTCTGATGCTGGGAGGGATTGGGGGCAGGAGGAGAAGGGGACAGACAGAGGATGAGATGGCTGGCTGGCACCACCAACTCAATGGATGTGAGTTTGAGTGAACTCCGGGAGTTGGTGATGGACAGGGAGGCCTGGCGTGTTGCGATTCATGGGGTCACAAAGAGTCGGACACGACTGAGTGACTGAACTGAACTGAACTGAAATATACTACCAACAGCAATCTTCCAGTTTTACTAAATCTTGTCGTCAATCCAAATGAATTATCATTCATTTTTC…
>scaffold_27790
CGGCAGCCCACCAGGCTCCCCTGTCCCTGGGATTCTCCAGGCAAGAGCACTGGAGTGGGTTGCCATTTCCTTCTCCAATTCATGAAAGTGGAAAGTGAAAGTGAAGTTGCTCAGTCGTGTCTGACTCTTAGCGACCCCACGGACTGCAGCCTATCAGGCTCCTTACGTTTATCTACATACATTGAAAACTTAATGAGATAATCTTACAGTTCTTGTTTTCAAACATCAAAATATGTTTTAAAGAACTAAATAGGAGAAGAATATTATATGTAACCAGACATCTAGCATGTTTGTCTTTCTTCCCTCACTCCTGGTATTCCAAGTCTTTACTGTATTGTTTCCCACTTTTTTGAACAATCTTCTTTGGTCATTGTAGAGTAGGTTTGCTGACAGTTTTTC…
>scaffold_27837
GGGGGCAGGAGGAGAAGGGGACAACAGAGGATGAGATGGTTGGATGGCATCACTGACTCGATGGACGTGAGTCTCAGTGAACTCCGGGAGTTGGTGATGAACAGGGAGGCCTGGCGTGCTGCAATTCATGGGGTCGCAAAGAGTCAGACACAACTGAGCGACTGAACTGAACTGAACTGAACTGAAGTGTACGATAACATTATGTCTAAAAAACAAGGTACGTGCCTTAATTAATACTTTATTGCTTAAAAAAAAAAAGCTAACCATCATCTGAGTCTTCAGCGAGTCATAATCTTTTTGCGATGTAACATCAAAGGTCACTGATCACAGATCACCTTAACAAATATAATGAAAAAGTTAAAAATATTGCAAGAATTACCAAAATGAGCCTCAGAGACA…
>scaffold_27854
CTCCTTGCAGTCCAAGGGACTCTCAAGAGTCTTCTCCAACACCACAGTTTAAAAGCATCAATTCTTCGGCGCTCAGCTTTCTTCACAGTCCAACTCTCATCCATACATGACCACAGGAAAAACCATAGCCTTGACTAGATGGTATTAATTTAAGACCTAGGAATTCCTCTTCTTTGTTCTCCACCTTTTTTATCCTTTGTGAATATAAGATGAATAAAAATAAGAAGAGCATTTTTAAAGCCCTGATAAAATTATTACACTTTATAATTTAAACAAGTGGAAATATTCATTGAACACTTACCCAAACAACCCTGTCATTTAGTACTATTATTCCATTTTACAGCTGAGGAAATGAAAGCAAAGAAAGGAGAATATAATCCTCTTTGGGTACATTTCTTT…
>scaffold_27868
GCTGTGAAAGTGCTGCACTCAATATGCCAGCAAATCTGGAAAACTCAGCAGTGGCCACAGGACTGGAAAAGATCAGTTTTCATTCCAATCCCAAAGAAAAGCAATGCCAAAGAGTGTTCAAACTACTGCACAATTGCACTCAACTCACACGCTAGCAAAGAAATGCTCAAAATTCTCCAAGTGAGGCTTCAACAGTACATGAACCGAGAACTTCCAGATGTTCAAGCTAGATTTAGAAAAGGCAAAGAAACCAGAGATCAAATTCCCAAAATCTGTTGGATCATAGAAAAAGCAAGAGAATTCCAGAAAAACATCTACTTCTGCTTCACTGACTATGCTAAAGCCTTTGACTGTGTGAATCACAACAAACTGTGGAAAATTGTTGAAGAGATGGAAATA…
>scaffold_27965
CCCATCTATTTGCCATGAAGTGATGGGACTAGATGCCATGATCTTAGTTTTCTGAATGTTGAGCTTTAAGCCAACTTTTCACTCTCCTCTTTCACTTTCATCTGCCATAAGGGTGGTGTCATCTGCATATATAAGGTTATTGGTATTTCTCCTGGCAATCTTGATTCCAGTTTGTGCTTCTTCCAGTCCAGCATTTCTCATGATGTACTCTGCATATAAGTTAAATAAGCAGAGTGACAATANNNNNNNNNNNNNNNNNNNNNNNNNNNNNNNNNNNNNNNNNNNNNNNNNNNNNNNNNNNNNNNNNNNNNNNNNNNNNNNNNNNNNNNNNNNNNNNNNNNNNNNNNNNNNNNNNNNNNNNNNNNNNNNNNNNNNNNNNNNNNNNCTCTTTCAGAATTT…
>scaffold_27989
CATTGGAAAAGACCCTGATGCTGGGAGGGATTGGGGGCAGGAGGAGAAGGGGACGACAGAGGATGAGATGGCTGGATGGCATCACTGACTCTATAGACGTGAGTCTGAGTGAACTCCGGGAGTTGGTGATGGACAGGGAGGCCTGGCGTGCTGTGATTCATGGGGTCGCAAAGAGTTGGACACGACTGAACGACTGAACTGAACTGATTGAATGGGGCTTCCCTGGTGGCTTAGACAGGAAAGAATCCACCTGCAATGCAGGAGACCTGGGTTTGATCCCTTAGTCAATAAGATTCCCTGGAGAAGGGAATGGCTACCCACTCCAGTATTCTTGCCTGGAGAATCCCATGGATAGATAAGCCTGGCAGGTTACATTCTATGAAGTAGTAAAGAGTCAGA…
>scaffold_28090
TTTCCTTTTCTCCTTTGCTTTTCACTTCTCTTCTTTTCACAGCTATTTGTAAGGCCTCCCCAGACAGCCGTTTTGCTTTTTTGCATTTCTTTTCCATGGAGATCGTCTTGATCCCTGTCTCCTGTACAATGTCACGAACCTCATTCCATAGTTCATCAGGCACTGTATCTATCAGATCTAGGCCCTTAAATCTCTTTCTCACTTCCACTGTATAGTCATAAGAGATTTGATTTGTTAGAGCTATAGGCTATAACAAACACTAGAACCATAGAGTTGCAGTGGACCTAGCTGCCTGGTGAAGCCCTCCATGGATCATATTTGGAGAGCCAGGTTATTTGCCTGAGAGATATGGGAGGAATAATTAATATTATGGGGAAAGAGACAATTAGCATAATAAGG…
ATCCAGCTTTGTCTTATAACTATTTCTTTTCATTTTTTTCCTTCCTTCTTGCTACACATCCCAAATCACATGCTTGCCAAGGGCAAGAGTCATGTCTATTTAGGTTTGGGAGTTCAACATCTCCAAGACTGCTATCACGTTGAAGAGTGTTAGAATATGGCTACTGTCGCATGAGTTCAGTTCTGTCCCTCATTCGTGTCCGACTCTTTGCAACCCCAAGGACTGCAGCACACCAGGCTTCCTTGTCCATCACCAACTACCAGAGCTTATTCAAACTCATCTCCATCCAGTCGATGATGCCATCCAACCATCTCATCCTCTGTCCCCTTCTCCTCCTGTCTTCGATCTTTCCCAGCATCAGGGTCTTTCCCAATGAGTCAGTTCTTCACATCAGGTGGC…
>scaffold_28116
ATGGCTGGATGGCATCACCGACTCGATGGACGTGAGTCTGGGTGAACTCCGGGAGTTGGTGATGGACAGGGAGGCCTGCTGCTGCTGCTCCTAAGTCACTTTAGTCGTGGCCGACTCTGTGTGACCCCATAGACAGCAGCCCACCAGGCTCCCCCATCCCTGGGATTCTCCACCCAAGAAAACTAGAGTGGTGTGTTGCAATTCATGGGGTCACAAAGAGTCGGACACGACTGAGCGACTGAACTGAACTGAAGGTTTGCCGTAAACCTCTTTTCACACCTCCACACATCCAAGTTGGATGTCTACTTTCTAGAGTTTAAACCTCACATCTTCAAAAATCTCCATTCAGCCATCACAACCAGCACTGACTCCTTGCTATGTATAACAGAAAGCAGCACA…
>scaffold_28264
CTGATCTCCAGTAGCATATTGGGCACCTACCGACCTGGGGAGTTCCTCTTTCAGTATCCTATCATTTTGCCTTTTCATACTGTTCATGGGATTCTCAAGCCAAGAATATTCAAGTGGTTTGCCATTCCCTTCTCCAGGGGACCATATTCTGTCAGACCTCTCCACCATGAGCCTCCCGTCTTGGGTGGCCCCACACGGCATGGCTTAGTTTCATTTAGTTGGACAAGGCTGTGGTCCATGTGATCAGATTGACTAGTTTTCTGTGATTATGATTTCAGTGTGTCTGCCCTCATGTTAATAGTGGAGTGAAGCAAGCTCTGGCTTTGCTTTGTATTTGTTTTTTATTTTTAGTCCATCGTTGAAAGGTTTTTATAGTGCATAGAATGTATACTTGTTGTT…
>scaffold_28334
ACAGTTCAAAAGCATCAATTCTTCAGCGCTCAGCTTTCTTCACAGTCCACCTCTCACATCCATACATGACCACAGGAAAAACCATAGCCTTGACTAGACGGACCTTTGTTGGCAAAGTAACGTCTCTGCTTTTCAATATGCTATGTAGGTTGGTCATAACTTTCCTTCCAAGGAGTAATTGTCTTTTAATTCCATGGCTGCAGTCACCATCTGCAGTGATTTTGGAGCCCCCCAAAAATAAAGCCAGCCACTGTTTCCACTGTTTCCCCATCTATTTCCCACGTAGTGACTGAATAATAAAAATAAAAACAACAAATTGTGTCTTCTGTAATACTTCTGAAAATTTATTTCAAATAAGTTATTTTTTAATTATTTCTGCAGAATGAATTTATTATGACA…
>scaffold_28413
CTCCCCAGCCTGAATGTGTGCATTATAAATTCAAGTATAATGCATATTTACTTCTTTGAGTCTCTTTCAGTTCAATTCAGTTCAGTCGCTCAGTCATGTACGACTCTTTGCGACCCCATGAATCGCAGCATGCCAGGCCTCCCTGTCCATCACCAACTCCCGGAGTTCACTCAGACTCACGTCCACTGAGTCAGTGATGCCATCCAGCCATCTCATCCTCTGTTGTCCCCNNNNNNNNNNNNNNNNNNNNNNNNNNNNNNNNNNNNNNNNNNNNNNNNNNNNNNNNNNNNNNNNNNNNNNNNNNNNGTACTGGAGTTTCAGCTTTAGCATCATTCCTTCCAAAGAAATCCCAGGGCTGATCTCCTTCAGAATGGACTGGTTGGATCTCCTTGCAGTCCA…
TTAAAATCAGAAATCTTCAGAGTACCCATGTGCCATTCTCTTTCTACCCGAGATCGTTTCTGATGACTAATGACCTCTCAGTGTTTGGGCTTCCCTTGTGGCTCAGCTGATAAAGAATCTGCTTGCAATGCAGGAGACCAGGGTTTAACCCTTGGGTTGGGAAGATCCCCCGGAGAAGGGAAAGGCTACCCACTCCAGTATTCTGGCCTGGAGAATTCCATGGACTATACAGTCCATGGGGTAGCAAAGAGTCAGACAGGACTGAGCAACTTACTCTCAGTGCTTAACTTGGTAGAACCTCCATATCTCTTAGTTATAGTCTTAGTCTCAGATGATGGGTCACATGTACATTTCCTTTGGACCTTCTACAAGTTGCTTTCTTACAGTCCAGGAAAGTGC…
>scaffold_28437
GGGATTGGGGGCAGGAGGAGAAGGGGATGACAGAGGATGAGATGGCTGGATGGCATCACCGACTCGATGGACGTGAGTTTGAGTGAACTCTGGGAGTTGTGATGGACAGGGAGGCCTGGCGTGCTGCAAAGAGTCAGACACGACTGAGCGACTGAACTGAATCCCTCATTGGGACACTAAAATTTCATAAGCCACTTGGTGCAGCCAAACAGAACAAAATAAAAGGTAAGAACCTTCTCTTTTGGCCAAGAAAGGTTTTGACCTTATCTGGCAGGTGCCAAATTTGGTCAAATGATCAGAATGATGTTTCAGACAAAAAGACTAATTTCAGTAACCACAAGCAAACAGGATTTGAGACATTGTTCTCAAAGTACCACCTTAGCTCTCTGTTAGAGGAGG…
>scaffold_28506
TGGGAGTTGGTGATGGACAGGGAGGCCTGGCGTGCTGCGATTCATGGGGTCGCAAAGAGTCGGACACGACTGAGCAACTGAACTGAACTGAACTGATCTCAGAAAGCATGCTCACCACTGTGCCAGCCAAGGGATCATAGAATCGTTCCAGGAGCTGGACGACCGTGCTCTTCCCACAGCCGCTGCTTCCCACCAGGGCCAGTGTCTGGCCCTTCTTCACCTCCAGGCTCAGCCCCCGAAGCACAGGCACATTTGGCCGGGTGGGGTAGTTGAACACAACTTCATTAAGTGTCACATTCCCTTCAAACTTATCCTAAAAAATAGGTATGTTTATATTGCTATTATAATTAGTCTGATAAATCATTGGAATAAAAAGTATAAATTCAAGGAGGCTTTAAC…
>scaffold_28643
TGACAACTTACTCTGGCTTTGGTTTGCGTTGCTCAGATGATTAGTGATGTTGAGCATCTTTTCAAGTGCCTGTTGGCCATCTGTATGCCTTCTTTGGAAAAATGTCTATTCAGATCATTTGCCCATTTTTAATTTAATTGTTTGCCTTTCTGTTATGGACCTATATGAATTATTTATATATTTGAATATTAACCCCTTATCAGATATGTGATTTGCAAATATATTCTCCCATTCAGTAGGCTGCCTTTTTGTTTTATTGTGGTCTCCTCTGCTGTGCAGAAGCTTTATAGTTTTATGTAGACCTACTTGTTTATATTTGCTTTTGTTGTCATTGCATTTGTAGTGAGATTCAAAAAAAATATTGCTAAGAGTGATGTAAAAGAACTTACCAGCTACGTT…
>scaffold_28763
TAAGCTCAAGCGTCTCCATACTAAGGGACTCATGTAAATGGGAACCAAGGTCCTACTACTAACTGCAGCTATGCTTCCAGCTGATTGCCTGTACCAAGTTACTTGCTATGTGAACTTTTCAGAAGTTGTCCTCTAGCCCAGGTGGACATGCTGCATTTTGAATTGATTAAAGCAGAGAAGACTGTTTTAAACTCTAGAATCAAGAACAACATAATTGATGTTATTTTAAACTCCTAGGTTTTATTCATTATGAAACATTAGATAATCTTAAAATAATAAATATCTACATAAATTACTTTTTTAGGTAACAGATTTTATAAAGGAGGTCTATTTCTGAGGTTTTTTCTGTATTCTCAGGCAATTACCATAATCTTTAAAGCATCAAGTTGTTTGTTGATT…
>scaffold_28782
AAAGAAAGCTGAGTGCCAAAGAACTGATGCTTTTGAACTGTGGTGTTGGAGAAGACTCTTGAGAGTCCCTTGGACTGCAAGGAGATCAAACCAGTCAATCTTTAAGGAAATCCGTCCTGAATATTCATTGGAAGGACTGATGCTGAAGCTGAAGTTCCAACACTCTGGCCACCTGATGTGAAGAACTGACTCACTGGAAAGACCCTGATGCTGGGAAAGATTGAAGGCGGGAGGAGAAGGGGACAATAGAGGATGAGATGGTTGGAGGGCATCACCGACTCAACGGACATGAGTTTGAGCAAGCTCTGGGAGTTGGTGATGGACGGGGAACCTGGTGTGCTGCAGTCCATGGGGTCACAAAGAGTCAGACATGACTGAGAAACTGAACTGAACTGAATA…
>scaffold_28856
GGGGTGGGGGGGCATGGCCAACGTTGTTGCCACTTTCTCCAGCTCCCTCCCTCAGGTGCACTTCTCCTCCTCAGCTGAGGGCATCAACGCCCACGCATCCCCTCCTGGCAGCCTCTTCTCCCTCTCCCCTGCTCCACACGTGCCTTCAGAACCTCCTAGTGGGCCCATCGGAGTCTCTTTTTCAGCACCCCGCACTCGAGAGGCTGCCACCCTCACTCAGGCAGGAGGCGCTTTCCCGTTGTCCTCTTCTCTAGTCCAACCTCTTCATCACTGCTCAATGGGCTTTCAGAAGCACAGACCTGCTCAAGAGCACACGTGGCTGTCAAAACTTACCATGTCACCCTGTTCCCTTTAGGACACAGGATAAAACTTGATGTCCTTAACCCTTCCATATCTGCC…
>scaffold_28975
AGTACTTTGGCCACCTCATGCAAAGAGTTGACTCATTGGAAAAGACTCTGATGCTGGGAGGGATTGGGGGCAGGAGGAGAAGGGGACAACAGAGGATGACATGGCTAAATGGCATCACCGATTCAATGGACGTGAGTTTGAGTGAACTCTGGGAGTTGGTGACGGACAGGGAGGCCTGGTGTGCTGCGATTCATGGGGTCACAAATAGTCAGACATGACTGAGTAACTGAACTGAACTGAGGCTTCCCTGGTGGTCCAGTGAACTAAAATCTGCCTTACAATGCAGAGGGCAAAGGTTTGACCCCTGGTCAGGGAAGATCCCACATGCCACAAAACAACTAAGCCTGTGCATCACGACTACAGAGCCTGTACTCTAGAGCCCATACACCGGACTACTGC…
>scaffold_28981
AGTGAACTCTGGGAGTTGGTGATGGACAGGGAGGCCTGGCATGCTGCGATTCATGGGGTCGCAAAGAGTCAGACACGACTGAGTGACTGAACTGAACTGGAAGGAGTTCCACTCCAGCCTCACTGTATCAGAATCTCTGGATATGGTACCCAGGAATCTGGATTTTGAACCAGCATATATGGTGTCATTGGTATAAGTGTTCCATGGACCCATTTATAGACATCGTATTAGGGACTCAACTCTTCACTGGGCACATAGTTTGCTGCCTGCCACAGGTTACTGTAGGAGACCCCGGTTCAATTCCTGGGTCAGGAAGATCCTGTGGAGAAGGGAAAGGCTACCCACTCCAGTATTCTGGCCTGGAGAAGTCCATGAACTATATAGTCCATAGGGTCACAA…
>scaffold_29002
TTGGCATAGTCAATAATGCAGAAATAGATGTTTTTCTGGAACTCTCTTGCTTTTTCAATGATCCAGCAGATGTTGGCAATTTGATCTCTGGTTCCTCTGTCTTTTCTACAACCAGCTTGAACATCTGAAAGTTCCCAGGCATTACCCCCTAATTAATTCTCTGAACCTCAGTTCTGTCTCTAGTTCCAGTGAAATTGAAATCATGTAATATCTTGCTCACACAATTGTATAATAATTAGATGAGATGATATATGTGAATTACCTTGATAAAATGTAGACTCCTAAATGGGCTTCCCTGGTGACTCAGAGAGTAAACAACCTGCCTGCAATGGCGGAGACTCAGTTCGATTCCTGGGTTGGGAAGATCCCCTGGAGAAGGAAATGGCAAACCAATCCAGT…
>scaffold_29041
TTGCGACCCCATGAATCACAGCACACCAGGCCTCCCTGTCCATCACCAACTCCCAGAGTTCACTCAAACTCATGTCCATTGAGTCAGTGATGCCATCCAAACATCTCATCCTCTGTCGTCCCCTTCTCCTCCTGCCCCCAATCCCTCCCAGCATCAGGGTCTTTTCCAATGAGTCAACTCTTCACAAGAGGTGGCCAAATATTGGAGTTTCAGCTTCAGCATCAGTCCTTCCAAAGAACACCCAGCACTGATCTCCTTTAGGATGGACTGGTTGGATCTCCTTGCAGTCCAAGGGACTCTCAAGAGTCTTCTCCAACACCTCAGTTCAAAAGTATCAATTCTTTGGCGCTCAGCTTTCTTCACAGTCCAACTCTCACATCCATACATGACCACTGGAAA…
TTTCCCTTCTCCAGGGGATCTTCCCAACCCAGGGGCCTAACCCAGGTCTCCCGCATTGCATATAGATTCATTGTGGCAGCTGAGCCACAAGAGAAGCCCAAGAATACTGGAGTGGGTAGCCTATCCCTTCTCCAGGGGATCTTCCTGACCCAGGAATTGAACCAGGGTCTGCTGCATTGCAGGTGGACTCTTTACCAACTGAGCCATCAGAGAAGCCCAATTTCACCTGAGAGCTTTACTTTTTAATCTTTCATATTTAGGTTTAAAATCCATCACAAATTAATTTTTGTGTATTATGTGAGACAAAAATAGGGTTCATTTTTTTTTCATAAAAATATGCAGTTGTACCATTTTTATTGGAAAGGTCACTCTCACCACTGAATTGCCATTAGCACTTTG…
>scaffold_29068
CCCTGCAGCGCCTGCGCGACCGGCAGTGGCTAGAGGCGGTGTTCGGAACCCCGCGGCGGGCCGGCGCCTCGGTGCCCTCGCGCGCGCCCGCCGGGCCCAGCCTGGGCGAGGTGCGCGCCCGGTTACGGGGGGCACTGCGCCTGTTGCGGCGGCTGCGCGACTTGGGCCAGGCCCTGCGCGAGGCCGAGGCCGACGGCGCGGCCTGGGCGCAGCTGCATGCGCAGGCACAGCCGCTGCGCGCCGAGCTGGCCGAGCGACTAGAGCTGTTGACCCAGGCCGCCTACGTGGGCGAGGCGCGGCGCAGGCTGGAGAGGGTCCGGCGCCGCCGGCTGCGGCTTCGCGAGAGGGTCCGGGAACGCGAGGCCGAGCGGGAGGCGGAGGCCGCGCGGGCAGCAGAGC…
>scaffold_29107
GGTGTGTATGTATAGATGAGCTGTGTTTATTTATTGATGAGCTGTGTGGATGTACTGATGAGCGGTGTGGATGTATTGATGAGCTGTGTGTATGTATTGCTGAGCTGTGTGTATGTATTGATGAGCGGTGTGGCTGTGTTGATGGACTGATTTTCCCGAGGTTTCTCTACAGTGATGTCCGGGACACTCGTCCCTCCGCGTCCTGCTCTCCTGCTGTGTCTGTTCCGAGGCTCACACCCGGGTCTGTGCCTCCTCCCGTGTGCTGCAGTGGTCTGTTTTGTCCAGAGGGGAGCGCACTGCTTGTCCCCGGCGGCTACTGTCCACCACAGATTCTGACAGTGCAACATCAGGAGGAACATGACTCCAGTTTCCAAGAGCAATTCCAATATTTCCAGAGGC…
>scaffold_29450
GGGGTCGCTAAGAGTTGGACACAACTGAGTGACTTTCATTTGGTAACACAACACTCATACTTAGTTTCAAAGACTCCTAGCACTTATTTTTCAGTATATTTTAGTTCTCACTTATGAATATAACAAAAAAAGACTTTGCCAAAAATATTATATTCTGAATACATCTGAATACATCAGGTGAATTGTTGTCTCTAATGAAGTAGTCAACCCTCTTAACCATGTAAGAGTCGGCACAACAGAGGGACTTTCACTCACTCACTTAGGTCGCCTGTTACTTGGGGCAGGGACGCAGGTGAATCTGGTTAGAGTCAAAGGAACAACCAGGACCTGGTGATTTGGTTGAGATGAAGAGTCGGTGTCCCAGAAGGGAAACAGAGGAGGAAGGACCTCATACAAAGT…
>scaffold_29459
GAACAATTACTTGGCAGTGGATTCCTTCAGATCACTGCCATCCAGGTTTAACTCTCTACTGAGCAGGACATTTCTAGTTCAGTATCTATCCAGGTGACACTCAAGTAGCTGAAACTCACAGTGGTAAACCACAAAAAGAATAATTTTTACAATTATAAGCCTCATCAACAGCTGGGCTGCCAATGCTCCCTGTAGTTCACAGGTGTCAAACTTCTGATCATCTCTCAACAGTTCAGATTCAGAGATCTGATCATAAAAAATAAAAAACACGAGTTAAGACAAATATGGTATACATAATTCCCTAGGTTCTCAGAACTAAATATAACTACAATACTTCTTTGACAAATGGTAAATAGCCACACTACTTTAAATCACAAAGAATTCCGAACCCCTCACAGA…
TTATTAATATTTAAGGTATGTAAAGGGAAAATACCTCTTAAACCTAAAAAAATGCCTAACTAATAATTTTTGGTTTAATTGCAGATGTCTTTAGTCTGTCTGCAGAGTAAAGTTCCCTAGGTAGATTAAATGATGAGTAAGTAAATGAAAAAAATGAATTTCAATTTAGTAAGATTTTGGGGAGTAGAAAATAAATTTCACAGGCCTTATATTTGAAATATATGGTATATATGTCAAAAACAAAAAGAACTCTCCAACTGTTTGATTCACACAGGTTGAATTGGTGATTGCTATTTTCTATTTTTTTCAAGTTCAGATCACATTGTAAGATATTTTAATTTTTCTACCTCATCTAAGAACCAAACATGTATCTATTGGTTAGATATTTATTTTTATAAA…
>scaffold_29489
GTCTCTGCTTTTGAATATGCTATCTAGGTTGGTCATAACTTTCCTTCCAAGGAGTAAGCGTCTTTTAATTTCATGGCTGCGGTCACCATCTGCAGTGATCTTGGAGCCCCAAAAAATAAAGTCTGACACTGTTTCCCCATCTATTTCCCATGAAGTGATGGGACCGGATGCCATGATCTTCATTTAGATTTGCTTAGTTTGCACATTTTGGATATTAAATTCTTATCATACATATGATTTCAAAATACTATCTCACATTCTGTGAATTGTCTTCTCACCTTCCTGATAGTATGCTTTAAAGCACAGAAATTTTAATTTTGATCATATCCAATTTACCCATTTTCTTTTTTGTCATTTGTTGCTGATAGATATATCTAAGAAATTGTGTCCAAGATCAAA…
>scaffold_29800
ACTCGATGGATGTGAGTCTCAGTGAACTCCAGGAGATGGTGATGGACAGGGAGGCCTGGCGTGCTGCGATTCATGGGGTCGCAAAGAGTCAGACACGACGGAGTGACTGAACTGAACTGAACTGAACCAGAATTTAACACTGTTTCATGATCATCAATTTGATCCATACTTCCCTGGAATAAAACATCCCTAGATTGGTAATGTCAATCATCACTTTCTGTGGAAACAATCAGAATGGAATGCTGGACAGATATCCAAGAAAACATTTACTTTCTAATCAGATGAGCACACAACCTGAGCTCACTCAGGACAAGTCCCTGTGAAGGTCACTGAGCACAGGAAGACAGAGATGGCAGAGCACAGGAAACACTGGAGTCAGGAGTCCTTGCAAACTGACGC…
>scaffold_29880
AATGTCTCTGCTTTTGAATATGCTGTCTAGGTTGGTCATAACTTTCCTTCCAAGGAGTAAGCGTCTTTTAATTTCATGGCTGTAATCACCATCTGCAGTAATTTTGGAGCCCAGAAAAATAAAGTCAGCCACTGTCTCCACTGTTTCCCCATCTATTTGCCATGAAGTGATGGGACCAGATGCCATGATCCTAGGAGCAAACATCTTTTAGTTTCATCGCTGCAGTCACTGTCTGCAGTTATAAAACAAATTTTAAGTGAGTGAGTATGTCAGGTCAGTGTTGCAGTGTTATTCCTGTTACATTGAATAAAAGTCTGATTTTTAATCTGTGTCACCAGACTGAGCTTCCCAAGACCCAGTGGTGGCTGATTTTTCACCTCCCTACCCCTGATATCTTGA…
>scaffold_29942
TTTAGGACATCATGACCAAATACTGAACAATCAATCTGGGTTAACTATACAATCCATCTGTTTGGCTAATTAGACACATTCCTTTTGCTATTATATCACAAAGATAGTCTTTAGCTTTTATGAACATAAAAAACGATATAGCCAAAATTCCACTCAAAAGCATGAAAACAATGAGAAGAAAGAACTGTCTCATCTGTAACATTAAATACACTTTAACCCAAGCCCTGAATGCTTAGGAGTCAAACATTAGCCTTTTACTACTTTTGGCAAAAAAAACAAGTGTTAGACTAAGCATTTATGGATAGAATTTTCCATTACTAATGCCAAAATCATGAGAATGACTATACTAAAACTATCACTTGACAATCTGTATTCACTTCTTCATGTATTCTGCAAGTG…
>scaffold_29951
GGGGAACACATGTATACCTGTGGCGGATTCATTTTGATATTTGGCAAAACTAATACAATTATGTAAAGTTTAAAAATAAAATAAAATTAAAAAAAAAGATAATTGGAGGAATAGGCAATTTTGCCTTGAAATACAAAATGAAATGGGACAGAAGCTAACAGAGTTTTGTGAAGAGAACACACTAGTAATAGCAAACAGCATCTTCCAAGAACACAAGGGATGATGGTACACATGAACATCACCAAGTGGTCAAACCCAAAATCCGACTGATTATATTCTTTCCAGCTGAAAATAGAGCTCTATAAAGTCATCAAAAACAGTATCTGGAGCTGACTGTGACTCAGATCATGAGCTTCTTATTGCAAAATTCAGATTTAAATTGAAGAAAGAAGGGAAAAC…
ATTGCTTTTACTTAACAAAAAATTGAATGCAAATGCATAAATGTATAAATGCACTTTCTGGTATATGTATAATGCATTTGTATATTTATATACTTATGTATATGAAGGAAAGGACACTGTACATACTATTTAATGCTTTGCAAGTTTATAAATATATATATATATACACACATATACACACATACACATAATGCATAATTCTTTAGGTACATTGTCTATGGTAGTTCCACTGATCAGGTTGCTCTCTCCTCTAAGACAACAATAAATAAATATATAAATCCAGAAACATGCTACAAATCAAGCTTTTCTTAGTGTGTTCAGTTTGGCAGGACCCTCATCCAAAAGAATTCTCCTATGCTTTTATACATGTATTGAAGACTCATTTATCCCATACTTCTC…
>scaffold_30185
AAGGAGATCCAACCAGTCCATCCTAAAGGAGATCAGTCCTGGATGTTCATTGGAAGGACTGATGTTGAAGCTGAAACTCCAATCCTTTGGCCACCTGATATGAAGAGCTGACTCATTTGAAAAGACCCTGATGCTGGGAAAGATTGAAGCCAGGAGGAGAAGGGGAAAACATAGGAGGAAATAGTTGGATGGCATCACCAACTCAATGGACATGGGTTTGGGTAAACTCTGGGAGTTGGTGATGGACAGGGAGGCCTGGCGTGCTGCGGTCCATGGGGTCTCAAAGAGTCAGACACAACTGAGCGACTGAACTGAACTGAACTGGGAGGGTGGGAGCAGGTCCAGCCTCCATTGCACTTTTCTCTCTGTTATTTACACATTCTCAAATGTCCTGATGAT…
>scaffold_30190
TGCAGTAGTTTGAGCATTCTTTGGCATTGCCTTTCTTTGGGATTGGAATGAAAACTGACCTTTTCCAGTCCTGTGGCCCCTGCTGAGTTTTCCAAATTTTCTGGCATATTGAGTGTAGCACTCTCACAGCATCATCTTTCAGGATTTGAAATAGCTCAATGTACCCTGCTTTTTTATGTTCATTTTTTACCCCCTTAATTCAATGGATTCAGTGTTGTTAAGAGCTATTGTAATACAATAAAGAGATGAACAGAATCATATCATTCTGACCAAATAATTCAAAGTACAAATGAAAGCAATATACAAGCACAAATAGAAACAATGTGTATTGTCAAAAATAAGATGTTAAACAATTGAGCTATGTGTCCTTGGAACTACTTCACCCTGAGTTCTAGAACA…
AAGGGTTAAGGAGGCCAAGAGAAAAACTGGACGTTTTTCTGGATGTAATTGGAACTGGATGTTACTGCCTCTGCCTAGCATTAATAAGGAGGTACCCCAATACCCTGCTACAAGCTTGGCAATGACTCTCTTTAGTTGAGAGGCCTTTCAGGGGGAGTAATGTCCAAATAAGGACAATCATTTCTTTTTATGCATTCACATTGGCTTACATATTGTTTCTTCTTACCAGCTACTCTGAAAACTGTATTTAATTCAGACAACCATTATATCTACTATTGTGGGCAAGAATCCCTTAGAAGTGGATTAGAACTCATAGTCAACAAAGAGTCCAAAATGCAGTACTTGAGTGCAATATCAAAAATGACAAAATGATCTCTGTTTGTTTCCAAGGCAAATTAT…
>scaffold_30232
ATTTACCCTATTGCTCAAGACAACTAAAAAATGGAACAAAATATGTGAAACAGTGGTTTTTGGACCTTGAACATCAGGCAGTTCAGGACAGTGATCAGGGAGAGAGGGGAAGCAGATGAGGAGAATCTTATGATTACACCCAGCTTACCACCTGAACAGAGTTTCTAGACTGCAGTGCAGGGAAGGGGAACCCAGGTGGAATCTTACAGTTATTCTGAGTTGAGGAGCTAGAGCTGGGGGTCTATGGAGATCAAAGTGCCCAGAATTCACAGGGCAGACAGAGAGAGAGCTGTACAGAAAGAGACTTCTGGAAGTTGCAGAATCCTCCTTGAGTCTTCAGTTGAGTACTGATTAGGACTTGCATGTGAGGAAACTATGTGAGTCCAGGGAAAGAACCCC…
TGAAGTATGACTCAGGCTCCCCCACAGATCCTTCCCAAGGCCTCCCCTACTGGAGAGTGTCTCTGAGTAGCTTCCCCATAAGATGGTTGTGAGAATAAAATGAAATGAATTATATAAGGCGCTCAGTAAGGAGTCCGGCACATAGGGAATGCTCAATAATTAACGGATAGTGTAAATATTCTTCCATAGACCCATCCATCCCTTCATCCATTCATTCTCAATCCATCTCACCAGCAGGTGTGAGCACCTCCTATGTGCTGAGCCCTGTGCCTGTGGGGCATAGTCTAAGCGTGGTCCCTGCTCTCATGGAGCTCACAGAACAGCCCAAGCCAGAAGATGGTAGTGCCAGAATGATCACCCAAGACCAAGAGGCTCCAGTCTTCAGAGTGACAGTCACTA…
>scaffold_30239
AACACATGTATACCTGTGGCGGATTCATTTTGATATTTGGCAAAACTAATACAATTATGTAAAGTTTAAAAATAAAATAAAATTAAAAAAAATAAAATATATTCGTCTGTGTGTGTGTGTGTGTGGATCTAAAACAAATATTTATTTGGTTGGATTTGGGTTTACCATTTTCAGTTTCTTTTCTATTTGTCTGATCTTTTTGGTTTTCTAAAATTTGTCTTTTCCTTTTATTGATTTCTTCTTTGGGGTTAATCAAATACTTTTATTCTATTATGATTTTTTTTTCTTTTTTCTTTTTTGTAGTTGTTATAGACATTACAATATACACCTTTAATTTTTCAGTCTACTTTGGTACTGTTTTACTAGATCAACATTGCTCCATTTTCACAGACTACTTCA…
>scaffold_30340
TTAATTTCATGGCTGCAGTCACCATCTGCAGTGATTTTGGAGTCCCAAAAAATAAAGTCTGACACTGTTTCCACTGTTTCCCCATCTATTTCCCATGAAATGATGGGACCAGATGCCGTGATCTAGTTTTCTGAATGTTGAGCTTTAAGCCCACTTTTTCACTCTCCTCTTTCACTTTCATCAAAAGCCTCTTTAGTTCTTCTTCACTTTCTGCCATAAGGGTGGTGTCATCTGCATATCTGAGGTTATTGATATTTCTCCCGGTAAACTTGATTCCAGCTTGTGCTTCTTCCAGCCCAGCTTTTCTCATGATGTACTCTGCATATTCAAAAATCATATGCTGAATGTAAATGGCAGGCATTTGATACTGAAATAGATTTATTAGAAATTTGCTTTTTT…
TTTGAACTGCGGTGTTGGAGAAGACTTGAGAGTTCCTTGGACTGCAAGGAGATCCAACCAGTCCATCCTAAAGGAAATCAGTCCTGAATATTCATTGGAAGGACTGATGCTGAAGCAAAAGCTCCAATAGTTTGGCCACCTTATGCGAAGAACTGATTCACTGGAAAAGACCCTGATGCTGGGAAAGATTGAAGGCATGAGGAGAAGGGGACAACAGAGGATGAGATGGTTGGTTGGCATCACCAACTTGATAGACATGAGTTTGAGCAAGCTCCAGGAATTAGTGATCTAAAAGGAAGCCTGGCATGCTGCAGTCCATGGGGTCACAAAGAGTTGGGACATGACTGAGCAACTGAGCAGAACAGAACTGAGGACAAAATTAGATGTATTTTAAAGTTC…
>scaffold_30454
CACTTGCCTTTTCCACTGTGTTGATATTTGTCTTGATGCTACAAAAGCAATGGTGGGTAAAAGTACCTTAGTATCAATCCTGATAATGGCACCAAACTATACTAATAGTTATTCTTCACTGGCACCTACTTGTAATTTGAAAAAAAGAAAATCTCCAGTTTCTTTGAGAATGTCTTTGATGAAGCAGTAAAATTAATAGTTTTTTATTAAATTTTGACTCTGAATACACATCTTTTAATGTTCTATGTGACAAACATATGTATAAAACACCCCTGCAACTGAAGGAAGTACAGTGGTTGTCTTGAGGGAAAGCACTTGTGTGATTGTTTGAGTTGTGAGCTGAACTATCTCCTTTTCCCTGGAGCATCATTTTTATCCGAGATAATGAGTGATAGACAA…
>scaffold_30539
TATGGTTTTTCCAGTAGTCACATATAGATGTCAGAATTGGACCATAAAGAAGGCTGAGCACTGAAGAATTGATGCTTTTGAATGATAGATCTGGAGAAGACTCTTGAGAGTCCCTTGGACTGCAGGGAGATCAAACCAGTCAATCCTAAAGGAAATCAACCTTGAATATTCACTGGAAGGGCTGATTCTGAAGCTGAAGCTCCAATGCTTTCGCCATCTGATGAGAAGAGCTGACTCACTAGAAAAGACCCGGATGCTGGAAAAGATTGAAGACAGAAGGAAAAGGGGGTGACAGAAGGTTAAACGGCAGCATTACCGACTCAACGGACGTCAGTTTGAGCAAACTCCGGGAGACAGTGAAGGATAGGGAAGCCTAGCGTGCTGTAGTCCATGGGGTGG…
>scaffold_30749
TCACAGTATTTTTTCCCATGAACCTGTTGATGGATATTTGAGTAACCTGCAATTTTTGGCTATTAAAAATAAAGCACTGTGAACACTGATGTATACACAGTAAATTTTGTATTTTCCAGTAAATGGAAAATACATTGTATTTTCCAGTAAATGGAAAATACATTTCCAGTACTGGAAAATGTATTTTCCAGTAAATACGTAAGGGTGGAATTTCTGGGTCGTAAGTGTATGTTTAACCTTAAACTTTTCTAAAATAATACCATTTCACATTCCCAGCACCAGCTGTTGCTTTATAACCTTGGTATTTTCAGTTTTTAAAAGTTTTGCCTGTCTAGTAGGCTATTTTGTTATCACACTGTGGTTTTCACTTGCATTTCTCTTAAGTATGTTTCCTAGTAC…
GCAATACAAGAGACATTGGTTCGGTCCCTAGGTTGGGAAGATCCCCTGGAGAAGGAAATGACAACCCACTCCCGTATTCTTCCCTGGGAAATAAAGTGCATATGCAAATATATATCTCAAACTAGCTAAAAAGATGGAGCAGAATGAACTCCAGAATATGAAAAAGAAGTAGACATTTCTCCATCCTTAGAAGTTTCAGGGAATAGAGGTACAAGTCTAAGATCCTGATTTACGACTAAGCATTGAAGAAGCCTTTTTGGGTATTTCAGAATACGCAAAGGCACACAAAAAAAATCCACCTGATTGTTCAGGTGTTGAATTCCTTTGAAAGAGAAAGTATTCTGTTTCAGAAAAAGAAAAAAAAAAAGTAAAGTGTCAGGGTTACTTGAGAATATCAGT…
>scaffold_30859
AAAAGTGAAGGTTAAAGTTACAGTTGAAAGAAGATGAATGTTTTGTTTCTGTAGAGACTGTTGTTGCAGACCTGAGGTCTTGGGAAGCGTCTTTATTGGCCTTGTCAGTGGTCGGGGGCCTGTCCTGTCCCACACTCCCTGTGGCCACCTGGAGGAGCTTTCGGGGCCGTGAGCACTTGACTCGGGCTCTGTTGGGGTACAGGCGCCTCCTGCCATCCCCTCTCCTTTCTGTGGGCCTCTTCTGTCCGTGCTGGTTCTGGGGGACGTGGCAGCCGTGGGGAGAAGCTGGTGGGGGCAGTGATCCAGGTTTAGCCAGTGCAGCTCCTCGGTCTCCTGAGAGGAAAGTCCATCCACTTGGCCCCACGAGGTGGTTGTTGAGCACAGCCTGGCATAGGCCTC…
>scaffold_30877
CTGGGAGGGATTGGGGGCAGGAGGAGAAGGGGACGACAGAGGATGAGATGGCTGGATGGCATCACCGACTCGATGGATGTGAGTTTGAGTGAACTCCGGAAGATGGTGATGGACAGGGAGGCCTGGCGTGCTGCGATTCATGGGGTCTCAAAGAGTCAGACACGACTGAGTGACTGAACTGAACTGAACTGATTCCTATAACCATATTTGTCTCTTGGAGAGGTCAGTTTCATGTTGTTCTTATTGTTGATGTCACTGACTTAATAGCTACTGGAAAAAAATACTAGTAAGATAAATGAGACATAAATAAGGGCCAAAATCATCATAAAAGTTTTCATGGACAAGGGAAGAATTTAAGTTGGATATGAAAAGATAAGGAAACTTTCCATATGTGGGATG…
>scaffold_30999
TGCGACCCCATGGACTATACAGTCCATGGAATTCTCCAGGCCAGAATACTGGAGTTGGGTAGCCTTTCCCTTCTCCAGGGGATCTTCCCAACCCAGGGATCGAACCCAGGTCTCCCACATTGCAGGCGGATTCTATACCAGCTGAGCCACAAGGGAAGCATAAGAATACTGGAATAGGTAGCCTATCCCTTCTCCAGGGGATCTTCCTGACCCAGGAATCGAACCAAGGTCTCCTGCATTGCAGGTGGATTCTTTACCAACTGAGCTATCAGGGCTTCCTTGAAATGGGCCTTCTTCCACCCTGCTGTGCATGTGAGGATAGGGCGGGGTAGGGGGTGGGGTGGTGGTGACGAGCTGCCCACATTGACACAGAAGCCGAGGGAGAGGGGACATCTCCAG…
>scaffold_31133
ATTTTGATTGACAGTATAAGCTCAGTGATGGACAAACACAGAATGATTCTATTTTTCTCAGTAACTGCTGTCAGCTTTGCCCTGCAAGCCCCAACCCCAAAAGCTGGTGGTTGAGGGAGGCGAGGGAGGGATGGGAGAACACAAACTTGCCAAATAATAGTATCTTCATCCTTATGATTTTCCTGGTCCCATTTAATATTTGCAGCAGTCACTTTCTAATGATTAAGGAGCGTCGTCCTGTTCAAAGCTGCCTCCTGCATAGCTCCCATCAGCACCCCAGCGGGGATGGGACTGTCCTGGTTGTGAGTGACTGACTGCCCCTTGGTAGGTGACTGCATGCTGCCCTGCAGCATCCTGTCTAACTCTGGCCACTGGTGTCCTCACTCCAGCGGACCTCTA…
>scaffold_31261
GTGGGAGAGGGAGAGGGTGGGATGATTTGGGAGAATGGCATTGAAACATGTATATTATCATATGTGAAACGAATCGCCAGTCCAGGTTCGATGCATGATTCAGGATGCTCGGGGCTGGTGCACTGGGATGACCCAGAGGGATGGGATGGGGAGGGAGGTGGGAGGGGGGTTCAGGATGGGGAACACACGTACACCCGTGGCAGATTCATGTCAATGTATGTCAAAACCAATACAATATTGTAAAGTAATTAGCCTCCAATTAAAATAAACAAATTTATATTAAAAAAAATTTTTTTAAAGACTAGAAAAATGTTGGTAAATAGTTGAAACTAAGTGATGGACACACATAGGGGGTCACCATACTTTCCTATTTGAAAATTTCCAAAAAAAAAAAACCTT…
AACTGACTACCAACAAGGATGCAAAATGTGAAGACTCTGGATGTTTGTCATCTTGTAGGAACACAAAGGGACTTCCCAGGTGACCTTAGTGGTAAAGAATCTACCTGCAATGCAGGAGATGTGGGTTTGATCCCTGAGCCAGGAAGATCCTCTGGAGGAGGAAATGGCAACCCAGGCCAGTATTCCTGCCTGGGAAATCCCATGGACAGAGGAGCCTGGCAGGTTACAGTCCATGGGGTTGCAGAGAGTCAGACACAACTGAGGAACTGAACACAGGGGAACAGAGACATCATAACAACAGTTAATGCTTACATGGTCACAGCAGTCAGTCCCCAGAATGCACTCCCTCCCCCCAGGAAGAGTACAATATTCTCCTCCCAACATTCATGCCTTTAAACA…
>scaffold_31280
AAAAGCTATGGTTTTTCCAGTAGTCATGTATGGATGTGAGAGTTGGACTATAAAGAAAGATGAGCACTGAAGAATTGATGCTTTTGAACTATGGTGTTAGAGAAGACTCTTGAGAGTCCCTTGGACAGCTAGGAAATCCAACCAGTCCATCCTAAAGGAAATCAGTCTCGAATATTCATTGGAAGGACTGATGCTGAAGCTGAAACTCCAATACTTTTGCCACCCCATGCAAAGAACCAACTCATCTGAAAAGACCCTGATGCTGGGAAAGATTGAAGGCGGGAGAAGGGGACGACAGAGGATGAGATGGCTGGATGGCATCACTGACTCGATGGACATGACTTTAGTAAACTCTGGGAGTTGGTGATGGACAGGGATACCTGGGTCCTGCAGTCCATG…
>scaffold_31333
ATAAAGAAGTTGTGGTATATACACACAATGGAATATTACTCAGCCATAAAAAGGAATGCATTTGAGTCAGTTCTAATGAGGTGGATGAACCTAGAACCTATTATACAGAGTAAAGTAAGTCAGAGAGAGAAAGATAAATACTGTATTCTAACACATATATATGGAATCTAAAAAAATGGTACTGATGAATTTATTTATAGGGCAACAATGGAGAAACAGACATACAGAATAGACTTATGGACACAGAGAGAGGGGAGGGGAGGGTGAGATGTATGGAAAGAGTAACATGGAAACTTACATTACCATATGTAAAATATACAGCCAATGGGAATTTACTGTATGGCTCAGGAAACTCAAAAAGGGGCTCTGTATCAACCTAGAGGGGTGGGATGGGGAGGG…
>scaffold_31411
GATGTTGAAGCTGAAACTCCAATACTTTGGCCACCTGATGAGAAGAGCTGACTCATTTGAAAAGACCCTGATGCTGGGAAAGATTGAGGGCAGGAGAAGGGGATGACAGAGGATGAGATGATTGGATGGCATCACTGACTCGATGGACATGGGTTTAGGTGGCCTCCGGGAGTTGGTGATGGTCAGGGAAGACTGGCATGCTGCGGTTCATGGGGTCACAAAGAGTCAGACACGAATGAGCGACTGAACTGAACTGAACTGAATCCCATGGACAGAGGAGCCTGGAGGGCTATAGCCCTTGGGGTTGCAAAAAGTCGGACACCACTTAGCAACTAAACACACACAGACACACACACACAATGCTTTACTGATGGTCTCCTTCCAGTGTCCTGTGCTAGG…
>scaffold_31425
ACGATACTGGATGCTTGGGGCTGGTGCACTGGGACGACCCAGAGGGATGGTATAGGGAGGGAGGAGGGAGGAGGGTTCAGGATGGGGAACACATGTATATCTGTAGCGGATTCATTTCGATATTTGGCAAAACCAATACAATATTGTAAAGTTTAAAAATAAAATAAAATTAAAAAGAAATAAAAAAACTTAATCAAATATAAAAATAAATAAATAAATCTTTTCAGATTTCAAGTGCTTTCTTGTAAAAAAAAAAAGTTTAATGTTATCTTTTGTGAAATGGAAGCATATTCTCCAAACTTTACTTACTAGTTGTCATTTAAATGATGCTTTAAGTTGGGTCTGTAACTCAACCAACATATATGTATGTTATTTTGAATTATAAACACTGAAAATATA…
>scaffold_31563
CTTCAGTCGTGTCCGACTCTGTGCAGCCCCATAGACGGCAGCCCACTAGGCTCCTCTGTCCCTGGGATTCTCCAGGCAAGAATACTGGAGTGGGTTGCCATTTCCTTCTCCAGTGCATGAAACTGAAAAGTGAAAGTAAAGTCACTCAGTCGTGTCCAACTCCTAGTGACCCCATGGACTGCAGCCTACCAGGCTCCTCCGCCCATGGGATTTTCCAGGCAAGAGTACTGGAGTGGGGTGCCATTGCCTTCTCCAAAGATTGCCAGGAGAAATATCAATAACCTCAGGTATTCAGATGACACCACCCTTATGGCCAAAAGCACAGAGGAACTAAAGAGCCTCTTGATGAAGGTGAAAAAGAGGAGAGTGAAAAAGCTGGCTTAAAACTCAACGTTCTTA…
>scaffold_31657
GACTTTATATTTTGGGGCTCCAAAATCACTGCAGATGGTGACTGCAGCCATGAAATTAAAAGACGTTTGCTCCTTGGAAGGAAGGTTTTGACCAACCTAGACAGCATATTAAAAAGCAGAGACATTACTTTGCCAACAAAATTCTGTTTCGTCAAGGCTATGGTTTTTCCAGTAATCATGTATGGATGTGAGAGTTGGACTATCAAGATAGCTGAGCACCGAAGAATTGATGCTTTAGAATATTGGTGTTGGAGAAGACTCTTGAGAGCCCCTTGGAGTGCAAGGAGATTCAACCAGTCCATCCTAAAGGAGATCAGTTCTGAGTGTTCATTGGAAGGTCTGATGCTGAAGCTGAAACTTCAATACTTTGGCCACCTGATGTAAAGAACTGACTCATTT…
>scaffold_31930
CAGGTGGAAATAAATGATAGACTTTATTAAAACACCCGAAGCAGCCTTTTCCTTCCCCCTTCTCAGCCCGGGTCCCAGGCTTCAGTGGCTCTCTTCCCGGTACTGGATGGCGAGAAACTCCAGGGACAGGCGGTTGAAGAACATGGCCCCGTTGAGCACTGGGCAGAGGAGAGAGCCCCCATCAGCCTTGCCTGCCCCCTCCTTGCTGTGTCTCTGCATTCCAAAGCTCCCTCCTCCCCCCAAGTCCACCTCCCTTCCCTACTCACTCAGGATGGTCAGGGAAAAGCAGCGAAGAAACTTGTCATATGTCATCTCCGCGTAGAGTGACCCCATGGCGGCCCAGCAGATGCTGATCACCTGGGAGAACTGTAGGGCCCATCCCTTGGGAAAGTGGCCCCT…
>scaffold_32142
AGATGTCAAATTATAGGGGCCACACAGATCTAAAGACATCCCACATACACATACCAGCTGTAAACTCTGTAGGTTCCTCCCTACCCCGCCATCTCTCTAGGACTCATTCTGTGGATAAGCAAGAGTGGTCTTCAGGCACAGGTTCACCCTGAGCCAAGGGGTGGGGAGCAGGACAGGCCTCCGACAACAGGGAGCCTCCACACTCCCTATTCTGCAAACCAGAAGGATGGAACTCATACAACTGACAGGAGAGGAGGGTGGGGCTGGACTAGTAGGACTCAGTCTGCTAGGTGTAGGGGAATAGCTCCCTGGAGGAGGGTATGGTAACCCACTCCGGTATTCTTGCCTGGAGAATCCCCATGGACAGAGGAGCCTGGCGGGCTACAGTCCATGGGGTCA…
GCCGAGGTGTTGCTAATAAGACTATTCACTGAAAGAAAGGCACTGGCTTCATTTTTGGGCAGATTCTCTTCCCGTGGAACAGTGAACCCTTTTACCTAGTCTTCCTGCTCTTCCTGAGTCTAATCTATATCTGTTTTTACTGTGTTTCAGCTACGAGTATAGTAGAAGTAAATTAGAAAGAACTTTTTTCTCCTCTATACTGGCTTCATGTTAATATGAACCTATGGTCTGAAAAGGAGTTTTCTGATTATCTGGGTATGCAGTTATCCTTACCACCGACTAATAAGAGGTAATTATCATCAAATACTCATCCACTGAGGGGGAGCTATAAGTTGTGGCAGGTGTTTGGTGAATAATACTAATGCAATTTATTTTACAGTTTACTATCTCAGAATGATC…
>scaffold_32189
CTCTGGAGGAGGGAATGGCAACCACTCCAGTATTCTTGCCTGGACAATCCCACGGACAGAGGAGCCTGGTGGGCTGTAGTCCACGGGGTCACAAAGAGTCAGACACAGCTGAGTGATTAAGCACGCATAGTTGGTTTACAAAGTTCTGTTAGTTTCAGGTATACAGCAAGGCAAGGTGGTTCAGCTATACCAAATATATACATATATAAAAATTATATGAATACATATATGAATATATATATATATCAGATTCTTTGCCTTTGTAGGTTATTATAAGATACCGAGTAGAGTTCCTTGTTCTCTACAGTAGATCCTTGTTGGTTATCTATTTTATACGTGAGTTTTCCTGGTGGCTCAGAGGTAAAGAACCCACCTGCCAATGCAGGAAATGTGGGTTCA…
>scaffold_32272
CCTGGGTCGGGAAGATCCCCTGGAGAAGGAAATGGCAACCCACTCCAGTATTCTTGCCTGGAGAATCCCATTGATGGAGGAGCCTGGTGGGCTACAGTCAACGGGGTCGCAAAGAGTCGGATACAACTGAGAGACTTCACTTTCACTTTCAGAGCACTTAGTAACTAATACTTGGTAAATATGTGGCTAATTCAAAACCAAGTTGGCAATTATCCTTCTCATGAATTTTTCTCTCCTCCACATTACCCTTCTTCCCACTAGTGTTCTTCACAGCATTCCTCCAAAGGTAATCCTCTGGCAAGAGCACTCAGGTCTTAAAAACACCCTCCATCTCCCTGCTATGACCTCCTCCTCAATAAATGTAAAATGTGTCCCCTCCAAAGTGGATGAGGAAACACA…
>scaffold_32338
CCACCCTTATGGCAGAAAGTGAAGAAGAACTAAAGAGCCTCTTGATGAAAGTGGAAGAGGAGAGTGAAAAAGTTGGCTTAAAACTCAACATTCAGAAAATTAAGATCATGGCATCTGGTCCCATCACTTGATAGCAAATAGATGGGCTAACAATGGGAACAGTGAGGGACTTTATTTTTGGGGGCTCCAAAATCACTGCAGATGGTGATTGCAGCCATGAAATTAAAAGACACTTGCTTCTTGGAAGAAAAGTTATGGCCAACGTAGACAGCATATTAAAAAGCAGAGACATTACTTTGCCAATAAAAGTCCATCTACTCAAGGCTATGATTTTTCCAGTGGTCATGTATGGATGTGAGAGTTGGACTATAAAGAAAGCTGAGCATTGAAGAATTGATG…
>scaffold_32438
CGACTCGATGGACATGAGTTTGAGTGAACTCCGGGAGTTGGTGATGGACAGGGAGGCCTGGTGTGCTGCAATTCATGGGGTCGCAAAGAGTCAGACACGGCTGAGCGACTGAACTGAACTGAATTGAAAGATGAACATCTGTAAGCAGGACATAACATGGGCAGCCCAGTCATTCTGGACAAGATTCATCTCAATTAGGGTAACAAGCTCAGAGGAGGACCTTGACATCTCAGAGTATAGTGAGGGTGCCTGGCCCCCCGTCTTCAAACGACTGCTGATTCCTCTCCAATTAGTATAGTGTCTGACACACTGGTGTACAGGGGCAAATTGTGAGTATATCATAAATAATTGGGCACCAAAAACAAAATCAACATTTGCAAATCATGTAATTAAAATAAT…
>scaffold_32453
AAATGGGCAACCCACTCCAGTATTCTCGTCTGGGAAATCCCATGGACAGAGGAGCCTGGTGGGGCAACAATCCATGGGGTTGCAAGAGAGTTGGACATGACTTAGCATCAAAACAACAATGATAACAGCTATAACAAGCATATCAGAAGTTGAATTAAAATTCTAAATAAGTTTGTATACAGCAACCAAAGCATTTCCCACAACATCTCTTTCTAGCATAACAATATTTATGTCTCTGACATTCCTAAATGCCACATTCATGCAAAATACACTTCAAAAAACTGTTAATTAGCCAACTCAAATTTTATTCTAATTCCGGCAGAAGAGGCCAAATTATTCACCAAATAAATTTATTGTACTTCTCATCACCTCTGATTTTCAAATATCAGCATTTAAGTT…
>scaffold_32522
TTTTAGAGAGACACTGATCTTCCACCAGTAATTCCAGAAGTGAAGCCAGTTCAGATATTTTGAATAGTTTCATTTACCCTGGATTATTGAAATACATTTGTTTTTGTATTTAATTAACTAATTCAAATTTTTCCCTATTATAGTTCTTAATATGCCAAATCAAAGAAGTACTGATCAAGATACTCTATGGTCACATCTATTTATCAGTCAAAATTACAGCTTATCCAATATTTAGAGTTAAAAGTAACTTTCAAATCTTGTCTTCCAATCAGACACTTAGTAAATAGCATCAACATTAATACATATGTTTAAAATTGCTTGTCATGTTCATGGTAGGTCCTGTTTAATTTTATATTAATAGTGCTTGGGTCATTTAAATGGTAATGCTATGGCCTTCCC…
>scaffold_32805
TGTGTGTGTGTGTGGAGAGACAGGGGTATGAGCATGTTGAGAGATGGGGTGGTCTGAACAGAGACACAGGTGTGTATATAGCAAGACATGAGGAGAGTGTGGGGTCATGTGTGTGGAGGGAGAGATGAGGTTTTAGTCTCTGTGTGTGTAGACTGGGGGCCAATATGGAGGGAGAAATGGGTATGTGTGTATGTACATGTGTGTAGAGACTGATGTATATGTATGTGTGTGTATGTGCAGAGTGACTAGGGTGTCAGTGTGGAGGGGAAGATGAGGGGATGTGGAGGGAGATTCAGGAGATGGTGTGCAGGAAGAGACAGGTGTAGGGGTGTATGGACAGGGATGCACAGAGAGATGGGTTGTGTTTATATCTGCGGAAATAGAAATGGTTGTGAGGAG…
>scaffold_33065
TCTCAAGAGGCAGGTCAGGTGGTTTGGTATTCCCATCTCTTTCAGAATTTTCCACAGTTTATTGTGATCCACACAGTCAAAGGCTTTGGCACAGTCAATTAGCAGAAAATAGATGAAAATTGCATAATCTCCCCCCAAAATGATGGGTTACAACTCATGCAAAGTGTCACCAGCCAGGGATGCCCACACAACCCTTGGTGTCCAGCACTTGCACTGGGGTCAGTCATGTAGGCAGGTAGCAATGATAAGACTATGTCAGCTACTCAGTCTCCAGCAGAAGAGTCATATTGACACAGCCTGATCCTCCAACTCTGCCACACCGAAGCTCTCTCATCAGTCCCCAGAGGTAACACCCAGGAGCCAGCCTTCCTTGGCAGTGTGAGCCTGCTGGCTCACCCC…
>scaffold_33149
ACACAACTAGCCAAAAGAGCTGTGACTCAGAGAAAATCTCTGGAGAAGGCATGCATCACTAATCACGCCTCAACATCCTGTTAATCAGTCAAAAATTGTGTCCCAAATATTCAATTCATAGGAGATCCCTTCATAAGAAACATAAGAATGAAGTTACTAAGCTCCGAAATTGACATTAATACCAATAGTGTCGATATTAAATATACTGGAATGAAATCAAACATTTAACCCGATAAACAAATTGTGACTCCTTCACCATCCCAATGGGGCTTAGTAATGATTCAAAGCACATAATGACTTCAACCAAAGTTTGGGTGAGTTTGTTTTTCAGCTGCTTTTTTTTTTTTCTTAAGTTTTTATTACTATTATGGCAAAAAAAAGTAACTGTTAAGTTCTTCT…
>scaffold_33308
ATATATATATATATATATATATATATATATGTATATATGTATCTCCAGATGAATGATACAGGATACCTAAAACCATGAAGTGCAACATTAGTTGAAACATTAGCGAAAACTAATGAAACAAAATGAAAGCATTAGTTGTTTTAAAAACTCCCTTTATTATAGTACTTATTTTAAAAAAATTTTGAAGTAGGTTGGGATGTTTTGCTGAGAGTTTAAAGGTCTCAAAATACCACGCCCTGCTTCAGCTTAGGGGAATCAAAGCATCTTTCAAAGATCTCAAGTTTGAAAAACATCAGAAAGTCCTTGTAGAAGAGTTCAAAGCAATCATAGGTGAATCATGAGGGATTTGTGTGGAAAGTTAGTATCCAAATATATTTTTCCTCTGAAATGGACATAGGG…
>scaffold_33309
TGGAAACGGACTTTTTCCAGTCCTGTGGCCACTGCTGAGTTTTCCAAATTTGCTGGCAAATTGAGTGCAGCACTTTCACAGCATCATCTTTCAGGATTTAAATAGCAAAACTAGTAAAGGTGAGCTAATTCTGCCCAAGTGATGAGTTTTTTAAAATTTGGTTGCTTCTTACCTGCCTTTTAAGCATTTAAGAAAATGTGATATTTAATAAAAATGCTTGGTCCTTTGCATATCTGCATATCTACCAGTTTTGCATCTGCAGAGTCAAGCAACCATGGATCAAAAATATTAAAAAATCCCAGAAAGTTCCAGAAAGCAAGACTGGTATCCTCTGTGGATTTTGGAACCAATTTCAATCAATTATTAAGTGCCTGGGTAGCCTTAAGTCCATCCATTTAT…
>scaffold_33951
GGAGCAAGTGTCTTTTAATTTCATGGCTGCAATCACCATCTGCAGTGATTTTGGAGCCCCCCAAAATAAAGTCTGTCACTGTTTCCATTGTTTCCCCATGTATTTGCCATGAAGTTATGGGACCAGGTGCCATAATCTTAGTTTTCTGAATGTTGAGTTTTGATGCACAGTGCCTGGTTGTCAGTAAATAACTGATGAATGGATAAAACTAACATTTAGTGAAGGTTTAACTGGAGGCAAGTATCATCTTAAGTACTTTGCCTGTGTTAGTTGTTAGATACACATGACAATCTTATAACTTGGTTCTCTGGTACTCTCTCCATTTTGCAGGTGATGAAGGTAAAGCACAGAGAGTTTAGGTAATTTGCCCAGAGTTACGGTCTAGGGAGTAATAGTTAG…
>scaffold_34080
GGGATGATTTGGGAGAATGGCATTAAAACATGTATAATATCATATAAGAAATGAATCGCCAGTCCAGGTTCGATGCAGGATACAGGAAGCTTGGGGCTGCTGCACTGGGAAGACCCAGAGGGATGGTATGGGGAGGGAGGTGGGAGGGGGGTTCAGGATGGGGAACACGTGTACACCCGTGGCAGATGCATGTGGATGTATGGCAAAACCAATACAATATTGTAAAGTAAAAAAAAATAAAAATAAAATAAAAAAAGAAAATTTAAAAATTTAAAAAAAGAAAAAAAAGAAATAATACGATGAGATTTCCCCAACAGTAACGTCTTGACTATAGTCCAATGTTCCAAGAAAATAGATATTGATAAAATCACTGATCTTATTCAGATTTCATTAGCTTTA…
>scaffold_34095
GCTATCTAGGTTGGTCATAACTTTCCTTCCAAGGAGTAAGCATCTTTTAATTTCATGGCTGAAGTCACCATCTGCAGTGATTTTGGAGCCCAGAAAAATGAAGTCTGACACTGTTTCCTCTATTTCCCCATCTATTTCCCATGAAGTAATGGGACCAGATGCCATGATCTTCGTTTTCTGAATGTTAAGCATAAGTGTATATTAAATTTTAGTTTATCGGTATTACTTTTCAGCATCTTGGAGATCATAGTTTCCTGCCTTGTATTTTTACTGATGACATCTTTTTATCTGTCTTACTTTTTTCTTGGGTTTTAAGATCATTTTGTTAACTTAGGTATTCAGTAGATTGACTGAGAACAGAGAATAGAATAGAATGATGGTAACCAGGAACTGAGAGGT…
>scaffold_34109
AGCTAATAATAGCTTTATTGCATACAAAAACTCTACCCTTTTAGTCCTCTACCCACATTTTATGTTTTTTATGTCATACTACTACTACTACTACTAAGTTGCTTCAGTCGTGTCCAACTCTGTGCGACCCCATAGACGGCAGCCGACCAGGCTCCCCCATCCCTGGGATTCTCCAGGCAAGAACACTGAAGTGGGTTAATAAATATAAAATCATCATTTATAAATTGTATTATCATAGTAAACATGTACAAATTAAACTTTGATAAATTTATAAAATAAATTTAATTAAAATATTACTATTTAATGTTAAATATAAAAGGCTTTTTTCCTCATTTATTTAATTCCTTCAAACATTGTTTAAAGCACAAAATGTTACCTTTAAATCATTTGTTTGGTACC…
>scaffold_34271
GTGATGGGACCAGATGCCATGATCTTAGTTTTCTGAATGTTGAGCTTTAAGCCAACTTTTTCACTCTCCTCTTTCACTTTCATCAAGAGGCTTTTTACTGTAGTAAATTGGATCTTATTAATATTTTTCAGTTTATAAGGAATTTAGCTCTAGATTTAGAGGCAGGATAAGGTTCTCCAGCCTGGCTAATGATTTGGAGAGAGAGACTTAGAAATGTGTGCAGGAAGCCCTACAAGTTCAGAGGACTTCCATGACATAGTCTGCTCCAGATGAAAATTTAATCCAGAATGTACTTGCTTGAGAAACTTTGTAATTTTACTAGGGCAGCTTCTAGTAATATGTATTGTACTTCAAAGTATAAAAGTGATTTCCCTCCAAAAGAGTTTCTTTTGTTTAGTT…
>scaffold_34570
ACCCTGATGCTGGGAAAGATTGAAGGTGGGAGGAGAAGGGGACGACAGAGGATGAGATGGTTGGATGGCATCACTGACTCAATGGACATGAGTTTGAGCTAGCTCTGGGAGTTGGTGACAGGGAAGGAACAGGGAAGCCTGGCATGCTGCTGTCCGTGGGGTCACAGAGTTGGACACGACTGAGCGACTAAACTGAACTGAACCACATGATTTGCAAGTATATCAAAGTTTGAGTATCACTGTTCTATATAGACATTATCATTAAAGACATGGCTTACAGCTGAGATAAGGAGGATACATAGGTGAGATATCCAAGGATAGATCTCTATTCCATATTTGAGAGCCAGGATAATAAGCAAAAGAGAAGAGAAAGGGAGTAAGAGCAAAATCTAAATAAAA…
>scaffold_34610
CCACCTGATGCAAAGAACTGACTCATTTGAAAAGACCCTGATGCTGGGAAAGATTGAAGGCAGGAGGAGAAGGGGAGGACAGAGGATGAGATGGTTGGAAGGCATCACCAACTCAATGGACATGAGTTTGGATAAACTCTAGGAGTTGGTGATGGACAGGGAGGCCTGGTGTGCTGCGGTCCATGGGGTCGCAAAGAGTCTGACACGACTGAGTAACTGAACTGAACTGAACTGCTTCCCTGAAGAAGAAATTCTTCTTGTGGACAGAAGCTATAGCTCACACTCAAGAGCTCCAGCCTCCCCTGTGGATTTTGGGCTTGCCAAGCCAGGTCTCACCGTCTAAACAGTCAACGCCTCACAATAAATATTAATGCATATTTCCAACTACTTCTATTTCCC…
TCATTGAGCTGGTACCCTGGCCTCCTTTCTATTTCTCTAACATGCATCCTCAGGACCTACCTGTGGATGCTTTCACGGCTGCTTCCATATCACTGCTCAGCCCTTTGTGTGGCTGGCTGGCTCATGCATCCATCTCCCCTCAAATATCACTCTTCAGGGATGCTTTCCCTGATATCACTGAAAATCACCTTCTTTGCACATTTGTTTCCTCGATTGTTGCCTGTCTCTGCAGCAGGATAACAGTCCCCAAGAGACTTCCTCTGTCTTATTCTCCATACCTAAAACAGTAGATCCCATAAATGTTGGCTAAGTAAATCAGGGAACAGATAAATGACATTATTAAAAAATTATAAAAGAAGGATGGGTATTTATTTGAGTAGAGTAAAAGTATATGCCACC…
>scaffold_34618
CAGCACCAAATTCCATACTCATTTCTCCTCCCCTTCAGGATGTAATTCTCATTATTTTCAAAGTGAGACTGAGTCTGTGTTCCAGCACAGCCTCTGCTTCCCCTCTTCCTTCTCTAGAGGGGCTCACACTTAGCTTTCCTGAATGCCTACACACCGTGGCCTGACCTTCAACACCCTTCATTATATTCTTCAACAGGTGAGCTACTTATCCTTACACATGGTTTCTCCACAAAACCTTTCCAGATTTTAGTCTCTCTGATATGCACCACTCCCAGCTCATTCTCTCTACCTTCCACAGTTTGTCTCTGGGTTGAATGTTTCTTCTTTTGCTTAAATTTAGCTCTTATTGCACTGAAGTGACATTTTCTAGTGCTGTTGTGCTTCCTCTTTTGTCACCCC…
ATTATCGTTGCTGTTCAGTTGCTCAGTTGTGTCCGACTCTTTGCAACCCCATAGACTGCAGCACGCCAGGCTGTCCTTTACCATCTCCCAGAGCTGGCTCAAACTCATGTCCATTGAGTCAGTCATGCCATCCAACCATCTCTGTCGTCCCCTTCTCCTCCTGTCTTCTATCTTTCCTAGCATCAGGGTCTTTTCCAGTGAATGAGCTCTGTGCCTCAGGTGGCCAGAGTATTGGAGCTTCACCTTCAGCAACAGTCCTTCTAATGAATATTCAGGACTGATTTCCTTTAGGATTGACTGGTTTGATCTCCTTTCAGTCCAAGGGACTCTCAAGAGTCTTTTCCAACACCACAGTTCAAAAGCATCAGGATAAATCTAAAAGATAAATTCTGCAAAAAA…
>scaffold_34733
AGTTCCATGGTCAGTTTGTTCCCATTTCCTTGAGGCTGATTCTCAGAATTGTGGCAGCTTATGTCATGGCTAGCTACAATCTGGTCATCATGTCGTTAACTTCTTGAACTTGGGGGTGGGGTGGGGTGGGGTTTCAGTATCTAAAAGACAGCTCACTGCGAATGGCACAGAATATTATCTATTGCCCTTGAGAAGGAACTAAAGGTCCTTGACGATGCTTAATGACTGCCTTATTATTATTTGGTGTCCTTTGTTTCTGCACTTTTCTCACTTCTCTGATCAAATCCATTCTTTGGCCAAAGTTCTCCCACAGATAAAAAGGAGGCAGAGGACATGAGGGGCAAGAACCATAGAGTCCTGCTCCGTTTCACCAACACCATCACATGAGGGATTAGAATT…
>scaffold_34749
ACTGCAGAGGGATTGTTTACAGCTGTGCATTCCTTATCTTGAAAGCTCCACCCCTTGACCAGAGAACATCTGGGCTGGAGTGTGCTGGGACCAGGGCTCAGAACTATGTGGGTATATGTTGTGAGGCTCAGGCAAGAAAAGTGATTCAGCATGAACTGTGCCAAATAAAACCAGACCAGACAAGGGAGTTCTATCTGTCTTCCTGGGAGTGTTGACATTCTCCACATTGTGGTTTATTTTCCTGCTTCTGTGGCCTGCCTTTAATCTGGAGATGGTGGCCAGCACAGCCCAAAGTCTCCTGGCACGGCCAATGTGTCCAGTACCCTAGCACATAGTTCTCGGGAATATTTTGGATTTGGGGGGAGTGAGCATGGAGTAGGAGAATGGGGGTTTAAGTGG…
>scaffold_34816
CCATAGCCTTGACTAGATGGACCTTTGTTGGCAAAGTAATGTCTCTGCTTTTCAATATGCTATCTAGGTTGGTCATAACTTTCCTTCCAAAGAGTAAGCTGCTTTTAATTTCATGGCTGCAGTCACCATCTGCAGTGATTTTGGAGTCCCCCAAAATAAAGTCTGACACTGTTTCCTCTATTTCCCCATCTATTTCCCATGAAGTGATGGGACCAGATGCCATGATCTTAGTTTTCTGAATGCTGAGCTTTAAGCCAACTTTTTCACTCTCTACTTTCACTTTCATCAAGAGGCTTTTTAGTTCCTCACTTAATGGCAAATAGATGGGGAAACAGCGGCAGACTTTATTTTTGGGGGCTCTTTTTACACACTGAAAATTGTTTTCCAGAAATGATATAT…
>scaffold_34819
GCACACACACACACACACACACACACACACACACACTACATTTAGAATAACAAACTTTCACTGCCAGAGTAAAGGACATGATCATCTTTCCTAACCAAACCCCAGATTCCCAAAGAAAAGCTACCAGGAAGCCAGGCTAACTCAAAATAATAATAATAATGTGAAGAATTATGTGTAAAAGCCAAGGAGAAGTTTAGTCACAGAAGAGAAGATTAAACATGTATCAAATCTCAAATAGCTGAAAAATAATGTGAAAAAGAGAACAGAATTGTTCTGGTTCACTTTAGAGAGTCAAGCTTGATTCAATGCTGAAAGATAAAAATGAATTTTAACCACTGAAATTCTTAAAATATGAAGATTATTATGTAAGATAGTGAGCTCCCCATCATTCCAGGTATT…
>scaffold_34979
AAGGGACTCTCAAGAGTCTTCTCCAACACCACAGTTCAAAAGCATCAATTCTTCAGCGCTCAGCTTTCTTTGTAGTCCAACTCTCACATCCATACATGAACACTGGAAAAACCATAGCCTTGACTAGAAGGACCTTTGTTGGCAAAGGAATGTCTCTGCTTTTTAATATACTGTTTTGTTATACGTTCTATTTATTTATTTAACTTTTTTTTTCTATATTGGAGTGCAGTTGACTAACAATGTTGTGTCAGTTTCAAGTGGACAGCAGGTGATTCAGTTATTGCCCTTTTGAATTCTTTTCCTGTTTAGACCATTAACTATGGAACAGAGTTCCCTGCACCAAAAAGTAGGCTATCCATTTTAAATATGGCAGTGTGTACATGTCAATCCCAAACTCCC…
>scaffold_34992
GATGAGATGGCTGGGTGGCATCACCAACTCGATGGACATGAGTTTGAGTGAACTCCGTGAGTTGGTGATGGACAGGGAGGCCTGGCGTGCTGCGGTTCATGGGGTCGCAAAGAGTCAGACACGACTGAGAGACTGAACTGAACTGATACTGGAATGCGTAGCCATTCTCTTCTCAAGGGGATCTTCCCGACCCAGGGACTTAGCCCATGTCTCCCGCATTGCAGTCAGATTCTTTACTGAGCCAGATAAGCACCAATTCCTATCACATATTAGATAATTTCTTCCTTTAAAGTATCAGCAAAAAATGGGGTCTGAATTCAAAGGCCACAAATTATCTAAATCATCTGAAATTTTAAAAAGCAATTCCTTGTCAAGTGTGCCTTACTTAGTGAAACTTTT…
>scaffold_35016
GGAGATCAGCCCTGGGATTTCTTTGGAAGGAATGAAGCTAAAGCTGAAACTCCAGTACTTTGGCCACCTCATGCGAAGAGTTGACTCATTGGAAAAGACCCTGATGCCGGGAGGGATTGGGGGCAGGAGGAGAAGGGAATGACAGAGGATGAGATGGCTGGATGGCATCACAGACTCAATGGACATGAGTTTGGGCAGACTCCGGGAGTTGATGATGGACAGGGAGGCCTGGCGTACTCAGATTCATGGGATTGCAAAGAGTTGGACACGAATGAGCAACTGAACTGAACTGATTGCATTATGTTGTAACCAAAAATTGAGTTATACATTGTATGTATTTTTTTTAGGAAAATTCAGAGTTCTGTGATTCAAATGTAACATTCCTGCAAATTTCTCAAG…
>scaffold_35043
CTGGGAAAGATTGAGGGCAGGAGGAGAAGGGGATGACAGAGGATGAGATGGTTGGATGGCATCACCGACTCAATGGACATGGGTTTGGGTAAACTCCGGCAGTTGGTGATGGACAGGGAGGCCTGGCGTGCTGCGATTCATGGGGTCACAAAGAGTCGGACACAAATGAGCAACTGAACTGAACTGAACTGAACTGAAATACATATATATATATATATATATACACACACACACATATATACACATATATGTGTATTACACATATTTGTTCTCAGATTCTTTTCCCTTATAGGTTATTGTAAAATACTGAGTGTAGTTCTCTATGCTATACAGTAGGTCCTTGTTGGTTATTTATTTTATATATGCGTGTGTGTGTGCTCAAATCTCTTCAGTCCTGTC…
>scaffold_35074
AGCCAACTTTTTCACTCTCCACTTTCACTATCATTAAGAGGCTTTTTAGTTCCTCTTCACTTTCTGCCATAAGGGTGGTGTCATCTGCATATCTGAGGTGGTTGATATTTCTCCCGGCAATCTTAATTCCAGCTTGTGCTTCTTCCAGCCCAGCATTTCTCATGATGTAATATTTAGGTTTGTCAATTTATAACATGCTAAAGATTCCAGGATTCTTATCTTTGAATTATTTTCTCAATGCATGCATGCTAAGTTGCTTCAGTCATGTTCGACTCTTTGTGACCCTATGGACTATAGCCCGCCAGGCTGCTCTGTCCTTTGGATTCTCCAGGCAAGAATATTGGAGTAGGTTTCCATGCTCTCCTACAGGGTATCTTCCTGACCCAGAGATCAAACCCA…
>scaffold_35283
ACACACACAGGTATTTTTGTTATCGTGTGTTCCTCTTTCATTATGGTTTGTTGATGAGGATGATACCCTATTGGGGCTCATGACTCTGATGGCCAGTGCAATCTTCCTTGTGGTCTCTCTCTTCAACTGTAGAGCTCCTGAGGCCATATGGGATCGCAGAGACCACATAAGTCTGGGTCTTTTTTTGTGAAATCTCTCACCTCCATTAGTCTGCATTGCACTGTAACTATAGAAAGAAGTGACTCCTCATTGTGTTGAATGACTGACAGTGGGGTTCTTTGTTATAGTAGTTGGTATTCAGTTCAGTTCAGTTCAGTCACTCAGTCGTGTCTGACTCTTTGTGACCCCATGAATCAGAGCACGCCAGGCCTTCCTGTCCATCACCAACTCCTGGAGTTC…
>scaffold_35297
CATATCTGAGGTTATTGATATTTCTCCCGGCAATCTTGATTCCAGCTTGTGCTTCTTCCAGCCCAGCATTTCTCATGATGTACTCTGCATATAAGTTCAGGGTTAAATTGTTTTAATTACAACCGCACTCAAGTGCAACTTCTATGATTTGTTTTTTTTTTTAATTTACCCCCAAACATCTAGTGATTCCCTTCTCTGTGTTCCTCTACTATACTCTCTAGGCATTCAAAACATGACATTTATATCAGCCTGGGCTTCCCTGGTGGCTCCAGTGTTAAAGAACCTGCCTGCCAATGCAGGAGACACAAGAGACATAGGTTCAACCCCTGGGTTAGGAAGATCCCCTGGAGGAGGGCATGGCAACCCACTCCAGTATTCTTGCCTGGAGAATCCCCATGG…
>scaffold_35409
GAAATATCAATAACCTCAGATATACAGATGACACCACCCTTATGGCAGAAAGTGAAGAAGAACTAAAGAGCCTCTTGATGAAAGTGAAAGAGGAGAGTGCAAAACTTGGCTTAAAACTCACCATACAGAAATGAAGATCATGGCATCCGGTCCCATCACTTAATGGCAAATATGGGCCAACAGTGAAAACAGTAACAGACTTTATTTTTTTCAGGGGCCAAAATTACTGCAGATGGTGACTGCAGCCATGAAATTAAAAGTCACTGGCTCCTTGGAAGAAAAGTTATGACCAACCTAGACAGCATATTAAAAAGCAGAAATATTACTTTCCCAACAAAGGTCTGTCTAGTCAAACCTATTGTTTTTCCAATAGTCATGTATAGATGTGAGAGCTGAACC…
>scaffold_35549
GGATAGGTGTTAGCTCTTCTCTAAATTTTTGGCAGAATTCAGCTGTGAAGCCATCTGGACCTGGGCTTTTGTTTGCTGGAAGATTTCTGATTACAGTTTAAATTTCCGTACTTGTGATGGGTCTGTTAAGATTTTCTATTTCTTCCTGGTGCAGTTTTGGAAAGTTGTACTTTTCTAAGAATTTGTTCACTTCTTCCAAGTTGTCCATTTTATTGGCATATAATTGCTGATAGTAGTCTCTTATGTTCCTTTGTATTTCTGTGTTGTCTGTTGTGATCTCTTCATTTTCATTTCTAATTTTATTGATTTGATTTTTATCCCTTTGTTTCTTGATGAATCTGGCTAATGGTTTGTCAATTTTATTTATCCTTTCAAGGAACCAGCTTTTGGCTTTGTTGA…
>scaffold_35561
AATACTCCATTGTGTATATGTACCACAGCTTTCTTATCCATTCATCTGCTGATGGACATCTAGGTTGCTTCCATGTCCTGGCTATTATAAACAGTGCCGTGATGAACATTGGGGTACATGTGTCTCTTTCAATTCTGGTTTCCTCAGTGTATATGCCCAGCAGTGGGATTGCTGGGTCAGGGAACCCTCTTACATTGTTGGTGGGAATGCAAACTAGTACAGCCACTACGGAGAACAGTGTGGAGATTCCTTAAAAAACTGAAATATTTTAATGTTATTTTTAGAGAACAAGTATTTGGATTTGTTTATTCTTTCTAATGATTTTTTAAATCAATTTCATATTTCATTTTTATTATTTACATATTCCAACTTTGGGTTGATTAATTTATTTTCTAGCTT…
>scaffold_35844
CCAGTGGTATCTTGTGTAAGCACGCTTGCTGACAACTCCAGGTGCCAAGTCTCCCCTGATGGGAACTCTCCCCACGTCTGTCTCCTTAAGGTTTCTTAAAGTGGGATGTGTGTCTCCCGCACTGGAATTTCCCAGAGATTCCACTCCCAGAGATTCATCGGCTCCACTTCAGACCGACAAAACCAGCGTCTTTTGCCAACAGCTGGTAACTACAAGCTCAGAGAGTAGAACGTGGGTGGAGCCATCTTCAGCACAAGTGTAGGCAAATGACCATCACCTGGTCTTGCCTTAAGTAAGTGAAGTGAAGTGAAGTCGCTCAGTCGTGTCCGACTCTTTGCGACCCCATGGACTGTAGCCCACCAGGCTCCTCCATCCGTGGGATTCTCCAGGCAAGAGCAC…
>scaffold_35931
TGCTGCTAAGTCGCTTTAGTCGTGTCGAACTCTATGCGACCCCATGGACTGCAGCCTACCAGGCTTCTCCATCCATGGGATTCTCCAGGCAAGAACACTAGAGTGGGTTGCCATTTCCTTCTCCAATGCATGAAAGTGGAAAGTGAAAGTGAAGTCGCTCAGTCATGTCAGACTCTTAGCGACCCCATGGACTGCAGCCTACCAGGCTCCTCCATCCATGGGATTTTCCAGGCGACCGTACTGGAGTGGGATGCCATTGCCTCCTCCCATATGTGTTTGTATGTGTGTGCAGTTATATATATACATATATATTTAACACAATAAGCTATAATTATATGTAGTTTTTTAAAAAACTTGAGATGTTTTTAATTCAGATTTCTCAAAAGAAGTAAAACAGGA…
>scaffold_35939
AGTCTGAGTGAACTCTGGGAGTTGGTGATGGACAGGGAAGCCTGGCGCACTGCAATTCATGGGGTCGCAAAGAGTCGGACACGACTGAGCAACTGAACTGAACCGAGCAACTTGTAGTGTAAAAATGTCACGCTATGGAATGATCACACCAAAATGGTTTCAAGTTCTGGCTCTACTGCTTTCTGGCTTGATATCTTTGAGCAACTACTTCATCTCTCTAAGCCTCAAATGATACATTAAAAAAATAGAGTATTTATTTAATATGTTTATTTATTTACTTATCTGCAATGGGTCTTAGTTGTGGCATGTGGGATCTAGTTCCCTGACTTGGGATTAAACCGTGGCCCCCTACTTTGGGAGAACAGAATCTTAGCTGCTGGATCACCAGGGAAGTCCCAA…
>scaffold_35994
ACACATGTATACCTGTGGTGGATTCATTTTGATATTTGGCAAAACTAATACAATTATGTAAAGTTTAAAAATAAAATAAAATTAAAAAAAAAAAAGAAAAGAAAAGATAGATGCAAGAAAGGGGAAAACAGCAGTTACATATTATTAGTATTATCATTATGGCCAGTAGCATTTTCTGAATCCTTACAATTTGCCTGACACTGTGTCAAGTTCTTCATATGCTTTTAATAAATAATAGAAGATAAATACTACTGCCATCTCATTTTTATAATTGCGGAAACCAAGCTTTAATGACATAAAATAGCTGAGTCAGACTTAAACCCAGGTTCACTAACATATTACAGATAGCATTTTACCCTTCTGGGTCTCTACCCAGTCACTGCACATACACCAGAATGT…
>scaffold_36031
GCTTCTCCATCTTTGGCTGCAAAGAATATAATCAATCTGATTTCGGTGTTGACCATCTGGTGATGTCCATGTGTAGAGTCTTCTCTTGTGTTGTTGTAAAAGGGTGTTTGCTATGACCAGTGCATTCTTTTGGCAAAACTCTATTAGCCCTTGCCCTGCTTCATTCTGTATTCCAAGGCCAAATTTACCTGTTACCCCAGGTATTTCTTGACTTCCTACTTTTGCATTCCAGTCCCCTATAATGAAAAGGACATCTTTTTTGGGGTGTTAGTTCTAAAAGGTCTTGTAGGTCTTCATGGAACTGTTCAGCTTCAGCTTCTTAGACCTATTGGTTGGGGCATAGGCTTGGATTACCGTGATATTGAATGGTTTCCCTTGGAAACGAACAGAAATCATTCT…
CCTAAGTAGTTGTTGTTTAATTCCTGAGTAGGATCTGACTCTTTTGTGACCCCATGGACTGTACTCCGCCAGACTCCTCTGTCCATGGGATTTCCCAGGTAAGAATACTGAAGTGGGTTGCCATTTTCTTCTCCAGGGGATCTTCCCAACCCAGGGATTGAACACATGTCTCCTGCATTGTCAGGCAGATTCGTTATGGCTGAGCCACCAGGGAAGCCCATCCTATAGTAAACGTAATGATAATAACTACCACATCATTCATTCAACAAATCTTTATTGAGCAGCTCCTAAGCACCAGATACTCTCCTAGGTGCCAGAAGCTTCAGCATTATGTAAGACACTTAAAATCTCTCCTCTTGATGGCTTACACTCCATTGGCAGCCACAGACAGCCTGTGTG…
>scaffold_36040
GATGCTGAAGCTGAAACTCCAATACTTTGGCCACCTGATGCAAAGAACTGACTCATTTGAAAAGACCCTGATGCTGGGAAAGATTGAAGGCAGGAGGAGGAGGGGACGACAGAGGATGAGATGGCTGGATGGCATCACTGACTCGATGGATGTGAGTCTGAGTGAACACCGGGAGTTGGTGATGGACAGGGAGGCCTGGTGTGCTGTGGTTCATGGGGTTGCAAAGAGTCTGAGTGACTGAACTGAAGGTCATAGAAATTTTTAAAAATAGGTTTCTTTTTGAAAGTTTGGTAGTTTAGGTTTTGCATTGAGTCTGACGGTCCATCTGGGATAAAGTTTACATTCTGTGAGAGCTGTGGTCTAGAGCCCATTGGTTTCCAGTGGACACAGAGCTGAGCA…
>scaffold_36173
TTTTAATTTCATGGCTGCAGTCACCATCTGCAGTGATTTTGGAGCCCCAAAAAATAAAGTCTGACACTGTTTCCACTGTTTCCCCATCTATTTCCCATTTTCTGTCCATTTCAACATATCCATCAACAGCTTAGATGTCAACAGCAAAAACAGTAGAAAATTAAAGGACAATGATGGATGTTCATATGTAAAAGATCTGAGAATGACAGACAATCAGCCAACAGTGCGATAAGGGGGCTGAAAAGTAAACCCCTACTGTGCGTACTAACGTGTGGTACCATCTGCAAGTTGGCTACATGGGTCAGACCAGTGGGTACAATGTTTAGTTCTGGGTATCATATTTTAAGAGCAATACTGGGAAACTCAGGGGATGGGGGTAGCACAGGGGGTCGTGAAATG…
>scaffold_36199
CTCCCTCTCAAGAAAAGTTAGCTATCATGATTACTATCCACTAACATATGAAAGTCTATTTGCTGAATCTAGTCCCTGGTGCAAAATAGAAGATTTTTGAAATCCAAATACATTCTCATTTATGAAGGCAAAGCACTTAGATAAACCAATAATTAGCCTTGAAAACAGAAAGCTAAAAAGAAATATGACTAGTGAATTTGTTCGCTTTTCTTTTCCCCTTGCACACATTAACTGTGGCTTGATTTTGAACCATGTCAATATACATCAGCTGCTTTAACAGCTCCATCTCATCTACTTAGTAATTTCGCTGGTTGCTTCAGCTCAAGGACTAACAAACGGTCAATTAGCAGCTGGCTAATTTAGTTAAAAACATCAAGCTAGTTGTTTTCTAAAAGTTCT…
>scaffold_36305
GCTTTTGAATATGCTATCTAGGTTGGTCATAACTTTTCTTCCAAGGAGTAAGCGTCTTTTCATTTCATGGCTGCAATCACCATCTGCAGTGATTTTGGAAGGCAAAATATTTGTTTATGTAGACTGATTAAGAAAGTTGTCTTTTTAGCTATTATGACCAGAAATAAGAGAAAAGGAAGAGTACCTGATGGTGAATCACTTTTGTTATTTAACATGATCCATTTTCATGGGATGCTTTGTTTGGGTAGAAACTGGTTGGCCCAGCCACTGGTGATACTGAGAAGTGCTGTCCTGTCATTTTGCAGAGGCGGAAATGCATGACCTCAGGGGTCTGTTGACTCTTCTACAATGTTAATTGGGCATTTCTCCTAGGATGCTCTCAACCTTGAGATTCTAAGA…
>scaffold_36309
CTTCTCCAACACCACAGTTCAAAAGCATCAATTCTTTGGCACTCAGCCTTCTTCACAGTCCAACTCTCACATCCATACATGACCACTGGAAAAATCATAACATTGACTAGACGAACCTTTGTTGGCAAAATAATGTCTCTGCTTTTGAATATGCTATGTAGGTTGGTCATAACTTTCCTTCCAAGGAGTAAGCGTCTTTTAATTTCATGGCTGTAGTCACCATTTGCAGTGATTTTGGAGCCCCAAAAAATAAAGTCTGACACTGTTTCCACTGTTTCCCCATCTATTTCCCATGAAGTGATGGGACTCATTTTCTTAGAAAGCACTTAATAAATAATGACTTTTTCAGAAGAGCAGTGCAGAAGTGACATGTTCCTCTCTGTGGCCTGTATGGCCCGT…
>scaffold_36407
AATCTTGATTCCAGCTTGTGCTTCTTCCAGCCCAGCGTTTCTCATGATGTACTCTGTATATAAGTTAAATAAGCAGGGTGACAATATACAGCCTTGACAACTGTTGCTTCCTGACCTGCATATAGGTTTCTCAAGAGGCAGATCAGGTGGTCTGGTATTCCCATCTCTTTCAGAATTTTCCACATTACAACAGGAATAATACAAGTAGAAAATGTGGCTTTTTGAATTGCTAAATATTCCTTAAAGTCTCTGTCATCTAAGGTTGTAAGTAACAGAATATATACCTAGAAAGCATAAGGGCAACTACAGTGGAAAGATATGGGGTAGCTTGTGGGATTAAAGATCACATTGAATAAAAAGACTGCAGAAAGACTGGGAACCCAGCCAGTTCTGGGGCCT…
>scaffold_36420
TTCTTAATATCTTCTGCTTCTGTTAGGTCCATACCATTTCTGTCCTTTATCGAGCCCATCTTTGCATGAAGTGTTCCCTTGGTATCTCTAATTTTCTTGTGGAGATCTCTAGTCTTTCTCATTCTGTTGTTTTCCTCTGTTTCTTTGCATTGATCACTCAGGAAACCTTTCTTATCTCTCCTTGCTATTCTTTGGAACTCTGCATTCAGATGCTTATATCTTTCCTTTTTCCTTTGCTTTTCGCTTCTCTTCTTTTCACAGCTATTTGTAAGGCCTCCCCAGACAGCCATTTTGCTTTTTTGCATTTTTTTTTTCCATGGGGATGGTCTTGATCTACCGCACAAATGCACTCATTTCACATACTAGCAAGATAGTGCTCTGAATTCTCCAAGCCAGGCT…
>scaffold_36675
AGATAGTATCTATGTAAATTATAAATAGATGTACAAAATAACAATATGTTTTTACCAAGACACAAATAAAAAGGCAGACATTAAACACATGAAAAAGGTAAATTGGAAGTGGTCAAACAGGAGATGGCAAGCGTGAGCATTGACATTTTAAGAATCAATGAACTAAAAGGGACTGGAATTTAATTCAGATGACCATTGTATCTACTACTGTGGGCAAAAATACCTTAGAAGAAATGGACTAGCCCTCATAGTCAACAAAAGAGTCCAAAATGCAGTATTTGGGAACAATCTGAAAAACAACAGAAGGATCTCTGTTCATTTCCAAGGCAAACCATTCAGTATCACAGTAATCCAAGTCTATGCCCCAACCACTAGTGCNNNNNNNNNNNNNNNNNNNNN…
CTGTGCAGGGTGTGTGCTAACCTCCTGACTTTGGCCTGCTGGTATTGGTTTTGGGCTTTTGGTCTCCAGAACCGTGAGAGAATAAATTTCTGTTGTTTTAGCTACCACGTTTATGGTAATTTGTGTTGAACAGTAATAAATATTGAGGTTGCAAAGAACAAAGAGTTTTATTGGGGGTCTGAGGAACTTCAATTTGGGAGACACAGATTGGGAGAAAACCAAAACAGTGTTCTGGAGAAGAGAAAGAGTCAGGGACCCACAAACATAAAAGCCACACAGCCTGCCAAAGAACCATGACTGCCCCTGACACAAGGCAGGAAACGTCTGTCCTCGAGGAATCACGAGCTGCTCTAGGGCAAGGGCCCAGCAGGCAGATAGGCTGCCAAGAGTCCTGTAGAG…
>scaffold_36717
AGACCCAGGGCAGACAAAAATAACATAAATACTAAATCAATATTTTTTTTTTTTAAAAAGAAGAGGGAGTCCCGCTTGACTTGGCTCTCTGATGGAGATTCCTGTCTAGCCCCTAGCTTACCCCTTCTGCCTCTGAGGCTTCCCAGCAGAAATAAGGGTGTCCTGGTGGAAGCCCAGGGGCCTAGGAGGTGCTGGGAGGGGCACCCCAGTCAAAGCCCCGGATGTCAGTCTCCCCAAGGGCTTGGGTGTGAATGTGGAACCAGGAAGGGACCTTGGTCTGCCCCGGGTGGGGTCTGAGAAGCTTACTGTTTCACCTCCTCATCCCCCATCCCCATCAGCACAGGGGAAGCCGGGTCCTCAACCTGTACTCACACACACACGTGTACATATACACATATA…
>scaffold_36762
TGTGAACAGTGCTTGATGGAGCGTGGGAGAAAGTCAAGGTGGAATTTAAATTGAGACACAGGTAGTGGAGCTGCGTGGCATCCGGGTTGGAGCGATCGGCCGCCCAGCCGTGGCCGACGCCCTCTCGTGATGAGTGCAGGTCCATGCATGTAACTCAGGTCTCCCTCTCTTCCCCGTCTCCGCAGCGCCTTTGGCGAGCCCTGCATCCTCCCACCCCGCAATGAGCGAAGATGCGCCCGCTGCTTTGGAGGGAGGCGGCGGGTGTGGCCCTGCTAGCTGCGGCGCCTCCTCGGCCATCCCCCAGCCCGGCTCGGCCTCCAAGCCCTGGCGCAGCAAGTCGGTCAGCGTGAAGCACAGCGCCGCGGCCGCCGCGCTCTCCGTCAAGCCGCCCACGCCGGA…
>scaffold_36867
AAAAAAAAAAAAAGATATCGTCACTGCAGCCAACATAGGTACAAACTGCATACTTCAGGATCTGACCAAATGATTGAGAATTACATATAAAGTACTCAGTGTGCAACACATCTGAAGACAAAATGAATCCACAGTTCTGCTGACTTAGTACAAGGAGAGGGTTAACTTTCATTCCATCTCCTTGAAATGGTGCTAAGAGGCAGAAAAACCCGTTGGGAGCGCCCACTGACTTACCTGCCCATTCCCTTCTCACCCGTGTCCCTGAACATGGATGGGGGAGTATGGAAAGAAGCCATGAAGGCAAACGGCAGAAGCTTCATTTCAGCATGTTGTTGCTCCCACTTTCAAATAAGAGTTTTATTAATAAAAGGCAGAAACTCTACATACAGTCCATCACAA…
>scaffold_36913
CCACTCCAGTACTCTTGCCTGGAAAATCCCATGGACGGAGGAGCCTGGTGGGCTGCAGTCCATGGGGTTGCTAAGAGGCGGACACAACTGAGCAACTTCACTTTCACGCATTGGAGAAGGAAATGGCAACCCACTCCAGTGTTCTTGCCTGGAGAGTTCCAGAGATGGGGGAGCCTGGTGGGCTGCCGTCTATGGGGTCGCACAGAGTCGGACACGACTGAAGCGACTTAGCAGCAGCAGCAGCATGCTGGGTGGGAATCTATCAGTCGGGGTCTATTGGGACATACAGTGTGCTCACCCTGGGAAAGCTAGAATGTTCACCCTCAGAGTCACCAAGGAAATCACTTTGGGTGCTGATTGTTCAGTGCAGTCAATTCTTGGTGCAAACTAACAACTTTT…
>scaffold_36924
CGTCACCCGCTACCTGGCCATCGCGCACCACCGCTTCTACGCCGAACGCCTGGCCGGCTGGCCGTGCGCCGCCATGCTGGTGTGCGCCGCCTGGGCGCTGGCGCTGGCCGCGGCCTTCCCGCCCGTGCTGGACGGCGGCGGCGGCGGCGACGACGAGGACGCGCCGTGCGCCCTGGAGCAGCGGCCCGACGGCGCCCCGGGCGCGCTGGGCTTCCTGCTGCTGCTGGCCGTGGTGGTGGGCGCCACGCACCTCGTCTACCTCCGCCTGCTCTTCTTCATCCACGACCGCCGCAAGATGCGGCCCGCGCGCCTCGTGCCCGCCGTCAGCCACGACTGGACCTTCCACGGCCCCGGCGCCACCGGCCAGGCGGCCGCCAACTGGACGGCCGGCTTCGGCCG…
>scaffold_37059
GATGAAGGGAATTCTGTACAGAATGGCAACCCAAGGCACAGAACTGAAATTCTCAAGGCATGAATGTGGCATGTATAGCTCAGGTAGGCTGGCACGTAGTTGTGTACAAAGAGGAGCCAGGAAACAAGGGCGCAAAGGCAAACTAGTCCACTAGTTTACCTGGGCCATTAGCACCCTAGTGAATTAACTACTGCTTTGTGGGACAGAGCATAAACCTTAGTATGTGATGGGGTAAGTTCACTCACACTGTTCTTCAAAATTATCTGGCTCTTCTTGCCCCTTCCATATCAATTTTAAAGTTAGACTATGTAATGCTGTAAAAAAAAAAAATACTAGGTGGGATTTTGATCAGACTTTCATTACTGAACTTATTAGATTTATTTGGGAGAAAATTTCTAT…
TTGTGAACCAAAAATATCAGCGCAGTCCAGCAGCCAAAGAAAAAAACTCATAGTACTCAGGTAATAAATGGAGTTTTGCCCCGAGACTGTCTCATAGTTGGGCCAACTAGGGTCATGGACTCACCCAGTGGTATTTCCTAGTTCCTGAATTTAAACCCAGAATGGACACATTTGGCAAGTGGCAGAATTCACTGATCTCCTGAGTCACTCAGTGAAGGATATTATGTTAGAAACTGTTAAAGAGGAATCACCACCTTCCTTTACTGGCAATACTGCATTACTGAGAAGTCACAAAATTGGTTCTAGGTCATATTCTTGAAAGATGATCTATCATCTTTACTTCTTCACCTTCCCCATTTGTTCCTTAGTTCATTGAAGTAAGGTATCCCTTTCAACATA…
>scaffold_37318
ATTTGAGGACGTGAACGTACTTGGTGATCTGGTTGGTATTATTCAGCCTGAGTTCATACTTATCCTAAAAATGAACAATGAGTATAATTCATTGTGCATATCTGCAGTCTGATGGCTCCATAGAGGTGATGATGAGCTGTTGGAGGCTGTGGATTCCCATTGCCTGTAGGATGTTAAGTAGACACATGTGAGCAGACACACACACAAACATGTGTGGGAGGCATGTAAAAAACTAAATGTTTTTAAAGCTCTAAATTGGACTGATAAATATCCACAGGGATATAAACTTCAGTCATGATCTCATAGAGTTCATATTTAGAGACAGTGTATAGGTCAGACTTACTAGCTAAATAACGATGGAAATATTATTTAACCTCCATTCACCCCAGCAGACTCATT…
>scaffold_37354
TATGTCCATACCATTTCTGTCCTTTATTGTGGCTGTGTTTGCATGAAATGTTCCCTTGGTATCTCTAATTTTCTTGAAGAGATCTCTAGTATTTCCCATGAAGTGATGGGACCAGATGCCATGATCCTAGTTTTCTGAATGTTGAGTTTTAGGTCAACTTTTTCACTCTCCTCTTTCACTTTCATCAAGAGCCTCTTTAGTTCTTCACTTTCTGCCATAAGGTTTTTCCCCAAGTAAAAGAAATGCAAAAAAGCAAAATGGCTGTCTGAGGAGGCCTTATAGATAGCTGTGAAAAGAAGAGAAGCAAAAAGCAAAGGAGAAAAGGAAAGATATACCCATTTAAAGGCAGAGTTCCAAAGAATAGCAAGGAGAGATAAGAAAGCCTTCCTCAGCGATGAA…
>scaffold_37645
CGTAAGTAAAAAAAAAAAAAAAAAAAAAAAAAAAACCTTCAGCAAGCCAGGTATGATTATCCCTGTTTTATAGATAAGAAAAATAAGGCTCACAGATGTCTTTCAGAATCAAATCAAGGTCCGGTCTGATTCCAAGTCTGGGGTTTCTTTCCACCAAACAGCAGTATCTTTTCTCTGGCAGGTTTCTAGGACTATCCTACATAAAATTTAGCAGCTCTGTCAAAACATTAAATAATACTGCACCCTCTGAAAAGGTGACCTCTGGGGAGGAGGACAGGGGCAGTGTGTGGGAAAAATGTTGGGGGTGGTTTCTGGGAAGCTGGTAAGGTTCTTTTTGTTTTTAATTTGTTTTTTGGCTGCATCGCATGACATGTGAAATCTTAGCTCCCTGCCGAGGGA…
>scaffold_37672
TAGGATGGACTGGTTGGATCTCCTTGCAGTCCAAAGGACTCTCAAGAGTCTTCTCCAACACCACAGTTCAAAAGCATCAATTCTTTGGTGCTCAGCTTTTTTCACATGACCACAGGAAAAACCATAGCCTTGACTAGACGGACCTTTGTTGGCAAAGTAATGTCTCTGCTTTTGAATATGTTATCTAGATTTGTCATAGTGGTAGGAGATACAAATTCAGCTCTTTGTCCTTTACAGAGGAGATGTTCTGGCATGCCTCAGATTATTGGATCCCTTAAAGTTTCTTCAGTGTGTCAGTGTTGGAGGACAGAGGGAATAAAAAGTGCCCACCAAACTGAGAAGGCATCTTGAGACTGAAAAATGAAGCAGGAGGCTCCATATATAATCAGCGGATCAGTG…
>scaffold_37690
ACCCTATGGACTGTGGACATGTGATCCCATGTGCAGGGTCTGGAAGGGGGCCTCTGCAGAGACTGTGGAAGTCTTACCCTAAGTGCAGGGTCTGGGAGGAGGTCACCATGGACACTGTGGATGTGTGACCCCAGGTACTGGGTCTTGGGGGCAGGATCACCCTGGGGACTGTGGACGTGTGATCCCAGGTACAGCATCTGGGAAGTGGGGTCAGCATGGGTAATGTGGACGTTTGACCCAAAGTGTAGGGTCTGGGGAGAGGGCTAACTCTAAAGACTGGATGTGCATGGTCTGAGAGAGTGTCACCTTGGAGATTGTGGATGTGTGACTCCACATATAGGGTATAAGAAGTGGGGTCACACTTTAGACTGTAGACATGTGACCCCAGTCCCGAGTCAC…
>scaffold_37764
GTGTTCTTGCCTGGAGAATCCCATGGACAGAGGAGCCTGGTGGGCTGCTGTCTATGGGGTCGCACAGAGTCGGACACGACTGAAGTGACTTAGCAGCAGTAGCAGCAGCAGCTCAATAAATATTTATTGAATAAGTAAAGAAAGCTACAGAAGCAAAGTATTTTTTACACTATGATTAAACATAAATGTCATTCACCCAACTTGCCCAACTTAGCTACAATAAAAACTTAATAGAATTAGAAAAAACTCACATCATTTGTTTTCCTTTTTGTATTTTAACTTGAAAAATACACTGACAAAGTACTCAAAACATTACTTTCAGGTGAACAAGCAAATATGTGCCTTGATTGAAGGAGTTTTGAGAATACTGACCTCTTCACTCTCCCAACTACTGGATGT…
>scaffold_37792
TCGAGAATTTCCAGGGAGACTCCTGAGGCTTGATCCCGCCTTTGCGTATGCCAAGCCTCCTTCCTCATGACCTTTGCCAGGGGCGGAGCTCACTCCCCGCACTTCAGCACTCAGGTTTCTTTATAGTCCAACTCTCACATCCAAAGACGACTACTGGAAAAACCACAGCTTTAACTAGACAGACCTTTGTCAGCAATGTAATGTCTCTGCTTTTTAATATGCTGTCTAGATTGGTCGCAACTTTTCTTCCAAGGAGCAAGCGTCTCTTAATTTCATGGCTGCAGTCATTATATGCAATGATTTTGGAGCCCCCCAAAATAAAGTCTGTCACTATTTCCATTGTTTCCCCATCTATTTGGCATGAAGTGATGGGACCGGATGCCATGATCTGACTTTGAG…
>scaffold_37824
ACTCTGATGCTGGGAGGGATTGGGGGCAGGAGGAGAAGGGGATGACAGAGGATGAGATGGCTGGATGGCATCACTGACTCGATGGACGTGAGTTTGGGTAAACTCCGGGAGTTGGTGATGGATGGGGGGCCTGGTGTGCTGCGATTCATGGGGTCGCAAAGAGTCAGACACCACTGAGCAACTGAACTGAACTGAACCAAGAATGTACAAGAAACTGGAACTCTCACACATTGTTCATAGGAATGTGTAATGGGACATGCTGTGCAGTGCTTAGTTTGTGATCCCATGAACTGTAGCCCACCAGGCTCCTCTGTTCATGGAATTTGCCAGGCAATAATACTGGAGGGGGTTGGCATTTCCTACTCCAGGGGATCTTCCCGACCCAGGGATTGAACCCAT…
>scaffold_38010
CGACTCTGACCGTAGCCTTCTCTCGACTTCCACTGCCATCTCCACAGGTGGGCTTCACTTTTCTAGAATTCTTGTGCTGCTCAGTATTCCTTAGGAAACCTCTCATTTTCTTTCCACCTTTTACACTCAAATCTGGGGATTTAATTTCCTCATCTGTCGAGTAAGATGAAGGTTCTCACACCACAGGATTGTTCTGAAAATCAAATTGTCGGATGCAGTAGTTGTCATGGGGTAGATGGCTCTTCTAAATATTGGTTCATTCTGAGGTTCATCCTGGTTACTTCCTTTCTGACATTTTTAAAAGTACTTTCTATTTGCTAAGTGTTTTCACATACATGATCCCTTTCTGACAGATGAACAGACAGGCTCAGAGGCTCAGTTTAAGGTAGATAAGTAGTG…
>scaffold_38130
TCTGGGAGTTGGTGATGGACAGGGAGGCCTGGCGTGCTGCGATTCATGGGGTCACAAAGAGTCGGACACGACTGAGTGACTGAACTGAACTGAACTGAAAAGTTTCCTCATGCCCATATCTTTGTAATCCTTCTCTCAACCCTCTCCCCACCTCCTGCTTTCTTTTTTATGCAACACTTCTGTAACAAATTAGTTTGCATATCTTATAATGCACACTAAGTCACTTCAGTCATGCCCAACTCTTTGAGACTCTATGGACTGTAGCCTGCCAGGCTCTTTAGTCCATGTTCTCTTCCAGACAAGAATACTGGACTGGGTTGCCATGCCCTCCTCCAGGGGATCTTCCCAATCCAGGGATCAAACCCGTGTCTCTTANNNNNNNNNNNNNNNNNNNNNNNN…
>scaffold_38184
AAGGTCCGTCTAGTCAAGGCTATGGTTTTTCCTGTGGTCATGTATGGATGTGAGTCTGGGTGAACTCCAGGTGTTGGTGATGGACAGGGAGGCCTGGCATGCTGCGATTCATGGGGTCGCAAAGAGTCAGACGCAACTGATCTGATCTGATCTGCTCCTTGTCTCCCGGGATATGTGACCTGGTGGAGAAAGATTTTGAGTTTAACATTGAACTACTTACTGAATATTTATTGGGTTGGCCAGAATGGGTTCCCAAACAAGCTTTATGGCCAACAGAGTACCACATGTACATATTTGCACATCTGTATATGTAACTTATCTATGGAAGAATACTTGGTTATATACTATGAGTTAACAGAGAAGATCTTTGAATAGAAGTGATAGTTTTTCTTTGGGCTT…
ACTCACATAGTTGCCTGGTATTTACTTCCATTTGACGAACGTGCAGTAAGCATCCATATTTGCCAGACTCAGGAGGAGGAAGGCATAGTGTATGTACTCAAGTTTAAAGGGTCAGTTGTGAATTCATATTAATTAGAATAACACACACAGATTTTATTTGGAAGTAAATTCCTCCAGAAAGAGCCTTTGGTAATAGATACAAGAGACATGATGTATCCACCAAATCAGAAGACAATTTCCAAACATAATGATTATTATTAGCAAGCACTGGTAACAGCACTAGAGGTGTGTACCTGCTCTCAGCAAAAGTTAGTAGCTGGAATTTTTTCTATCGGTTAGAGAAAGCACAGTAAGCCTAGGACATCGAGCTATGTCAGAAAAGAAGGAAGGACTTGAATA…
>scaffold_38247
GATTCTCCAGGCAAGAACACTGGAGTGGGTTGCCATTTCCTTCTCCAATGCATGAAAGTGAAAAGTGAAAGTGAAGATGCTCAGTCGTGTCTGACTCTTCATGACCCCATGGACTGCAGCCCACCAGGCTCCTCCGTCCATGGGATTTTCCAGGCAAGAGTACTAGAGTGCTTGCCATTGCCTTCTCCGTATCTGCTCTGTAGATGTGGCTAATTACTGACAATAGGGCTGCTAGCTTTGAGATCACAGGTTGTTGGTCAGACCTCGCCAAGCCTCACAATGCCCTGTTGGCTGTTTGTCTTCAGGTGAGTCCTCCCAGGTGCCGTGATTTTAAAATCCAGCTCTAATAGTTTATGGAGATACGAGAGTTATACTTGGAGACAGAGGACACTGATGTGA…
>scaffold_38325
TGCCTTTCTTTTGGATTGGAATGAAAACTGACCTTTTCCAGTCCTGTGGCCACTGCTGAGTTTTCCAAATTTGCTGGCATATTGAGTGCAGTACTTTCATAGCATCATTTTTCAGGATTTGAAATAACTCAACTGGAATTCCATCACCTCCACTAGCTTTGTTTGTAGTGATGCTTTCTAAGGCCCATTTGACTTCACATTCCAGGAAAAAGTCACTTATGAGATGGCATTTGAACTGAGACCTGTTAAAGTCATATACATCTGTGATCATGTCTTTATAACTGTAGTTCTGAGATTGGCTTTCCTACAGGGTAAATTTGAAATGGAGTTTTCTGGATATGGGCCTTACATTTATATTTCTATCAAGGCATCATTCTTTTTGTGTGTGTGTGTCCTTTT…
>scaffold_38386
TTGATATTTCTCCCAGCAATCTTGATTCCAGCTTGTGTTTCTTCCAGTCCAGGGTTTCTCATGATGTACTCTGCATATAAGTTAAATAAACAGGGTGACGATATACAGCCTTGACGAACTCCTTTTCCTATTTGGAACCAGCCTCTTGAGAAATTTGTATGCGGGTCAGGAAGCAACAGTTAGAACTGGACATGGAACAACAGACTCAGGTATATGTATACATATATCCCCTCCCTCTTAACCCTCCCTCTCACTCACACCCACCCCACCCATCTAGGTCATTGCAGAGCACAGAGCTAAGCTCCCTGTGCTATACGGCAGCTTCCCACTAGTTATTTTCTTTACACATGGTAGTGTATATATGTCAACCCTTCTCTCCCAGTTCGTCTCACTCTCCAC…
>scaffold_38404
AGTAATACTCCATTGTGTATATGTACCACAGCTTTCTTATCCATTCATCTGCTGATGGACATCTAGGTTGCTTCCATGTCCTGGCTATTATAAACAGTTTATAAAGAAGCTACATGACTTGTTTGTCCAACAGCAGGAACCTAGAAACTTGGGCATAAACCTAGAATGTGAGGTTAATTTCTCTGCTAGTGAAATATAAATCTATATTAAGGTGAGTCCTAAGTGAAAACTTCAGTATGAATACGTTGGTTAAAATGTGGGGGAGAGCAGCACCTATAAGGATTTGATTCTTTACTTCTTTGTGTCTCTCTGTGGGGCTTGCCCTTCTTGTCCTTCAAAAATTCACTAAATATGTCCTTTCTGGAACGTGAAGATCATGCCATGCTGAATTCGTCTAGT…
>scaffold_38559
AACTAAGCCCGTGCACCAGAGCCACTGAGCCCAAGCTCTGGAGCCTGAGAGGTGCAATTTGTTCGTTTGCTTTGTGCTTTTGTTTTCAAAGTTTTGAGCAACCACTTTGCACCAGGGGACGTGTTTCTTGATAAGGACTTTTATTTTGTAGCTGCACTGTGTCTCTGTTGCTGCACAAGCATTCTCTGGTTGCTGCACAAGCATTCTCTGGTTGCTGCAAGTGGGCTACTCTCCAGTTGCAGTGCATGGGCTTCTCACTGTGGTGGCTTCTCTTGCTGTGGAGCACAGGCTCTAGGCAAGCGGGCTTCAGTAATTGCACCTCTCAGGCTCCAGAGCTTGGGCTCAGTGGCTCTGGTGCACGGGCTTAGTTGTCCTGTAGTCCATGGAATCTTCCCGGAC…
>scaffold_38756
AAAGCCATAGAGAGCAGTACTTGCCGAGGGTCATTTATTGCCCAAGTTTACAACAGTAGCGATACAAGTTTTTGCAAATTGAATTTGCCTCAGATTTCTCTGTCCTAATGCTTACTTTGCACAAGTATTTAAGCTATGGTATTGAGTATCCCTCTTTGTCGGAAATACCGCTCTTGCTGAACCGTCTTGACCATTGACTATGACACGGTTTCTTATTTATGTAAATACTTGCATCCCAATAGCCGACGGGCGTCGGATGCAGAACCTAGAGCCAGTTTTCAGGAACAACTGCAAACCTGACTTGGTACTGTGCATCTATTCATAAAACACTTAAAACTGTGAAAATATGGTTTACACTTAACTGTACATAAAGGTAAATGGAGAACTCAGTTCAGTACC…
>scaffold_38767
TGTCCGACTCTTCGCGACCCCATCGACTGCAGCCCATCAGGCTCCTCCATCCATGGGATTTTCCAGGCAAGAGTACTGGAGTGGGGTGCCATTGCCTTGTCCGATACTGTACATAGAAAACCCTAAAGATAATATCAGAAAATTACTAGAGCTAATCAGTGAATTTAGCAAAGTTGCAGGATACAAAATCAATACACAAAAATCGCTTGCATTTCTATATACTAACAATGAAAAATCTGAAAGAGAAATTAAGGAATCAATCCTATTCACCTTTGCAACAAAAAGAATTGAATATCTAAGAATAAACTTACCTAAGGAGACAAAAGAACTGTACACAGAAAATTTTAAGACACTAATGAAAGAAATCAAAGACAACATAAACAGATGGAGAGATATTCC…
TCACCTCCACTAGCTTTTTGTTCATAGTAATGCTTCCTAAGGCCCACTTGACTTCACACTCCAGGATGTCTGCCTCTAGGTGAGTGACCACACCATTGTGGTTATCATGTCATTAAGACTTTTTTTTGTATCGTTCTTCTGTGTATTCTTGCCACCTCTTCTTAATTGCTTCTGCTTCTCTTACATCCTTACTGTTTCTGTCCTTTATTGTGACCATCCTTGCATGAAATATTCCCTTATACTGTGTATCCATTTATACTGCCCTTTTAAACATCTTCCAGTTATAATCAGTTAGAATCATGTACTCAGCGAAATTGAAGTATGGATTTGTATGATGAAAGACAAAAACAAGAGAATAATGAGTAGAAAAAACACCCTGTTACAGTATTACCTGTGGGT…
>scaffold_38811
TGGCAACCCACTCCAGTGTTCTTGCCTGGAGAATCCCAGGGACGGGGGAGCCTGGTGGGCTGCCGTCTATGGGGTCGCACAGAGTCGAACACGACTGACCCGACTTAGCAGCAGCAGCAGCAGTAGCATATATATATATATATATATATATATCTTATCACAATCTATTGGTATTATGAATTTACCAGCTTGAGTGAAATAATAAAAGCTTTACCTCCCTTAAATCCCATTACTTCCCCATTTATTATATAATAGTCTTTAATTTTCCTCTACATATACTTAGAATCATATCAGAAAGTGTTGTCATTTTTGCTTCAACCATTAAAAATAATTTAGAAACTCAAGAAGAGAAAGCCTATTGTATGTACCTATATTTTTGCATACATATTTCTTTTTTTC…
>scaffold_38964
GAATGATGCTAAAGCTGAAACTCCAGTACTTTGGCCACCTCATGCGAACAGTTGACTCATTGGAAAAGACTCTGATGCTGGGAGGGATTGGGGGCAGGAAGAGAAGGGGATGACAGAGGATGAGATGGCTGGATGGCATCACTGACATGATGGACGTGAATTTGAGTGAACTCCGGGAGTTGGTGATGGACAAGGAGGCCTGGTGTACTGTGATTCATGGGGTCGCAAAGAGTCAGACACGACTGAGTGACTGAACTGAACTGAACAACTCTAACTCCCTGTAAGGATTAACCTACAAAACATACTTTCTACTTCCCTCTTTTTAACATCTGTCTTGAAGCTTTGCTATTCTTTTAGCTATGTATTAATTCATTCAATCAGCAGGTATTTTTTGAACTC…
>scaffold_39077
GTGAGTCTGAGTGAACTCCGGGAGTTGGTGATGGACAGGGAGGCCTGGCGTGCTGCAATTCATGGGGTCGCAAAGAGTCAGACACAACTGAGCGACTGATCTGATCTGATCTGATAGATAAGAAAACTGAGGCTCAGGATGTTATATATCTCTCCTCCAGGAGTTGCTAGCTACAAGTATAAAACCCACATCCCCACCCCAGCCTTACTTCTATCCCTCCATCCTTTGGTTGGAAACTGCTTCACATCCTTAACTTCCCAATCAGAAGCCCTTATTCTGAATAGACTCTCCATGGGTAGAAGCGGTCTCCATGGAAGCCAAGCTCAGGTGATGCTCTTGAGATTGGAGAGCTTTGGGCATTATGCTGTGTTTGTCACTGGGTAACAGGGCAGGGAGTTG…
>scaffold_39087
TCTTCAATTTAAGTCTGAATTTGGCAATAAGGAGTTCATGATCTGAGCCACAGTCAGCTCCCGGTCTTGTTTTTGCTGACTGTATAGAGCTTCTCCATCCTTGGCTGCAAAGAATATAATCAATCTGATTTCGGTGTTGACCATCTGGTGATGTCCTTATGTAGAGTCTTCTCTTGTGTAATTCAAATCACAAATAGGACCAGAACCCAGATCTTCAGATACCCATTTTCCTTTTCTACCAAAGTTGTAAGTAGGCTAATTCAGCACTGATTAATTAATTCTATGTGAGAACTTTAGAACAAATATATATATATATATATTTGTTATATATATATATATATATATAACAAATGTATATGTTTATAACCTATGTATATAACATATATATATATATATGTT…
GTACAACATAGCAACTGAACAACTGCATTATTCATGGTTTAAAGTTACCATATTTCCTGCGAAAGTGTGGAGAAAAGCAGCAAAAGTAGGACTTTATGATGACTGCTGTTTATATTGGAGCCAGACATTTATATAATATCTTTTAGAAAGATATTATTTTGAAGCATGTAAGGGGAAGGTCACTGCATCATCTAATACTCTGTTAAACGAGAAAGTAAAAAAAAAAAAAAAAAAAAAAAAAATTCAACTAATAAAGCTTCCCTTAGCTCTTCCATGTTAGAAATACGTTGTCTATAATGTTTTAGTGTATGACATTTTGAACAGGATATGGTAGAAAGGTGATCTGATTTCTAATCAAAAGTTTCAAATGGCTTGAGAGACTTATTTGTACAATGGTTA…
>scaffold_39108
AGCCCATCTTTGCATGAAATGTTCCCTTGGTGTCTCTAATTTTCTTGAAGAGATCTCTAGGCTTTCCCATTCTATTGTTTTCCTCTATTTCTTTGCACTGATCACTGAGGAAGGCCCTCCTTGCTATTCTTTGGAACTCTGCATTCAGATGCTTATACCTTTCCTTTTCTCCTTTGCCTTTTGCCTCTCTTCTTTTCTCAGCTATTTGTGAGGCCTCCTCAGACAACCATTTTGCCTTTTTGCATTTCGTTTTCTTGGGGATGGTTTTGATCACAGCCTCCTGTACATTAAGAACCTCCATCCACAGCCGGGTACTAATGGCATAGGATGCTGCCAAAACTCTTCAACCAGGCCGCTGGACCATTCTGTAAACCCACAGCAGTCACTGTACACAGGCAT…
>scaffold_39113
GGCCATCTCCCCGCGCCCGCGCACCTGCAGCGCGCCCGCCCGGCCGCCCGCGTCCAAGGCCCGCGCCGGGCCGCGCCTCACCAGCGGTAGCAGCCCTCCGAGGCCTCCAGCGTGAAGTTCACGCGCGTGGCCCGCGTGAAGGGCAGCAGCACCTTGGGGATGTTGAGCTTGGCCGCCAGCGCGCCGGGGCCCAGCGCCAGCAGCCCCGAGAGCAGGAGCAGCAGCGGCCGCAGCGCCCGGCCCCCAGCCGCCATCCTAGCCGCGCTTCACCTCTCGCGCCCCGGTGCCCGGCGGCCCGCGCGCTCCCCTCGCGCCCTCCGTCCCCGGTCGCGCGCGCCCGGCCGGCAGGTGATAAGCGCGGGAGGGAGTGGGGCGGGGCGAGGGCCGCGGCCCTAGGCC…
>scaffold_39132
TTCTCCACTGAATTTCCTCACTGAGCTATCCTTATTCTATTACTCTTTATATCCTTAATTAAAGTTTAATTAAGCAATTGTTTCCTGATCTTCGCCTACACCCTCTCTCCTTCGAATACCCTGGATCAGCGGGGGCTGGACCCCGGCAGTGCCTAATGTCCTCTGCCATCATTCAGAAGTTGTTTTGTGGAATTTACTCGGCATTTAAATGTTCTTTTGACGTATTTGTGGGGGAGAAAGTGTTCTCCCCGTCCAATTCCTCCACCATCTTAGCTCCTCTCCCAAAAGTCTGTACTTTACATATGTGTCTCGTTTGTTGCCGTGCATGTAGAATCATGGTAACATCTTTTAAATTCCATATATATATATGCATTAATATACAGTATTTGTCTTTCTCTT…
>scaffold_39160
CGTCCGAATGATACGAGCCCCTTGGAGGGCGTCTTCATGGGGTAGGGTCCCGGGGAGTGATGGTTTGAGGGGGGAGGAAAACAGGGTTATACTGCCAGGGATGACTGGTCCACCGAAGGGTTAAAAGAAGGTGCAATTCATCGAAACTATAAAACCAGCCACTGTTGGCTGCCGTCCCAAGCCCGTCCCAGATTCATCATCGCAGAGTGTTTAATCACGCACACGTGGAAGAAAGGAGCCATCTATGACAGTAAACCAGGTTTTAGTTACTGTGTTGGGATCCCCGGGGCAGTGTCATACAAAGTCACCATTGGGGATGCCGGTAGTTTTCTTAGAACCGCCCTTGTTGTTGCAGAATTGACTCTCCTTTGGAAGCAGAAAACTGTGGTCAGTTTTCAG…
ATATATATAAAAAAGGGAAGGTTAACCTTTGTGGTTTTATGTAAGCCTGGACCCCTAACAGTTGAGGAGGTAATTTATATTTTAATAGCCAAGAACGCCATTATCTTCCTCCATTCTCAGAATGTAGAAATGATTGCTTTCCTGGTTATTGACCTGAAAGCCCTCCTTCCTCTTGTATAACCCAACCATAAATATATATTTGTTTGCTTAAAAGTTGCTAGTATCTTGTTAATCAAATCAATTATGAATTTTATATAGAGAATTTTTTGACATTTTAAAGAACATGACACTTTTTATTATGAAACTTCACATAAGTCTTACATAATAAAGTGTTTAAAATATACTTCAGAGTATTTAAAATGCTGAGATTGGGAAGTTGGTAATAATCCAAGTTAAAGT…
>scaffold_39169
GGGTGTCCCCAAGCCATGTGCCCAAGTGACACTCGAGTCACAGTGACTGAGAGTGAGGGGGAGGGGACCCAGAGGGGCCTGAGGGAGCTGCCCCCTGGTGAGTGGCCAGCACCGCTGGGAGCCCCCAAAGCTGGTCGAGGAGGAACCATGCAGGACGAGAGTGTGGGCCAAGCGTTCAGAGGCAGTGACGCCAGAATGCGGGTAGGGGGCACACCCGTGCATCAGGCAGGCTCTGAGTGAGGGTGTCCGTCCTTCTCCATGGCCTGCTCTCTGCATCCAGGTGACACCACTCTGAAACTTAAATTTTCTCCACCTTATATGTGTCCCTTTACATGAAACACAGATATTAAGATACAGCCAGAAGAAAAACATATTTCATCCTATTAAAGATTGTGACCT…
>scaffold_39205
CAGGGTGACAATATACAGCCTTGATGTACTCCTTTTCCTATTTGGAACCAGTCTGTTGTTCCATGTCCAGTTCTAACTTGCTTCCTGACCTGCATACAAATTTCTCAAGAGGCAGGCAAGGTGGTCTGGTATTCCCATCTCTTTCAGAATTTTCTACAGTTTATTGTGATCCACATAGTCAAAGGCTTTGGCATAGTCAGTAAAGCAGAAATAGATGTTTTTCTGGAACTCTTGCTTTTTTGATGATCCAGTGGATGTTGACAATTTGATCTCTGGTTCCTCTGCCTTTTCTAAAACTAGCTTGAACATCTGGAAGTTCATAGTTCATGTATTGCTGAAGCCTGGCTTGGAGAATTTTGAGCATTACTTTACATAGCCCTTAATCTCAATGAGCTATAA…
>scaffold_39338
AAACCGACTGGACAACTTCTTCTGTGATGTGCCGCAGGTCATCAAGCTGGCCTGCACTGACACCTTTGTGGTGGAGCTGCTGATGGTCTTCAACAGTGGTCTGATGACCCTCCTGTGCTTCCTGGGCCTTCTGGCCTCCTATGCAGTCATCCTCTGCCGTGTACATGGCTCCTCCTCTGAGGGGAAGAGCAAGGCGCTGTCCACGTGCACCACCCACATCATCGTTATATTTCTCATGTTCGGGCCTGGCATCTTTATCTACACCCGCCCCTTCAGAGCCTTCCCAGCTGACAAGGTGGTTTCTCTCTTCCACACAGTGATCTTTCCCCTGTTAAACCCTGTGATTTATACTCTTCGCAACCAGGAAGTAAAATCGTCTGTGAAAAGGCTGTTTAGTCA…
>scaffold_39344
CGCGTCGCAGTGTCTGTCTTGGCCAGTGGGAAAGGCCGTTCTTGCTCCTCTTAAGCGGAGCCTCGACAGCTCCCGGGGGTACCGCCCCTTCCAGGCCTTGGCCCCGCGGGGCTGGGAGTCGGCCGTAGTTCGGAGCGCGCGGTGGGCACCGCGCCCCGGGCGGGGCGGGGCGGGGCGGGGCGGGGCCGGAGTCCCGAGCGGCCAACCTGAGAGGGGGCCGCGGGTGGCCTGGCGTGGGCTGTTAGCTGACGGACCCGGGTTCGAGGCCCCGACTCAGAACCGTGCAGCAGCTGTCTTCCCCGGATTTCCTCATGCGCGGTCTCTGAAATGGGGGTGATGACTTTTTCACCACTTCGGATTGTGGTCTGGATGAAAAGATTGTCCATGTAAAAGCGTTTA…
>scaffold_39352
TTTTCCCAGCACCACTTGTTAAAGAGATTGTCTTTAATCCATTGCATATTCTTGCCTCCTTTGTCAAAGATAAGGTGTCCATAGGTGCGTGGATTTATCACTGGGTTTTCTATTTTGTTCCATTGATCTATATTTCTGTCTTTGTGCCAGTACCATATTGTCTTGATGACTGTGGCTTTATAGTAGATCCTGAAGTCAGGTAGGTTGATTCCTCCAGTTCCATTTTTCTTCCTCAAGATTGCTTTGGCTATTCGAGGTTTTTTGTATTTCCATAGAAATTGTGAAATTATTTTTGTTCTAGTTCTCGGAAACCATTGGTATACCATTGGTAACTTGATAGGGATTGCACTGAATCTATAGATTGCTTTGGGTAGTATACTCATTTTCACTATGTTGATT…
>scaffold_39403
AGGGGACAACAGAGGATGAGATGGCTGGATGGCATCACCGACTTGATGGACGTGAGTCTGAGTGAACTCCGGGAGCTGGTGATGGACAGGGAGGCCTGGGGTGCTGCAATTCAGGGGGTACCAAAGAGTCAGATGTGACTGAGCGACTGAACTGAAATGAACTGAAGGATATAGTAAAAATTAGATAGAAGTGGCCCCTCCCTCTTTGTATACTGGAGCAGGTTGCCATTTCCTTCTCCAGGGGATCTTCCTGACCCAGGGATCAAACCCAGATCTCCCACATTCCAGGCACTTTACTATCGAGCCACCAGGGAAGCCCATATATTCTAGTAAAAACTACAAATACTACATAAGTAAAACAAATATATACTAATAATGCAGTTAAGTATGGGTAAGTTC…
>scaffold_39418
TCATTCTGTACTCCAAGGCCAAATTAGCCTGTTACTCCAGGTGTTTCTTGACTTCCTACTTTTGCATTCCAGTCTCCTATAATGAAAAGGACATCTTTTCTGGGTTTTAGTTCTAAAAGGTCTTGTAGGTCTTCATAGAACTGCTCAACTTCAGCTTCTTCAGCATTACTGGTCGGGGCATAGACTTGGATTACCATGATATTGAATGATTTTCCTTGGATACGAACTGAGATCATTCTGTCGTTTTTGAGATTGCATCCAAGTACTGCATTTCGAACTCTTGTTGACCATGATGGCCACTCCATTTCTTCTAAGGGATTCCTGCCCACAGTAATAGATATAATGATCATCTGAGTTAAATTCACCCATTCCAGTCCATCTTAGTTCGCTGAGTCCTAG…
>scaffold_39464
CTCTTTCAGAATTTTCCACAGTTTATTGTGATCCACACAGTCAAAGGCTTTGGTATAGTTAATAAAGCAGAAATAGATGTTTTTCTGGAACTCTCTTGCGTTTTCTGTGATCCAGTGGATGTTGGCAATTTGACCTCTGGTTCCTCTGTCTTTTTTAAATCCAGCTTGAACATCTGGAAGTTCTTGGTTCATGTACTGTTGAAGCCTGGCTTGGAGAATTTTGAGCATTTTTTATTGCTAGCGTGTGAGATGAATGCAATTGTGCAGTAGTTGGATATTCTTCGGCATTGCCTTTCTTTGAGATTGGAACGAAAACTGACCTTTTCCAGTCCTGTGGCCACTGCTGAGTTTTCCAAATTTGCTGGCATGTTGAGTGTAGCACTTTCACAGCATCATCTT…
>scaffold_39624
AAGCCAAGCACTGCTTTTCCTTTAAAAAGAAAGAAAGCCAAGTAACATGTTCGGTCCATGCTCCAACAGGAGCAGAATGATTTACTCTGAGAACAGCCCAGGTTAACTGAAGATCTAGAAACAGATTTCCAACTTCGTATATGCTTCTCCAATTCACCAAGACTGTAGTTACTTAACCGTGGCAAGGCATTTGAAACATTCTTCATTCTAAAACATCACTTTTAGAAGAAATGATAAAGTCTAAGATAGCACTAAATTTATGTAACAAAAAAAAAAAAAAAAACACAAAAAAAAAAAAAAAAAAAAAAAAAAAAATACATTGTTATTTTTAAATGACCAATTATTTTAAAAGAAAATGCTTTTTTTCTGGATGTAGAATAAAATTTAGAACTGAAGTAC…
>scaffold_39710
ACACACATAATTTTATATATATAGATGAGATTTGCCATGAGGAATTAGCTCACACTGTTATGGAGGCTGACAAGTCCCAGGAGCTACAGGGCAAATCAGCAAGCTGGAGGCCCCAGGAGAGCTAATGGCGTAGGATACTCCAAGTTCAAACACCTGAGAACCCTTTGAGAGCTATTAGTTAAGTTCCAGTTCAAGTCCTAGTCTGAAGGCAGGAGACCAGTGTCCTAGCCCAAAGACACAGGCAGAGAGAAAGAATCCTTTCTTCTTCAGCCTTTTATTCTCTTTAGGCCTTCAGTGGATTGGGTGAGGCTCACGCACATTGGGGAGCCAGTCTCAACCAGAAACACCCTCATATTTTTGCCCCCAAATAATGTTTAACCAAATATCTAGATACGAGTG…
ACTTCTACTAATGTGGCAGAAAGAAGCATCCTGGAACCCAGGGGACTCCCTGAGACACCTCTTGGTGTTTTCATGACACATGGTAGCTGTAAATGGTTTTGCAACAACCTTTTGCAATGGACAAAAATAAAGCAACTCAGAGGTCTGACATTTCAGAAATAAGTTTTTAGTTGCCTCATGAAGTAACTAACCTAGATGTGCTGAAGCATCTTCCAAGGTAAAGGAAGGAAATCTAGAACGGCTGCTAGAGGTAAGAGATGATAAAAGGAATTAGGGCTTAGGGTCTGCTGCAACAGTAGGAACTGTGATTTGATTGATTCATCAGTACTGACTGAGATTTCAGCCAATGACTACTGCGTAGACTCTAGAGTGGGCTGGATTTAATGCTGGGCACAGCAT…
>scaffold_39845
ATAAGCAGGGTGACAATATACAGCCTTGACGTACTCCTTTTCCTATTTGGAACCAGTCTGTTGTTCCATGTCCAGTTCTAACTGTTGCTTCCTGACAGAGAAATACAAATCGAAACTGTAATGAGGTGATAACCTCACACTGGTGAGAATGGCCATCATCAAAATATCTGCAAATAATAAATGTTGGAGAGGATGTGGAGAAAAGAGCACCCTCTTACATTGGTGGGAATGTAAACTAATGTAACCATTATGGAAAACAGTATGTAGATTCCTTAAAGAAAAAAACAAAGCAAAAAACAACTAGGAGTAAAACTACCATATGATCCAGTAACCCCACTACTGAGCATATACCCTGAGAAAACCACATTCTAAAAGACATATCACCCTAATGTTCATAAT…
>scaffold_39961
AGAGATATTACTTTGTCAACAAAGGTCCATCTAGTCAAGGCTATAGTTTTTTCAGTGGTCATGTATGGATGTGAGAGTTGGACTGTGAAGAAAGCTGAGCGCTGGAGAATTGATGCTTTTGAACTGTGGTGTTAGAGAAGACTCTTGCGAGCTCCTTGGACTGCAAGGAAATCCAACCAGTCCATCCTAAAGGAGACCAGTCCTGAATGTTCATTGGAAAGACTGATGTTGAAGCTGAAACTCCAATACTTTGGCCAGCTGATGCAAAGAGCTGACTCATTTGAAAAGACCCTGATGCTGGGAGGGATTGAGGGCAGGAGGAGAAGTGGACGGCAGAGGATGAGATGGTTGGATGGCATCACCAACTCAATGGACATGAGTTTGTGTAAACTCCAGGAG…
>scaffold_40067
TGGGGTGATGGTGGTGGTAGTGATGATGATGGTGATGATAGAGATGGGGATGATGATGCTACTGGGATGTGATGGTGATGCTGATGATAGGGATGATGGAGATGATGGTAATTATGATGATGGAGATGACGGTGCTGGTGGTACTAGTGGTGAGGGTGCTGACAATGATGGTTATTATTCTTGGATGATCACTGGCTTTCTGCTCCACTTGATGTTCTCATGGTGAGTTCACTTGATGAGGTCATTAGATGAGGTCCCCATGCTCTCATCACTGACCTTGGTACTCCAAGCAAAGATGTAGGTGATGCTTAGCCGGGAGCTGCTTGGGATGGAAAATCACCTGGCTCAGGTTCATGGAGGCGTTGAGCTCCAGCCTCACGTGGTGCTGGCAGAGGCTGC…
TTGCTCACATGGCTGGGGCTACTTTGCCTGCTGATCTGGGTTGGCTTCCATCCCATTGATTGAGGCCATCAGTTCTGTTCCACCTGCCTCCCATCCCCCAGTAGTAGCCTGGGTATGTTTCCACAGCAACAGCAACATGCAAAAGAGCCAACCTCACACACAAGCCCATGTCCAGCCTCTGCTGCATCACTGGCCCAGCCCAGAGATGAGAGCCAGGGCAGGTCACCGTACTGGGGGTGGGGATGGCAGGAGCACTCCAAGTGCCAAGGATGGAGGGAGGGAGAGAGGGGGAACACTTGGGGTCACCATGGTGACATTACACCAGGGGGCTAGTCTGAGGGTCTCAGGGATCCTTTCCCTGCCTTCCTAGATTGGCTCATGACAGGCCTTCTAGTACCT…
>scaffold_40107
AGAGTATCTTCCTGACCCAGGGATCAAACCCAAGTCTCCTGCAGCTCCTGCATTGCAGGCAGGTTCTTTACCACTGAGCCACCAGAGATCCTGCATTCTAATTCATTTAAGAGACATTTATTAAGCACCTTCTATGAGAGGAGCTCATCCTTACTAGTCCTAACATCTTTGTGGACACAGGCTAAATTAAAAGGTCTAAAAATGAAAAGGCAGCTGGAAAAAAGACTGAGACAAGAAAATGATACCTTTATAGATTAAATGTCCTAAAAGATAGATCTACACCTTCATAGCAAAGTTTTAAAATACCGCTGCTGCTACTAAGTCGTGTCAGTCGTGTCCCACTCTGTGCGATCCCATAGACGGCAGCCCACCAGGCTCCCCCGTCCCTGGGATTCTCCA…
>scaffold_40310
AAAAAAAGACTCCACCAGGAACCACTGTGTAACACAGGAATCCTATCCAACACTCTGTAATATCCTATACTGGAAAAGAACTTGGAAGAGAAGATATATACATCTACGTACAAGTGAATCAAGTTGGTATCAGTACAAAAGGAAAAACACAGACACACACACACACGCACACACACAACCTTGTCATTTAACTACATATGCCAATTCAAATTAGGGAATAAAAGTACAAAAAAGGAATCAGAAAGGCTGACTCTATTGACCTCAGGCCATGGTGACTCAGATGGTGTCACACCCCTGGAGAATAAGCTGGTTTCCAAGACTGGAGAGTCTCACTGCAGACAAATCTTGTGGCAGGAAATGTGACCTCACGATGGACCTTGGATGCCTCCTGCCCTCCAC…
>scaffold_40400
CACAAAAGGGCACCTTCCCCTTCCTGTTACAAAAGGGTGCCTTCCACCTCCTCCTGGTACAAAAGGGCACTTTCCACATTCAACTAAAACAACCGCAACCACACCCACTACTACTGTTACAAAATCCACTACCATCTCAGAACCCACCACCACAACAGCAACCATCACTTCTACAGAGCCCACCACTATAGCATTCACCATTTCCTCTGAACCGACCAACACAACTATAACCACTTCCACAGAACCCACCACCATAGTAACAACAATCACTGATACAGAATCTGCCTCCACAGCAACTATCCCTTCTACTGAATCTATTACCATAACACCAACCATAACCACTACCACTGAATCCTACATCACCTCTACAGAATCTGTGACAGAAACAATCACTGCATC…
>scaffold_40432
TTGCAGGGGCACAGGACTGGGGGAGGGGAAGGGGAGGCCTGGGGATGGATGATGCGGGGCCCTGAAGGTGGGTCTCGGCGTGTGACCTTGGTCCCCTGGGCTGGACAGGCAGCAGGAGTTCGCTTCTGAGGTGGTGCGCGCTCAGGCTCAGCTGAGGAAAGAGGGCTCTGCCCTGGGCCGGGGCAGTGGGTGTGGACGCGACCAACGCATCCGAGATCCTGGTCATTCCAGGGTGCAGACAGGGGCGGCCGTGGGATTGCCCGAGGTCTTAAGTTGGGCTGGCAGGACAGCAGAGACTAGGTGGAAGCTGGGTGTCCAGACGCCTGGNNNNNNNNNNNNNNNNNCCTGCAACCCCGCCTCTTCAGCTTCCTCGTGGGTTGGTACCACCCCCGCCACCCT…
>scaffold_40446
GATGGCTGGATGGCATCACTGACTCGATGGACGTGAGTCTGAGTGAACTCCGGGGGTTGGTGATGGACAGGGAGGCCTGGCGTGCTGCGATTCATGGGGCTGCAAAGAGTCGGACACGACTGAGCGACTGAACTGAACTATGAGAAGAAAAGTTCAAGTTAATTAGTAAAGTCAAATTCAATATATTGCTTACCATCAACCACTAAAAGTTTTAGGTTCAGGACTTTACTACATTTGAATCTTGCTATAATAATGTGACTACAGTGTGATCCCCGAAAATCTCCGTTAGGAAAGTGATGAGGTGTTTAGATCTACAAATTTTATCTAATATTCGGTCACTATAAAAACCAGGGACAAGGTATCAAATTAAAATCACTGTAAGTTACAGCTTGCAAGGTG…
>scaffold_40517
TGGTCATGTATGGATGTGAGAGTTGGACTGTGAAGAAAGCTGAGCCCTGAAGAATTGATGCTTTTGAACTGTGGTGTTGGAGAAGACTCTTGAGAGTCCTGGACTGCAAGGAGATCCAACCAGTCCATTCTTAAGGAGATTGGTCCTCGGTGTTCATTGGAAAGAATGATGCTGAACCTGAAACTCCAATACTTTGGCCACCTCATGCGAAGAGTTGACTCATTGGAAAAGACTCTGATGCTGGGAGGGATTGGGGGCAGGTGGAGAAGGGGACGAGGGATTGGGGGCAGGTGGAGAAGGGGACGACAGAGGACAGATGGCTGGATGGCATCACCAACTTGATGGACATGAGTTATAGTGAACTCCAGGAGTTGGTGATGGACAGGGAGGCCTGGGGTA…
>scaffold_40634
AGTTTATCGTGATCCACACAGTCAAAGGCTTTGGCATAGTCAATAAAGCAGAAAGAGATGTTTTTCTGGAACTCTCTTGCTTTTTCCATGATCCAGCGGATGTTAGCAATTTGATCTCTGGTTCCTCTGCCTTTTCTAAAACCAGCTTGAGTGTCTGGAAGTTCACGGTTCACGTATTGCTGAAGCCTGGCTTGGAGAATTTTGAGCATTACTTTACTAGCGTGTGAGATGAGAACGATTGTGCAGTAGTTTGAGCATTCTTTGGCATTTCCTTTCTTTGGAATTGGAATGAAAACTGAACTTTTCCAGTCCTGTGGCCAATGCTGAGTTTTCCAAATTTGCTGGCATATTGAGTGCAGCACTTTCACAGCATCATCTTTCAGGTTTGAAATAGATCAA…
>scaffold_40678
CGTCAGATAACCTTCTTCTCTGTGAATCGGGGACAGTCCCCACTTACTGGATGTTTGAGGGTAAGGAAGATTAACCCATACTCCTCCTTGGCTGTGACGTTTACAGTTGAACCTAAGTACTGCTCACCGAAGCTCTCAAAGATCCGGTTCGCCCTCGTCCGCCCTGCCCATGCCCCTCATATCGGGCCACTCTCGCGGGGCTCTTTTCGGTGCTAGATCGGGTGGGCGCTCCAGGGCCGTGTTGATAGTAGACGCCGGGTCTGGTTCCGCTCGCGCAGCGCTCGCGCAGCCCGCCAGGGGGACCCCGACCAGCTCAGGCAGCGTCTGATAAGAGCGAGTCCGAGGGGCGTGGAGCGAGAGTCCTGCAGCGTCGGCTCCAGGAATACCCAGAATCAGCCG…
AGGTCAGCCTCTCTAGCATGATGTAGATGGCCCTCGGTGACCTGCTTATCTTTTAGGCTCACGATGGGTGGTATCCCAACATGCTTTAGCACTCAAACTCCAACATGCCAGATTCACTCATATTTTCATACCTTTCTGGCAGCTGTTCCTGCCTCCTTGTTTTCCCTCTTTTCTTTGTTAAGCTAACATCTATTCATCTTTCATTCAAAGCCCCATAATTCCCTAAATTGTGATTTTTTGACATTGTACTCATTTTGATTTCTCATTCATTTCGGTTTCTATAGCGAGTAGCTCATCTCTTGGCACACAGTAGGATTTAAAAACCATTTATAGTTTAGTAAAGCTATGATTCCATAAGACTGAATCAGCCAGTGCAGCCTTATAGAACTGCAGGAATAA…
>scaffold_40724
CAGTGCACCAGCCCTGAGCACCCTGTCTCATGCATCGAACCTGGACTGGTGATCTGTTTCACATATGATAATATACATGTTTCAATGCTATTCTCTCAATTCATCCCACCCTCGCCTTCTCCCACAGAGTCCAAAAGACTATTCTATACATCTGTGTCTCTTTTGCTATCTCGCATATAAGGTTATCGTAACCCCGTGTCTTGTCTGAGCAGCTGTCGTTTATGTGAAAGCAGCCCAACCTCTGTCTTAACTAAAATACTGCCACCAAGACATGGAAGCGACCTGTGTCCACCGACAGATGAATGGATAAAGAAGATGTGAGATACACACGTACACAATGGAATATTACTGGGATGTAAAAGAGAACACAATAATGCCATTTGCAGCAACATGGATGGA…
>scaffold_40748
GTTGGAGAAGACTCTTGAGAGTCCCTTGGACTGCAAGGAGATCCAACCAGTCCATCCTAAAGGAGATCAGTCCTGGCTGTTCATTGGAAGGACTGATGCCGAAGCTGAAACTCCAATACTTTGGCCACCTCATGGGAAGAGTTGACTCATTGGAAAAGACCCTGATGCTGGGAGGGATTGGGGGCAGGCGGAGAAGGGGACGACAGAGGATGAGATGGCTGGATGGCATCACTGACTCGATGGACATGAGTTTGGGTAAACTCCGGGAGTTGGTGATGGACTGGGAGGCCTGGCGCACTGAGATTCATGCGGTCACAAAGAGTCAGACACGACTGAGTGACTGAACTGAACTGAACTGATCTACAAAAATGGCCATTTCATTTGGTTTCAACCTAACAG…
>scaffold_40788
CCTGGAGAATCCCAGGGACAGAGGAGCCTGGTGGGCTGCCGTCTATGGGGTTGCACAGAGTTGGACACGACTGAAGTGACTTAGCAGCAGCAGCAGCAGGAAAGTACATGGTATGGTAAGCATGAAGTAAATGTTAGCTGGATCCTGGAACCTTCCCCTTGTCAGCAAGTTTTTTAAACTCTCTGTGCCTTCAGTTCCTCACTTGTCAAATGAGAGCAATGTTGGAAGAATTAAGTGGATTGATAAATGTAAAATGTCATTATACTATTTACTTGTTAGAGATGTGGTTTTTTCTTTTCCTTTCATCATTGTTTCTAAGATCCCGCCATGTTGTTATTGCTTTTATATTTCATTTCTGTGTGTGTTTAATATTCTTTGGTGTGAATGTACCACTGTATC…
>scaffold_40792
CACTTCCACTGTATAATCATAAGGGATGTGATTTAGGTCATACCTGAATGGTCTAGTGGTTTTCCCTACTTTCTTCAATTTCAGTCTGAATTTGGCAATGAGTTCATGATCTGAGCCACAGTCAGTTCCTGGTCTTGTTTTTGCTGACTGTATAGAGCTTCTCCATTTTGGATGCAAAGAATATAATCAATCTGATTTTGGTATTGACCATCTGGTGATGTCCATGTGAAGATCTTCTCTTGTGTTGTTGAAAGAGGGTGTTTGTCATGACCAGTGCGTTCTCTTGGCAAAACTCTATTAGCCTTTGCCCTGCTTCATTCTGTACTCCAAGGCCAAATTTGCCTTACTCCAGGTGTTTCTTGACTTCCTACTTTTGCATTCCAGTCCCCTCTAATGAAA…
>scaffold_40796
TGACTGGTGTGAAATGGTACCTCATAGTGGTTTTGATTTGCATTTCTCTGATAATGAGTGATGTTGAGCATCTTTTCATGTGTTTGTTAGCCATCTTTACACTAACAAAGGGAATGTAAACAATCCCCTTTAAAATCACATCAAAAAAAACAAAAACCTATAAAATCTGACAAGGTGAAAGATAAGCTGAGAGTTACATTAAGAAAACTGGCAATTCACAGAAATGGAAATACATCTCATGCTCGGGTTGAAAGAATATTGTTAAAAGGGTCATACTACCCAAAGCAATCTACACATTTAATGTGATCCCTGTCAAGTTACCCATGACACTTTCCAGAAAACTAGAATAATCCTACAGTTTATATGGAATCATAAAAGACCCAGAGTTGCCAAAGCAAT…
>scaffold_41235
AGCAACGAGGTTTCGGGGCAGACGGGAATCGGGCAGTGCAGTTCCCGTCAGCGGGACCGGTTCAGTGGGTACTGGGTAGCGGGCCACGCAATCTTGAGCAAAGAAAAATAAATAAATAAATAAAAATAAAAATAAAATAAAAAATAAATAAAAATCACTGCACTAGGATGATAGAGACTGGGTTTCCTTTCTCCCTTGAAAGGAAATACTGTATTTTGCCTTTCAGTGTAATTATACAACTTTGGGATCAAATGTGTGTGTGTTAGTGGCTCAGTCATGTCTGACTCTTTGCAATTCTACAGACTGTGCCCACCAGGGCCCTCTGTCCATGAAATTCTCCAGGCAAGAATCCTGGAACAGGTTGCCAATTCCTTCTCCAGGGGATCTTCTCAACCCAGA…
>scaffold_41398
TTTTTAATTTTTTGTTATTTTTTTTTTTTTTTTTATATTTTTTTTTTTTTTTTTTTTTTTTTTTTTTTATTTTTTTTTTTTTTTTTTATTTTTTTTTTTATTTTTTTTTTTTTTTTTTTTTTTTGTCTGTTCATTCTGGAAACAGGTTTTCTGAATGAAGAAATGGCTACAGACTCCCCCAGAAGACCCAGTCGTTGTACTGGTGGAGTTGTGGTTCGCCCTCAGGCCGTCACGTAAGCAAATTTCAGATGAACCTGATAGGTGAAAGAAAGATTACTCAGAATAGTAACTAACAATCAGCTTTCTTTCCTGAGCAGTGCTTACTTTTGAAAATCTGTTTAACTTGGCTTTACAGGATGACAGATATTATTGATTGCCAAAGCCAAATAAAAGCAATAA…
>scaffold_41405
AGAGGTGGTGGGGGACAGCCCCCCGGAAAGTCAGAGGTGTAGGGGAGAGCACAAAGTAGTAAAGTAGGCAGGCTCTGGTTATGGGGGTAGATGCTCGAGAATTTCCAGAGGGACTCCTGAGGCTCGATCCCACCTTTGCGTATGTCGAGCCTCCTTCCTCATGACCTTTGCCATGGGCGGAGTGCCTCACGCTGGCCCCCAACAGGGGTTGAACCCAGGTTTTCTTCCGATTTAAGTCCCAGGTCGTTTGTGTGTGTGTGCGTGCTTTGATTTGACATATGTGCCCTCAGGTACTGCAATTTTTTGTTCTGTTGTACATTCTACATCATTTTATAATGAACAGTCCTGGGTTCTCTAAAAAAGAATGGTGTTTATATATAACCCCATCCCATATTGTCT…
>scaffold_41439
TTATATAATCCTAAGGAATGTGGAGAAAGAAAAAAAGTTTGTCCTTTCTTCCTCCTTGAGAATTCCAGACTCCTCTCTCCTTGGGGACCCCTAGACTCCCTATCAACCTACCTAGGAACTGACTCTCTCAGAAATAAATCCATGTACCAGTTAATCTTCAACAAAGGAGGCAAGAATATACCACAGAGAAAAGACAGTCTCTTTAGCAAGTGGTGAAAAAACTGGACAGGTGCATGTAAATCAATGAAATTAGAATACTCTCTTATACCACACCAGAGAAGGCAATGGCAACCCACTCCAGTACTCTTGCCTGGAAAATCCCATGGACGGAGAAGCCTGCTGGGCTGCAGTCCATGGGGTCGCACAGAGTCGGACAAGACTGAAGTGACTTAGCAGCAG…
>scaffold_41504
CCAACCAGTCCATTCTGAAGGAGATCAGCCCTGGGATTTCTTTGGAAGGAATGATGCTAAAGCTGCAACTCCAGTACTTTGGCCACCTCATGTGAAGAGCTGACTCATTGGAAAAGACCCTGATGCTGGGAGGGATTGGGGGCAGGAAGAGAAGGGGACAACAGAGGATGAGATGGCTAGATGGCATCACCAACTCAATGGACGTGAGTCTGAGTGAACTCCGGGAGTTGGTGATGGACAGGGAGGTCTGGCGTGCTGGGATTCATGGGGTCGCAAAGAGTCAGACACAACTGAGCAACTGAACTGAACTGAACTGAACTAGCAATATTACTTCAGCATTTTTTCTTCCATTGTATATATACCAGTCTTCTCAATCCTCACTCAAACCTGCTTTACTAT…
>scaffold_41626
GCCTTCTTCACAGTCCAATTCTCACATCCATACATGACCACAGGAAAAACCATAGCCTTGACTAGACGAACCTTTGTTGGCAAAGTAATGTCTCTGCTTGACATAAATAGTAGCAATACATTTTTTTGTATCTGTCTCCTAAAGCAGAAGTAATAAAAAGCAAAAATAAAAAATAGAACTTAATTAAACTTAAAAGCTTTTGCACAGCAAAGGAAACCATCTGCAAAATGAAAAGACAACCTACTGAATAGGAGAAGATATTTGCAAATTATATGGCCAATAGTGATTAATTTTATCCAAAATATATAAATAGCTCATACAACTCAACATCAAAAAACCAACAACCATATTAAAATGGGCAGAATATCTGAGTAGGCATTTGCCAGAGAAGACATAGAG…
>scaffold_41731
TTTCCACAGTTTATTGTGATCCACACAGTCAAAGGCTTTGGCATAGTCAATAAAGCAGAAATAGATGTTTTTCTGGAACACTCTTGCTTTTTCGATGATTCAGCAGATGTTGGCAATTTGATCTCTGATTCCTCTGCCTTTTCTAAAACCAGCTTGAACATCTGGAAGTTCACGGTTCACATAATACTCAGCAATCTACAGATGTAATTCTGTCCCTATCAGAATCCCAATGTACTTTTCACAATAGGACAGTGCTAAAATTCATGTGGAACCTAAACGAGCCCAGATATCCACATCAATCTTGAGCAAGAAGAACAAAGTTGGAGGCATTATATTTCCACATAGAGTGAATTAAAATCAACTCAAAATGAATTAAGGATTTAAATTTAAGACCTGAAA…
>scaffold_41868
GGAAGGAGTCATCCATCACACATCAATAAAGAATTATGAACTGAACGCAGTCCTGGGATCCTGTGAACAGAGGGACGGCACAAAGACTATCATTCCTGAAACGTGCCCAGGAGCAGGAAACAGCAAACGGGTGGGGGGCGGGGGTAGCTTTAGTTCGCAGGCCCAAGCATCCTTGAGTCTCCTGGCCTTCCCTTATCGCATTAGCCCGCTCTTCCTGGCCAGACCCCAGAGCTCTGTCCCTGCCCCCAAAGGCACCTTCTCACCAATGGAGTGAAGGGGGCCCGGCCTCTGTCGCCTGCCCTGCTCCCCTTGGGGACCCAAGTCTTTTCTCTGACCCCAGCTTAAGAGGAACTCGGTGTTGCCAGGCCGGAGAGGGAAACAATGGGCCTTCCGGAGCAG…
>scaffold_42007
TCTTTGGAAGGAATGATGCTAAAGCTGAAACTCCAGTACTTTGGCCACCTCATGTGAAGAGTTGACTCATTGGAAAAGACTCTGATTCTGGGAGGGATTAGGGGCAGGAGGAGAAGGGGACGACAGAGGATGAGATGGCTGGATGGCATCACGGATTCAATGGACGTGAGTCTGGGTGAACTCCGGGAGTTGGTGATGGACAGGGAGGCCTGGCGTGCTGCGGTTCATAGGGTCACAAAGAGTTGGACAGGACTGAGCAACTGAACTGAACTGAACTGGAATTCCATCACCTCCACTAGCTTTGTTCTTAGGGATGCTTTCCAAGGCCCACTTTACTTCTTATTTGACTTCTTTGAGTCAAAGATGAGTAGATGCTTCCTGGTGACTTTATACTTTTAG…
>scaffold_42128
GCCATTATCTTCATTACCTCCACCATAGTTTGGCCTCAGGTCAAATAACAGGGAGGGAACAGAGCCCGCCCATCAACAGAAAATTGGATTAAAGATTTACTGAGAACAGCCCCATGCATCAGAACAAGACCTAGTTCCCCCCCACAGTCAGTCTCTCCCATCAGGAAACTTCCATAAGCCTCTTATTCTTATCCCTCAGAGGGCAGACAGAATGAAAACTACAATCACAGAAACCAATACATTTAAAGGAGCCTAAAAGAATACTTGTTTTTCACAGACAATATGAAAAAACAAAAAACAGAAATGAAAAGAAGGGGGAAAGAAACCATCTAGTATTCTACTACCTAAAGAAAACTCCTATTAACATTTTGCCCATTGAAGAAGTCTGATCAAGGTCAT…
>scaffold_42150
TAATCTGGATTTGGCAGAGTCTTAATCATGGGTCAGGATGTGACAGTTCTGGGCAGACAGATAAAATGTCCAGCCTGACTTCCTAATATAGCTTATTTGAGTAAGTCCACGCCCCTTACTGTGTGGCCCATAGGCCTGTGTTTCATCTGGACTCAGCAACTGATAATAGCGTGGGGTCCAGGCTCAGAGAACCAGATACTCGAGTTCTGTGGATACTAGTGTGACCAGGGCTGTAGAGAGGAAGATCTGGTTGATAGGGACGCAGTGATCCGCGGGGCACACCCAAAACCTCAGCTTCAGCAAACCGCTCGGGGTACGGCGATGCCGCAGCGCCCTCTGTTGGCCATCTTGAGCGCTCCGATGATGAGAGGGGAGATTGCTTGCAGACTCTTGTCCAGT…
>scaffold_42205
GTCTCAGCGAAGAAGAATCCCACCAGAGTCGCCATTTGTTGCAGGAAGGCAGACCCCTTCCAGGGCCCGAAACTGGGCTCTTGTCTAACACTCGGAAATAAATTGTCCGAGGAGACACATGTGCTGACAAAGCAAGAGATTTTATTGGGAAAGGGCACCCGGGTGGAGAGCAGTAGGGTAAGGGAACCCGGGAAAGCTGCTCTGCCATGTGGCTCGCAGTCTCGGGTTTTATGGTGATGGGATTAGTTTCCTGGTGGTCTTTTAGGGTGTTAATGACTGAGAATGGTCTCTTAAGTTCTCTCTTCCAAAGATTTGCCTTGCAAGTAGTGTTGTTCCCTATTGTCAATCAAGGAAATGACTCATTTTGAATTTTAGTTCTGGGCTTGAGACAAAGATCTG…
>scaffold_42209
TGCAGTCCAAGGGACTCTCAAGAGTCTTCTCCAACACCACAGTTCAAAAGCATCAGTTCTTTGGCGCTCAGCTTTCTTCACAGTCCAACTCTCACATCTGTACATGACCACAGGAAAAACCATAGCCTTGACTAGACAGACCTTTGTTGGCAACATAATGTCTCTGCTTTTAAATTATGTTTAATATAGGCTAGGCAAATACATTTCACATTTGTTTGGAAGCACTTTTCTGTATCTACCTACTCTGCACAAATGCCTAGAGGTAGTGGTAGGTTAGAAAAAGACAGAGTGGTCTGGGGGTGGAGGGTGGGGGGAGGGTGGTCTGGTCGGAGGGGCACGTGGTGAGCAGAGGCCATGGGCCATGCGGGGTTGGAGTTAGTGGCTTCAGCCCTTTTTAAT…
>scaffold_42218
AAAATTACATGCAGAGGAAAAGAGAGGGGGGAAAAATTTGTAACACATGGCCCAGCCTTATTTGTAGAGCAGACAGAAACATCCATTAGAATTATATTGATTTGCCAGACGATCGGCGAGCCTTTGAAAAGCGTTAGTGACGGCTGATTTCGGCACCCCGTTCGTTTTTTCAAGCCCCCCACCCCCAGGTCTCGGGCTCTCCTCGGCGACTCACGAGACTGGATCTGTCATTCTGCGAGCGGTACCCGCGGTACTCGTTAGTAGACAAGACAACACAGAGTCTCCGGAAACACGAGCAGAAATTTGAGAACATACGCACGTCCACACGGAGGAAATGGTAGATACAATGCAAAAACAATAAGCTTCCCCACCCCTCCAACCCCCCANNNNNNNNNNNNN…
>scaffold_42295
TGAACTCCAGGAGTTGGTGATGGACAGGGAGGCCTGGCATGCTGCGATTCATGGGGTCGCAAAGAGTCGGACACGACTGAGCGACTGAACTGAACTGAATGAAGCAACCTCTCCCTGAGCCTCAGGTTCCTCCTAGCTGTGAAATCAGTAGAATAAGACCTGCCTTGCACTGTGGACTCTGAGGGCTGAATGAAATCATGGGTGAAAAGTTGTCATGTCCCACATGAGAGTTGGTTAATAGACTTGTACAATGGAATATCTAACTTCTAGGACTGTTGTGGTGATCCACTGATATCAACAATGCAATAATGTCTTTTAGGAAAACCTAACTCTCTGTACATATGGGTAATTTTGATTTGGGGATTATTAAAATGGCAGAAGCTTTTGCCAGCAAGTTCA…
>scaffold_42396
GGGTTCAGGATGGGGAACACATGTATACCTGTGGTGGATTCATTTCGATATTTGGCAAAACTAATACAATATTGTAAAGTTTAAAAATAAAATTAAAAACAAAAAAAGAATCTGCCTGCAACGCAGGACACCCAGGTTCCATCCCTGGGTCAGGAGGATTCCCTGGAGAAGGGAATAGCTATCCACTCCAGTATTCTTGCCTGGAGAATTCCATGGACAGAGAAGCCTGGCAGGCCACAGTCCATGGGGTCTCAAAGAGTCAGACACGACTGAGTGACTAACACACACACACACACATGTTTCCACAATAGCTATAAAGAGTTTAAATTTTACACTCCTAAGAAAATGTTTGGGCTTCCCAGGTGGCTCAGTGCTAAAAACCCACCTGCCAATGCAGGA…
>scaffold_42431
GGTCGCACAGAGTTGGACACGACTGAAGCGACTTAGCAGCATATATATATATATATATATATATATATATATATATATACACATATATATTAATTTTGGGATTCCCTGGTGGTGCAGATGGTCAAGAATCTGCCTGCAAGGCAGGAGACCCAGTTTCATTTCCTGGGTTGGGAAGATCCCCTGGAGAAGGAAATGGCAATCCACTCCAGCATGTTGCCTGGAAAATTCCATGGACAGAGGAGCCTGGCGGGTCACAGTCCATGGAGTCACAAAGAGTCAGATGCGACTAATACACACACATTTCACCTTCGAGTGTGGCCGATTAACAGTGCTGTGACAGTTTCAGGTGCGCAGCAGTGACTCAGCCATATGAATACATGTATGCATTCTCCCTGCCAG…
>scaffold_42486
GACAGAGGATGAGATGGCTGGATGGCATCACTGACTCGATGGACGTGAGTCTGAGTGAACTCCTGGAGTTGGTGATGGACAGGGAGGCCTGGTGTGCTGAAATTCATGGGGTCACAAAGAATCGGACATGACTGAGCAACTGAACTGAACTGAGATATAAAATCAGTTAAAATATTTTAATAGCTTTTGTTGTTTAGTTGCTAAGGCATGTACAACTCTAGCCCACCAGGCTCCTCTGTCCATGGGATTTCCCAGGCAAGAATATTGGTGTGGGTTGCCATTTCCTTCTCCAGGGGATCTTCCTCACCCAGGGATTGAACTTGTTTCCTGCATTGGCAGGTTTCATTCTTTACCATCATTGAGCCACCAGATGCAGGCTATAGTCCCTAGAGTTGCAAA…
>scaffold_42558
AGTGGGTTGCCATTTCCTTCTCCAATGTATGAAAGTGAAAAGTGAAAGTCAAGTCGCTCAGTCGTGTCCGACTCTTAGCGACCCCACGGACCGCAGCCCACCAGGCTCCTCCATCCATGGGATTTTCCAGGCAAGAGTACTGGCGTGGGGTGCCATTGCCTTCTCCATACAATATAGTGATTCACAATTTTTAAAGGTTATATTCCATATATGGGCTTCCCAGGTGGCTCAGTGGTAAAGAATCTGCCTGCCAATGCAGGAGACGCAGGAGACTCATGTTCGACCCCTAGGTCAGGAAAAAACCCTGAAGTAGGAAATGATAACCCACTTCAGTATTCTGGCCTGGAAAATTCCATGGACAGAGGAGTCTGACGGACTACGGTCCATGGGTTGCAAAGA…
AGAGTTATGGCTTCATCATATGAATTGGGAGTGGGAGTGGGTGGGTGATGCAATTCAGTCCATAACAGGGCTCCTTAAAAGAAACATGATTCCAGGCCCAGTGAGCCCCAGGCTGCAAAGAGGCCTGAGAGGCTGGGTACCCACTGTGAGTTGTGCTAACCTAGCAGCTGGGCTGGTGTGAGGTCATCAATCACCATGACGCCAGAGGGTGAGGAAAGATGAGGCCTCGGATAGCGCAGAAGATGAATGAGGAAACTGACATGTGATTAAACTGGGCTCCTCCGCTGATGGCTGATGGGCAAAGTCAGTGCAGCCACGCCTGGGCTCCCAGCACCCACCGAGGCACGTGCCCCTCCTCCTGCCAAGGTTAAGGCAGGAGGATCCTCCCTCCAACCACAC…
AGTACAAAGGTTAAGAGGCGGCCAAAGCAGGGTACAGGAAAAGTCATTAGCCTAGCAATGCGAAATGTGAAAGCATGATGTGCAGCATCCCATCCGATAGATGGTCTCATGGAAAAGGTGAAGTTTTCCATCTCCTGTCTGGTCAGGCACAAAGTAATGTACTTAATTTGCAAGAAGCAAAGGTTCAAGGCAAAATAAGACTAAGAATTCAGACTGAGAAGTAATGATCACTCCTGATCCTTGAGAAGAACATGCTTGATGGCCACCTTTTCCAGGTTGGAATTTCTCCACCTCGGTGTTAGAAGACCAGGCAGTTACCACCATGAGAGCCTCCAACTGCAGGATTCTCTGGGGTTCCATACAAAGGCCCTCACATGGAAAGAGGGAAGCAGGTGGGGG…
>scaffold_42589
ATGGACGTGAGTCTGGGTGAACTCCGGGAGTTGGTGATGGACAGGGAGGCCTGGCGTGCTGCAATTCATGGGGTTGCAAAGAGTCGGACACGACTGAGCCACTGATCTGATCTGATGTGAGCCCAGCTTTTCAACCTATGTCTGAGGTCTGAGTGGCTCCGGGTGGTCACCCCCTGTCCCGACCCCCGCCTTGTGCCCCTCCGCACTGCATGGGGTGCACTCACAGTGTTCAGGTGTTGTCTCACTTTTCCCAACAGCGCCTGTCCCTCCCACACACTCAGGGGCCTACAAACTCCCAGAACAGGGTCTCCCTGGTGGAGAACCCCCAGGGGTCACCAGGACAGGCTGTCCCAGGTAGGTAAATTAGAAGGATTTGGGGAATAGGATACAGAAACAAAT…
>scaffold_42635
CATGCAAAGAGTTGACTCATTGGAAAAGACCCTGATGCTGGGAGGGATTGGGGGCAGGAGGAGAAGGGGATGACAGAGGATAAGATGGTTGGATGATATCACCGACTCAATGGACATGGGTTTGGGTGGACTCCAGGAGTTGGTGATGGATAGGGAGGTCTGGCATGCTGCGGTTCATGGGGTCACAAAGAGTCAGACACGACTGAGCGAAAGAACTGAGCTGAACCAGTTAGATTGCAGTATTCCATGACTTTAATCTTGGTTTCTGGAGAATTGTCACTTTCTTCCTGTGGTACAGTGTTACTCCAGTTCTTCATGGTACTGGATGAGTTGGTTCCTCTGCCAGCAAATCTGAAGTATTTATAGCAACAGGTTAGAAGTTAGAGGCTTTCTGTTTTC…
>scaffold_42664
GGAGAAGGAAATGGCAACCCACTCCAGTGTTCTTGCCTGGAGAATCCCATGGACGGAGAAGCCTGATAGGCTGCAGTCCATGGGGTCACACAGAGTCGGACACGACTGAAGTGACTTAGCAGCAGCAGCAGCAAAACCAACTTAAGAGATAAAAATTATGTTTTGGGACTTACATGGTGGTCCAGTGGTTAAAGAATCCACCTTCCACTGCAAGAGATGTGGGTTCGATACCTGGTTGGGGAACTAAGATCTTACATGTCACAGGACAATAAAGCCCATGCACCATAACTACTGATGCTCAGAGCCCTAGGCCCATGGTCCCTAACAAGAGAAGTTTCCAGAATAAGAAGTCGGTGCATTGCAACTAGAGAGTGGCCCTACTCACCACAAAAAATAGAG…
>scaffold_42795
GCCAACAAATGTCTGTCTAGTCAAGGCTATCGTTTTTCCAGTGGTCATGTATGGATGTGAGAGTTGGACTATAAAGAAAGCTGAGCACCGAAGAATTGACGGTTTTGAACTGTGGTGTTGGAAAAGACTCTTGAGAGTCCCTTGGACTGCAAGGAGATCCAACCAGTCCATCCTAAAGGAAATCAGTTCTGAATATTTGTTAGAAGGACTGATGCTGAAGCTGAAACTCCAATACTTTGGCCACTTGATGCAAAGAACTGACTCATTTGAAAAGACCCCGATGCTGGGAAAGATTGAAGGCAGGAGGAGAAGGGGACAACACAGGATGAGATGGTTGGATGGCATCATGGACTCAATGGACATGAAAAGTCAAAGTGAAAGTGAAGTCGCTCAGTCGTG…
>scaffold_42803
GGAGAAGGAAATGGCAACCCACTCCAGTGTTCTTGCCTGGAGAATCCCATGGACGGAGAAGCCTGGTAGGCTGCAGTCCATGGGGTCGCACAGAGTCTGGACACGACTGAAGCGACTTAGCAGCAGCAGCAGCCACATAAAGGCATTTGGAACCAGTAACTCTTTATTAGGGGAGACTGTCCTGTGCACTCTGGGATGTTTAACCTCATCTCTGGTTTCTATGCACTAAATGTCAGTAGCAACTCCCACCACTCCCAGTTTTGAGAAACAATGAACACATATTAATTCAAGCATTGTATACCAAAGATGTTTCCAGATATTGCCAGTTGCTCCATTGGACATCAACTGGCCCCTATTGTGAAAAGCTGGTCTAATGTTTTAAAAACATCCCCTACCAGC…
>scaffold_42818
CTGGTTGGATCTCCTTGCTGTCCAAGGGACTCTCAAGAGTCTTCTCCAACACCACAGTTCAAAAGCATCAATTCTTCAGTGCTCAGCTTTCTTTATAGTTCAGTTCTCACATTCATACATGACTTCTGGAAAAACCATAGCCTTGACTAGAGGGACCTTTGTTAGCAAAGTAATGTCTCTCTGCTTTTGAATGTGCTATCTAGGTTGATCATAACTTTTTTTCCAAGGAGCAAGCATCTTTTAATTTCACGGCTACAATCACCATCTGCAGTGATTTTGGAGCCTCCAAAAATAAAGTCTGTCACTGTTTCCACTGGTTCCCCATCTATTTGCTATGGAGTGATGGGACCAGATACCATGATCTTAGTTTTCTGAATGTTGAGTTTTAAGCCAACTTTT…
>scaffold_42921
TATGTGTATGTGTGTAGGATTAGAGCTTTAGAGGCTAAGAAAGCCCCCAGAATCTCAGGACTCAGAGAAATCTGTATTCAAATTCCCAGTTGTTTCACTGGGAAGAAGTGTTCTTTTCAGCAAGTTTTCTTAACAGCAGTGCTCAAATTTTGCTACAAGAAGATAATGGCCATTTAACGACACTTTTAAAATTAAATGAAGCCATGTGTGTAAAGACCTAATACCTTGACTAGTTCTGTGGAAATGCTCTATAAAAGTAAGCATGAAGACAAAGGATGGGTGGCATGATGTGTGCTAACTGCGTTCATTCACATGACCTACTTAAAAAAAGTGGTCAACTTTCTGGGCTCAATGAGAAAATTAAGATCCAGAGAGGTGAAATATCTTATATATAGTTAT…
>scaffold_43039
CATTTTTATATATATATATATATATATATATATATATATATATATATATACATAAAATGTATTTTCTTTTTCAGATTCTTTTCCACTATAGGTTATTATAAGCTATTGAATATAGTTGCCTGTGCTCTACAGTAGGACCTTGTTTATCTATTTTATATATAGTAATATGTAGCTTCTAATCCCAAACTCTTAATTTACCCCTTCCAGGATTTTCTTTTTCCATTCAATCTTTTTTTCTAACTGGGTATGTTTTCTTAAATTAAGATATAATTTACAACCATAAAATTCAACCTTTAAAAATGTACAATTCAGACATTTTTAGAACATTCACAAGGTTGTCAGACCATCAATACTATCTAACTGTAGAATATTTCTGTGTGTGTGTGTGCACGCATGCTC…
>scaffold_43336
GATGGACATGGGTTTGGGTGGACTCTGGGAGTTGGTGATGGACAGGGAGGCCTGGTGTGCTGCGGTTCATGGGGTCACAAAGAGTCAGACACGACTGAGTGACTGAACTGAACTGAACTGAATTGACATATTCCAAATTGATAATTTGTCTAATGACCCTTTTCACTCAAGGCCTAACTCTAAAACCCTGGCTGGAAGATCCTGCCTTTGTCCTCTCTTTGTAAGTAGAAATTTATCCTCCATATCTTGAATTGGCTTTCTGATGACAGCTCTGACTTGTCTTAAGCATTACTTGGTAGGCATAGCACTGCAACTGATGAAAAAAAAAAAAATGCCTTTCTGCATTTAATATAAAAGCAAAAATTAAATTTCAAACTCTCCCTAAATTTTAATGTTAAG…
>scaffold_43373
GGCAGGAGGAGAAGGGGACGACAGAGGATGAGATGGTTGGATGGCATCACCGACTCAATGGACATGGGTTTGGGTGGACTCTGGGAGTTGGTGGTGGACAGGGAGGCCTGGCGTGCTGCGATTCATGGGGTTGCAAAGAGACACGACTGAGCGACTGAACTGAACTGAACTGAGGAACCTAAAAATCCTGATGCTGCAGCCCCAACCCCCAGAAATTCCAATTTAACTGGACACAGTATTTTCTCAACTTCCCCAAATGCATGTATTGCAGTACCTAGCTAGCTTACTGCCACATGCGTTGACTTGAGACAATCAGAACTTAGAGAATCTAGCTTAGGACAGAAAGAAAATGACTGGTTTGCTTCGATGGGTGGGATCTTATGCTCCTGAATAAAAGAG…
>scaffold_43578
GGATGCTTGGGGCTGGTGCACTGGGATGACCCAGAGGGATGGTATGGGGAGGGAGGAAGGAGGAGGGTTCAGGATGGGGAACACATGTACACCTGTGGTGGATTCATTTTGATATATGGCAAAACCAATACAATATTGTAAAGTTAAAAAATAAAAGAAAATAAATAAATAAATTTTTTTAAAAAAAGAAAAAAAAATCCAAAGGGAAAGGGAACTCATTAACCAAGCATTCTAAAACCAATAGCCATCAGCCAAATGTAAATAAAAATGAATAGATGTAAGTAAGAAGAAAATTTACCTAACAAGTTTTTTTTTTTTTTTTTTGTAAGAANNNNNNNNNNNNNNNNNNNNNNNNCTCTAGCAAATGAAATAAACAGGAAGAGGAAAGGATGATGAATA…
>scaffold_43618
TACATGACTACTGGAAAAACCATAGCCTTGACTAGATGGACCTTTGTTGGCAAAGTAATGTCTCTGCTTTTTAATATGCTGTCTAGGTTGGTCATAAATACACTACCATGTATGGTGGCTCAGACGGTAAAGCGTCTGTCTACAATGCAGGAGACCTGGGTTCGATCCCTGGGTCAGGAAGATCCCCTGGAGAAGGAAATGGCAATCCACTCCAGTACTATTGCCTGGAAAACATGGACAGAGGAGCCTGGTAGGCTACAGTCCATGGAGTCGCAAAGAGTCGGACACAACTGAGCGACTTCACTTTCACTTAGGTTGGTCATAAATACACTACCATGTATAAAATAGATGGTGCGAAGCTGCTGTGTAACACAGGGAGGTCTGCTCAGTGCTCTGTGA…
>scaffold_43666
GAAGAGCTGACTCATCGGAAAAGACCCTGATGCTGGGAAAGATTGAAGGCAAGAGGAGAAGGGGCTGACAGAGGATGAGATGGTTGGATGGCATCACCGACTCAACGAACATGAATTTGATCAAGCTCCAGGAGTTGGTAATGGACAGGGAAGCCTGGTGTGCTGCAGTCCATGGGGTCGCAAAGAGTCGAACATGACTGAGTGACTGAACTGAAACACTATAAACAGGTAACTCACATAAGAGAAAATCATAATAGACATGAAAAATGCAGAATCCCACTAGTAAAGAGGGATTAGCAGTACAATGCAACACTCAGTAACTGATAAAGGTATTCAAATGTCTGATAGTGCCATGTGCTGGGGGGGGTGGGGAAGAAAGAAAAAGCTGCTAATGACGGA…
>scaffold_43742
TTCAACTTCATCCTCACAGTAGAAGCCAATATTTTTACACTGGTTATTATGTGCTAGGCCAGACAGCAAAGGAATATGCTTAGCTCAGATCCTGGCAAACTGTGTTAGCTGAATCTCAATTTACCTCTAGAGTCTAATACTAATTATTGCTTAAGTTAGAAGAGAGTTTTCCTTTCTCAAAATCATTTCTTCATTTATTTTTCCATCTTATCCTTTGCTTATTATGATGCAAAAACTGAAGGCAGATATATCTGGTTTTATCTACACTATTAGAACAAATGGAGAATTTACATAAGGTCCCCCAATAAGCAAAGTTCAGAGTCAAGGTCTGCTGACTTCCAGCCTTATGTTCCTTTTTCAAGATTGCTTTTTCCTTTCTCTCAATAAAATTTTAAAAAT…
>scaffold_43949
AGAAGGCTTTCTTATCTCTTCTTGCTATTCTTTGAAACTCTGCATTCAGATGTTTATATCTTTCCTTTTCTCCTTTGCTTTTCGCTTCTCTTCTTTTCATAGCTATTTGTAAGGCCTCCCCCCAGACAGCCATTTTGCTTTTTTGCATTTCTTTTCCATGGGAATAGTTTTGATCCCTATCTCCTGTACAGTGTCACGAACCTCATGCCATAGCTCATCAGGAACTCTATCTATTTGATCTAGGCCCTTAAATCTATTTCTCACTTCCACCGTATTGGCTAATTAGCTAAACATCTTTTACATATTAAAAAAAATTATTTATTCGTTTGGCTTTCCTGGATCTTTGTTGCAGCATGTGGGATCTTTTGGGCTTCTCTGGTAGCTCAGATGGTAAATAAT…
CTGGAGTCTTAGGGAGGAGTTGCAGTTCAAGTTCAAAGGCCTCTGCTGGCAGAATTCCTCTTTCCTTGGGGGAGGTCAGTCATTGTTCTATTCAGGCCTTTAAGTGATTGGATGCCCACTCATATTATGGAGGGCAATCTGCTTTACTCAAAGTCCATCAATTTAAATGTTAATCTCACCCCAAAAGCACCATTATAGAAACACCTGGAATAATGTTTGACCAACTACCTGGGCACCATGACCCTACAAAGCTGACACATAAAATTAGCAATCACATCCCCTTTCCAGGGTCTGTCTTAACTGCTGAACTTTGTGTGGGTCCTCGGGGGCAGGCATGGTCTTTTATCTTTCTTTAGAGTACTCGCTCAGTGATGAATATGCAGCAGGCACTCAATAAAT…
>scaffold_44020
ATTAGGTAACATGCATAGTTCCAAAATATCTCTAATACAGTAATACACAGCATTAACATAAAAACATACATATATATTATACATAATACATATATGTAAATCAGGGAAATAATTGGCAATATACAGATAAGCAAAATCTGTTTCTGAGATGGATATAGTTTCTAGACAGGTACTCTCAGTTTTCCTTAATTTTGCTCTGTATGTCAAATCATGTCTGGAAGAAACTTGAGAAGGAAAAATTAACTTTGCTAACTTAATGAGGGTTAATTATCCCTAGATAGAGACATACTTTTGGTTGTGATAATTACATTAGACTGTATGAGTAGATAAAAATGAATCCAAACAGGGGAGGTGTTTCATCACTAGTCACACACTGCCTGGAATCTTGCATTTGGAATC…
>scaffold_44023
AAGGGGACGACAGAGGATGAGATGGCTGGATGGCATCACTGACTTGATGGATGTGAGTCTGAGTGAACTCCAGGAGTTGGTGATGGACAGGGAGGCCTGAAGTGCTGTGATTCATGGGGTCGCAAAGAGTCAGACACGACTGAGCGACTGAACTGAACTGAATAATTAGTGATGTCAAGCATCTTTTAATGTGCCTGTTGGTTATATCTTCTTTGGAGAAATGTCTATTTAGGTCTTCTGCCCATTTTTTAATTGGGTTGTTTTTTGATATTGAGCTATGTAAGCTATTTATATATTTTGGAAATTAATTCCTTGTTGGTTACAAATATTGTCTCCCATTCTGTAGGTTGTCTTTTTGTTTTATTTATGTTTTCCTTTGCTGTGCAAAAGCTTTTAATT…
>scaffold_44112
GAAAAAGTTGGCTTAAAGCTCAACATTCAGAAAAAGAAGATCATGGCATCTGGTCCCATCACTTCATGGAAAATAGATGGGGAAACAGTGGAAACAGTGACAAACTTTATTTTTGGGGGCTCCAAAGTCACTGCAGATGGTGACTGCCGCCATGAAATTAAAAGACCCCTGCTCCTTGGAAGAAAGATTATGACCAACCTAGACAGCATATTAAAAATCAGAGACATTATTTTGCCAACAAAAGTCTGTCTAGTTAAGGCTATGGTTTTTCCAATAGTCATGTATGGATGTGAGAGTTGGACTATAAAGCTGAGCACCGAAGAATTGATGCTTTTGAGCTGAGATGTTGGAGAAGACTTTTGAGAGTCCCTTGGACAGCAAGGAGATCCAACCAGTCCA…
>scaffold_44121
CCATCTTTGGCTGCAAAGAATATAATCAATCTGATTTTGGTGTTGACCATCTGGTGATGTCCATGTGTAGAGTCTTCTCTTGTGTTGCTGGAAGAGGGTGTTTGCTATGACCAGTGCGTTCTTTTGGCAAAGCTATTAGCCTTTGACCTGCTTCATTTTGTACTCCAAGGCCAAATTTGCCTGTTATTCCATTTATCTCTTGACTTCCTACTTTTGTATTCCAGAGTGCTATAGCTGCATTTTAAAAAACAAATACTTTATGTGTGTAGAAACTTATGAAAACAGTGACTTTTCTGAATCCTTTACAACAGTTTATCGAACTTTGTAGAAGTTGTTCATTGTCTATGCTAAAGCCTTTGACTGTGTGGATCGTAACGAGCTATGGGAAACTCTTAAAGA…
>scaffold_44207
CAGCTTTCTTCACAGTCCAACTCTCACATCCATACATGACTACTGGAAAAACCATAGCCTTGACTAGACAGACCTTTGTTGGCAAAGTAATGTCTCTGCCTTTTAATATGCTATCTAGGTTGGTCATAACTTTCCTTCCAAGGAGTAAGCATCTTTTAATTTCAAGGCTGCAATCATCATCTGCAGTGATTTTGGAGCCCCCCAAAATAAAGTCTAACACTGTTTCCACTGTAAATAGCAATAAACAGAATATTGTGGTAACAGCTTAAGTAGATTCAGTATACAGAACTAAAAGTCACATTTATTTAATTATTTAAAGTGTACCTTTCAGGAAAATGATATATATTTACTTTATACTATGTTTGAGAATAATGGCTAAACCATAATTTATTATTTTAA…
>scaffold_44422
GGAAGCAAAGAACAGGGGAGCCTGTGGTATAAACCGGCTCTGTCTGTCTGCTGGGAGCTGGATGAGTTGAGAAAAAACCTTTTTTCTCACAGGGTCACCATCTGGCTAAGCTGCCTGCGCTGGGAACTCAAGCTCCTGGAGCCTGCAGCTGAGGCGGCCCTTATTTTTCTGTTTTGATTTGATGTCCTTGCTTGTAGTTACCAGGCTCCTTGTAGCTCGAGGGTTGTCAGACTGGGATAAGATGGCAAGAGATACAGTGATTCATATTAATAAAAAAGAAGAATTAAATCAGAAACCTATTGTTTAGTTAGTCCTCCTGGAGGTCTGATTATATTCAATTATATCCTAAGTAGAGGAGAAGCTGCATTTTTACCTCCTCCCATGCTGCTATGCTCCTAT…
>scaffold_44466
TGTGTGTGTGTGGGTGGGGGGTGGTCTATGAGTCACATCCCACTCTTTGCAGACCCCATGGACTGTAGCCTTCCAGGCTTCCCTGTCCATGGAATTCTCCAGGCAAAAATACTGAAGTGGGTGGCCATTTCCCTCTCCAGGGGATCTTCCTGACTCAGGGATTGAACCTGGGTCTCCTGCATTGCAAGCAGATTCTTTACTGTCTGAGCCACCAGGAAAGCCTGTTAGGAGAGGGATTTCAGCCTTCCCCGCAGTTTGGGAAGAGGGAGATGCTGATATAACTGTGAAGACAAAGAGCATCATCTTCGTTCTCCTTAGGTGTCAGTCGGAAGAGAGATAGGCAAGCAGCCCAGGCAAGAGGTGGGATTGCAGGATGATCTGCAACTTTGGCAAAGTGAA…
>scaffold_44554
CACATGCACCAGCACACATGCACCCACACACACGCACCTGCACACATGCACCAGCACACACGCCCACACCCTCGCTCGGCCCGGGCGCCTGCTGGGATTTACCGGAACCGCCTCTCTGCAAGCGTCCCTCCAAGTCACTTGATTGGACGGCTGTCAGTAGTGTGGGTCTCTTTCCACTCCCAGTTCAGGGGAAGCTGGGCCCGGCCAGAAATCACTCAGCAGGCAACAGGAGGTGGAGAACAGAGGGGACGTTTCTACCACGGGAAGCTGCCTGAGAAACAGCCACCCATCACCAACATCAGCGACTGCGCCTTCGCCTCCACGGAACAGGAGACTCAGCCTGCCACAGTCAGCTGGGCTCCAAAGGCCCGTCCGAGGGCCCAGAGACAGCAGCAGGAC…
>scaffold_44872
ACTGTGCTCAGCAGGGTGGGGGCAACTGCCATGGCTCATGGGGAACATGAGCAGCTTGCAAGAACTAGGCCAAGCTCCACACAGGATGTAGGGCTGAGAGGAAGGCAAGAGGGCAAAGGTTGTCAGGAGGTCAGGGGTCCTCATCGCCTGTGGCCGGGAGAAGGGAGGAACAAGCTTCTTTTGGTGTCTGGCTTTATGATTATCACTTCTTTGGATTTGAGGGGACCTCTCCTGTACAGTTTGAAAAGTCCATTTGAATGTTAAATGGGATTTCAGAACCCAAATTATTTCTCACACCGTTATTTACATGGTGTGTAAATTGCATCATAATTGAGCTCCAACCAAAGGAAGCATCTCTTCATAATTCTCTCATTCCAGCTCATCATATATGCCCCTCCA…
>scaffold_44935
CTGCTTTTGAATATGCTATCTAGGTTGGTCATAACTTTCCTTCCAAGGAGTAAGTGTCTTTTAATTTCCTGGCTGCAATCACCATCTGCAGTGATTTTGAAGCCCCAAAAAATAAAGTCTGACACTGTTTCCACTGTTTCCCCATCTATTTCCCATTTTGGGTCCAGGTAAATACACATAACATTTTTAATATATTTCTATAAAACTGAAAATAATCCTTCTAAAGCTTTGACAATACATATTTTATACTCAGTTAAGCTATTTCAAAATGTTATATAATTTCTGAGGGCTAAGAGGAATTTCAGACTCTTTAAACACTAATGAGATCTCAAGAGATTATTCTAAAATACTTCTAATCCTTCCCTACTGTTTCATCACTGGTTCATACACAGTTCTTTT…
>scaffold_44970
CATGTGTGTGTGAAAAGCAGTTTGTGCCAGGTGCTGACTATGCAAGATCTCATTGAATTCTCATTTTTCTAATTATAGTCTTATTATTAACCTCATTCTCAGACAAAGAAACTGAGGCTCAATAACATGCCCCAGGTCATAGCCAGGGCTTTCCAGGACCGGAAGACTAGGAGCCTTTCCTCAACAACAGTGATATAAGACCTCTGAATTTTAGCTGCCCCTCAGCAGACTCAGTGGGCCGCCCCATCAGGAGGAAGTGAGTTCCCCATCCCCGGAGGTGTGCAAGTTGTGCTGGGTAAGCACCCACCAGAGAGGGTGTGGGGCACCAGGTGCCCAAAGCTGCTCCTGGACAGGCAGGACCAGCTATATCATTTTCACGGCCCGCTGCAAAATGAAAAT…
>scaffold_45011
TCTGTGATAAAATTGTATCAAAAGGGAAAGGGAAGCAGAAAATAAACCTAAATATCATTTATTATTCTGTCAAGTTCAAAACACTTTCAATGAGATTATCAGTCCAGATAAAGGCAGCAGTTGGCCATTAGTTTAACAAACCTACCATTAGGTTGTCAACACAGGCACAACCTCAAATTGTCTACATTCTGCCTAAATATTGAACGCCAGCAAGTTATTGCAGCAGGGAAGAAAAATGTGCAAGGTCATGAATTATCTTCTTACATCTCAACTCCAAAAGATGTATGTGACGTTGCCTGTGTGTCTCCTCTCTCTGTGTCGCTGAAATATCTCTGTTTGTGCCCACACACATGTATACCCTTGTACTCGGAGACACAGGTCCGCCTGCACTGCCATACA…
>scaffold_45026
GCAAAGAGCTGACTCATTTGAAAAGACCCTGATGCTGGGAAAGATTGAGGGTGGGAGGAGAAGGGGACGACAGAGGATGAGATGGTTGGATGGCATCACTGACTGGATGGGCATGAGTTTTAGCAAGCTTCGGGAGTTGGTGATGGACAGGGAAGCCTGGCGTGCTGCAGTCCATGGGGTTGCAAAGAGTCGGACACACCTGAGTGACTGAACTGAATTCAATGCAAACGACTAACACAATTGTCCCAAAGTGTTTCTTAGTTTTTACTTCTTTTTAATTTAAACAAAGCACATCTTGTTATAAAAACAAGAAGCTTTCTAAATGACTAACATTACCAAAGAAAGCACATAGAGCACTTACAGTATTCTATGCTAAGTCTCAAAAAGTCCCTACACTAT…
>scaffold_45218
AAATAAAATTGACAAAACATTAGCCAGACTCATCAAGAAACAAAGGGAGAAAAATCAAATCAATAAAATTAGAAATGAAAATGGAGAGATCACAACAGAAGTTTTAACTTTAGAATGATCTTTACTTTCATCTCTACATTACATGCTTTTTTTATTCTTAAGAGATGCCAGGGTTAGATAAGTAGTTTTATGAAAAAAATCTCAAGAAGTAATTATAACTTTTGCTTTGGAAAAGAATAGACTCTCTGGTAAAAGGATTGGACTTTGGCTGGTCTTCCTCTTATGCACGAGGTGAGCCCAGTAAATATAGATTAATTACTAACCTAGGGATTTCTCCTGCAAGATGCTGAGATCCAATGTTAATTAAACACTTACTTTTGTCTTAGTCCCACCCTCATA…
>scaffold_45547
TTGTGTATATGCACCACTGCTTTCTTATCCATTCATCTGCTGATGGACATCTAGGTTGCTTCCATGTCCTGGCTATTATAAACAGTGCTGCGATGAACACTGGGGTACATGCATCTCTTTCAATTCTGGTTTTCTCGGTGTGTATGCCCAGCAGTGGGATTGCTGGGTCGTATGGCAAAGAAGACATACAGATGGCTAACAAACACATGAAAAGATACTCAACATCATTCATTACCAGAGAAATGCAAATCAAAACCACAATGAGGTACCATTTCACACCAGTCAGAATGGCTGCGATCCAAAAGTCTACAAGCAATAAATGCTGGAAATAAATGCTGGAGAGGATGTGGAGAAAAGGGAACCCTCTTACACTGTTGGTGGGAATGCAAACTAGTATGG…
>scaffold_45615
GGACGACAGAGGATGAGATGGCTGGATGGCATCACTGACTCGATGGACGTGAGTCTGAGTGAACTCCGGGAGTTGGTGATGGACAGGGAGGCCTGGAATCCTGCTGCGATTCATGGGGTCGCAAAGAGTCGGACACGACCGAGCGACTGATCTGATCTGATCTGATCTGATGTTTTGGTAGAACATTATAGACACTGCCTTACATCTTTTCACTTCACACTAGATTTTGGAGATTCTGCCACATCTGTGCATTTGGATCTGCCAATTATTTTCCATAGCTGTATAATATTCTTTTGTATGCTTGCATCATCTGTCAGGAGCCACATTACTGACAAAATGGAGGCACGGCCCCAGCCCCCTCTCCTCATTCCGCAGGCACGGTACTGGGATGAAGGAGTT…
>scaffold_45773
CTCTTAAACTGTTGCTTTGGAATTTTCTATCTCAATGAATGCTGTCATCAAGCATCAGGCTTCTCCAAAGCACCTTGGAGTCATCAGAGACCCTTCCCTTCCCATTTCTATACTCCAGCTCCATCCAACCCACTAGTGTCCTGTCCAGTTTACAAACTCAGTATTCTTCCTGCATTTTCATCCCCCTCCAACCCCTCTGCTACTGTATCAGTTTAAGTCCTCACCACCTTCTAGTGAAGTGAAAGTCGCTCAGTTGTGTCCAACTCTTTGAGACCCCATGGGCTATACAGTCCATGGAATTCTCCAGGCCAGAATACTGGAGTGGGTAGTTGTTCCATTCTCCAGGGGATCTTCCCAACCCAGGAATCAAACCAGGGTCTCCTGCATTGCATGCAGATT…
ATGTAAGTTCTCACTCTTGGGAGTTTGATATATGTCTTTGAATAGATATGTATTCCTGAAAAATAGGTAGCAATGTTTAAGGTATTTGACATTTTCACAAACACATTATGCTGTAGACTACATTCTATTTTTCACTTGCTTCACTCAAGATCTCTACATGGTTTGTACGTGTATTTAGTTTGTTGCCTCTACTGCTGCAATGTGATTTCCTAGTACCTCTTCACCATCCACCACATTTTATCTCACCATTCTCCTAGGAATGGGCATCAAGGGAGCCTCTACCTCTGCACCTAGACAGACCATGCAGTAATGAATATTCTCATCATACCTGTCTCCTTGTGGACATGAGCAAGAATTTTTATGAGATAATTGTTTAGGAGTGAAATTGCTGGATTACAG…
>scaffold_45861
CTGTGCCGGGAGGGTGGAGGCTTCTCTGCGGACCAGTTAGGGCTGACCAGACTGGGGGGAACTCGGCAAGACTCAGAGCTAAGGGGGCTGCGGCCACGGGGGGAGGCTGCGCGCGGGCCGGCTGTGCACGCCAAGGGCGCCAGGCGCCGCGCTCGGGCGCATTTGTACTTTGCCGCGGGAAGCAGGCAGCCCCGGCCTGGCGCTGGCCTAGCCCTGGCGCCTCCTCTGAGGCACCGCGGGCTCGGTGGATTGGCCACCCGAGAAACAGGCCCACTTTCCCCCTCCTCTCTCGTGCCGGTCTCTGGGACAGACGCTCCAGGCGCCGCGCCGAGAGGAGGCGAGGGGGCTGGGGAGGGGGAAGGAGCCACCCGGGCCACGGGTTTTAACCCCTAACTCCCC…
>scaffold_45873
GGACTCTCAAGAGTCTTCTCCAACACCACAGTTCAAAAGCATCAATTCTTCGGCACTCAGCCTTCTTCACAGTCCAACTCTTACATCCATACATGACCATAATTTCATTCTTTTAAATGGCTGAGTAATATCCATTGTATATATATATATACCACATTATCTTTATCCATTCCTTATTGGATATTTAGGTGGTTTCCATGGCTTAGCTATTGTAAACAGTGCTTTAGTGAATATTAAGTGCCTTTTGGACCATGTTTTTCTCTGATATATGCCCAGGAATAGGGGGGTTGCTGGATCATATAGTAGCTCTATTTTTAGTTTTTTAAGGACTCTATATACTGTTCTCCATAGTGGCTGTATAAATTTACATTCCTGCCAGCATTCTCTCCACACCCTCTC…
>scaffold_46181
TGGTCCTAGGGCCTGCATGATTACACAGAGTATTCTGCTATTAAGGATTCCCCATGGTGTATATCGGGCTTCCATGATGGCTCAAACAGTAAGAAATCCGCCTGCAATGCAGGAGATGCAGGAGATGCGGCTTCAATCCCTGGGTCTGGAAGATCCCCTGGAAGAGGAAATTGCAACCCACTCCAGTATTCTTGCCTGGGAAATCTCATGGACAGAGGATTCTGGCGGGCTACAGTCCATGGGGTAACAAAGAGTTGAATACAACTTAACATGCACGCACGCATACAGTATCTACCTCCTACCTTGTGGTGTGTATCAGGCTGGGTTGTACTGGAGGCCAATCTATGCAGCAAGAGATTTTCTTGGGTGTGAAGAGTCTGAGCCCTGAAGAGCCTCAGT…
>scaffold_46290
CATATGAATGAATTTACTACAGATTAATTTTTCCAACATTTCATTGAACTCATCAACACAGTATGGAGGAGACTCAGAGGGAGGTAGGAAGGGATAATTAAAAAAAAAAAAAAAGGAAATATTTGAGTTTTAGGAACAACATAGTGACCATGAAGGGAGGCTGTTTTCTCCCTTCAGCTCATGTTGGGCTTGCGGTTTTGTTTTGTTTTGTTTTGTTTAAGTAAAGACTTACAGTATCTGAACTTTCCACTCTTCCTCTTGGTTGGAAAACAGTTGGACATCTCATTTGAATGTTGCTCTGTCATTAAACACCTGGACTTCCTAGGTGGCGCTAGTGGTAAAGAATCTGCCTGTAATGCAGACCTGGGTTTGATCCCTGGGTTGGGAAGATCCCCCGGA…
>scaffold_46293
CAGTTCTAACTGTTGCTTCCTGACCTGCATACAGATTTCTCAAGAGGCAGGTCAAGTGGTCTGGTATTCCCATCTCTTTAAGAATTTTCCACAGTTTGTGGTGATCCACACAGTCAAAGGATTTGGCATAGTCAATAAAGGAAAAGTAGGTGTTTTTCTGGAAATTTCTTGCTTTTTTGATGATCCAACGGATGTTGGCAATTCAATCTCTGGTTCCTCTGCCTTTTCTAAATCCAGCCTGAACATCTGGAAGTTCATGGTTCACATACTGTTGAAGCCTAGCTTGGAGAATTGTGAGCATTACTTTGCTAGTGTGTGAGATGAGTGTTTACTGTTAAATAACATTAAATGTAATTATTCCATTGGTTTTCCTTATATAATTCTTACAAAGAGCCATAA…
>scaffold_46422
TCCTCCTGCTTTCAATCTTGCTCAGCATCAGGATCTTTTCCAGTGAATCAGCTCTTTGGCATCAGTGGCCAAAGTATGGCCTTCAGCTTCAGCATCAGTCCTTCCAATGAATATTCAGGGTTGAATTTCTTTAAGATTGACTGGTTTGATCTCCTTGCAGTCCAAGGGACTCTCAAGAGTCTTCTCCAACACCACAGTTCAAAGCATCAATTCTTTAGCACTCAGCCTTCTTTATGGTCCAACTCTCACATCTGTACATGACTGCTGGAAAAAACATAGCTTTTGACTACATGGACCTTTGTCAGCAAAGTGATGTCTCTGCTTTTTAGTAAGCTGTCTAGGTTGGTCATAGCTTTTCTTCCAAGGAGCAAATGTCTTTTAATTTCATGGCTGCAGTCA…
>scaffold_46558
AGAGCAAGTAGAAAGTACAAGAGCCAGGAAACAAGCTTAAATTTGCCCTTTGAAGAGGAATGTTCAAAGAACCAGAAAAAAGCCGTTGGAAATAAAAAACCTGATGATCGAAATTCAAATGGCAACAGAAGGGTTGGAAGAGAAAAAAAAAACAGAAGACAAAAAGAAAAAATAATGTAGATAAGAAAATTAGATCAATTCAGGAAGCCCGATATGTGACTAAGAAGAGTTCCAAAGAGAGAGACCAGGGACATCAACAGTGGAAAAAATCACCAGTGACGTCATCCAAAGAGTTGGCCAGGAATGGAAAACATGACAGAGCCCACCAAGTGTACAGCATCACAGGTGAAAATAGATCCACAGCAAACCCACACTGTCAAAGGGCAGGATGTGGAGAGT…
>scaffold_46576
TCATGCGAAGAGTTGACTCATTGGAAAAGACCCTGATGCTGGGAGGGATTGCGGGCAGGAGGAGAAGGGGATGACAGAGGATGAGATGGCTGGATGGCAGCACTGACTCGATGGCCATGAGTTTGAGTGAACTCCGGGAGTTGGCGATGGACAGGGAGGCCTGGTGTGCTGCAATTCATGGGGTCGCAAAGAGTCGGACATGACTGAGCAACTGAACTGAAAGCCTAGAGTGATGAGAGTGGAGGAGGTGGTAAGGAAGATGGTAAGGATGGTTTCATGGCTGACGTGAAAGATGAGCGCACAGGAAGAACAGAGGAAAGGTGAAAGAGTTAGTAGGAAATGTAAGGAAGAAAAGTGAAAGTGAAGTCGCTCAGTCGTGTCCAACTCTTTGCGACCTCA…
>scaffold_46614
AGTCAATAAAGCAGAAATAGATGTTTTTCTGGAACTCTCTTGCTTTTTCCATGATCCAGTGGATGTTGGCAATTTGATCTCTGGTTCTTCTGCCTTTTCGAAAACCAGCTTGAACATCAGGAAGTTCACGGTTCATGTATTGCTGAAGCCTGGCTTGGAGAATTTTGAGCATTAATTACTAGTGTGTCAGATGAGTGAAATTGTGCGGTAGTTTGAGCATTCTTTGGCATTGCCTTCTTTCTTCCAAAAGAAAGGCAATGACATATATATGTATATGTGTGTGTGTGTATATATGTATAAATATATATGTATATATACATGTGAACAGTAAGAGGTAAAGTTGTACTTTTAAAACAATTACAGTGAAATATACCAACAACAGATGATAATTTGAAAAAT…
>scaffold_46987
CTCCAACACCACAGTTCAAAAGCATCAATTCTTTGGCGCTCAGCTTTCTTCACAGTCCAACTCTCACTTCCATACATGACCACTGGAAAGACCATAGCCTTGACTAGACGGACCTTTGTTGGCAAAGTAATGTCTCTGCTAGAGACACTATGGCAGACCTTAAAAACTGGTGAATGTGGATATAGGCTATTTGGAAGTTTTCTGCATTATACTTGATATTTTGAAATGTTTTATTACTTGGGAATTATTTTGAACTAAAAAGTTAAAAAAAAAAGTGTAAACAAAGGTGATCTTATTTATATTTCTCCTTCTTCTTTGACTCAGCAAGCTCTGGATATGGTGGTAAAACGAGGAGTGTAGGATCAAAGCATCTGAGACTTGCATCTCTCCCGGCTCACG…
>scaffold_47463
TCCCAGCAGTGATAGAATTCTAGTTGAGCTATTCCAGATCCTGAAAGATGATGCTGTGGAAAGTGCTGCACTCAATATGCAATATGCACTCAATATGCATATGCCGGCTCCCAGCACATTGGAGAAGGAAATGGCAACCCACTCCAGTGTTCTTGCCTGGAGAATCCCAGGGACGCGGGAGCCTGGTGGGCTGCCGTCTGTGGGGTCACACAGAGTCAGACATGACTGAAGCGACTTAGCAGGAGCAATAGCAGCAGCAGACTAATGGTACTGAGTATCTTTTCATGTTCTTATTGGCCATTTGTATATCTTCTTTAGAGAAATAGCGATTAAAGACATCAGCCCATTTTAAAATTGGGCTGTTTTTCTATTTGTTGTTGAGTTGTAGATGTTGTTTAG…
>scaffold_47564
AGATACCCCACATCCAAGGTAAGAGAAACCCAAGTAAGACGGTAGGTGTTGCAAGAGGGCATCAGAGGGCAGACACACTGAAACCATACTCACAGAAAATTGAAGTAATTGCTTTACAGAATTTTTTGTTTTCTGTCAAACCTCAGCATGAATTAGCCATAGGTATACATATATCCCCTCCCTTTTGAACCTCCCTCCCATCTCCCTCCTCATCCCACCCCTCTAGGTTGATACAGAGCCCCTGTTTGAGTTTCCTGAGGCAAGAGCAAATTCCCATTAGGTGTCTATTTTACATATGGTAATGTAAGTTTCCATGACACTCTTTCCATACATCTCACCCTCTCCTCCCCTCTCCCCATGTCCTTAAGTCTGTTCTCTACATCTGTTTCTCCATGGCTG…
>scaffold_47657
TTCTTTGGGATTGGAATGAAAACTGACCTTTTCCAGTCCTGTGGCCACTGCTGAGTTTTCCAAATTTGCTGGCATATTGAGTGCAGCACTTTCACAGGTTAGGGAAGTTTTTAGTCATTAATTTTTAAAATAAGTTTTCTCCTTCTTTCTCTCTATATTTGCCTCCTGAGACCCCTATAGTACAAATGCTATTCTGGCTGATGTCATTCTATTGGTCCCTCAAGCTATCATCTTAAAATTTGTTTCTTCTCTGTTTTGGTGAGTTCCATTGCCCTAATTCATCCTTCTGCTTTATGCAGTCTGCTATTGAGTGCCTTAGGTTAAGGGTGTGGGCTTCCCTTGTGGAACAGTTGGTAAAGAATCTGCCTGCAATGTAGCAGACCTGAGTTCAATCCCTGG…
>scaffold_47729
GTTTTCATTCCAATCCCAAAGAAAGGCAATGCCAAAGAATGTTCAAACTACCACACAATTGCACTCATCTCACACGCTAGCAAAGTAATGCTCAAAATTTTCCAAGCGAGGCTTCAACAGTATGTGAACCGAGAACTTCCAGATGTTAAAGCTGGATTTAGAAAAGGCAGAGGAACCAGAGATCAAATTGCCAATATTCGTTGGATTGTAGAAAAAGCAAGAGAGTTCCAGAAAAGCATCTACTTCTGTTTTATTGACTATGCCAAAGCCTTTGACTATGTAGTTCACAACAAACTGTGGAAAATTCTGAAAGAGATGGGAATACCAGACCACCTGACCTACCTCCTGATAAATCTGTACTCAGGTCAAGAAGCAACAGTTAGAACTGGACGTGGAACA…
>scaffold_47805
AATAAAGCAGAAATAGATGTTTTTCTGGAACTCTCTTGCTTTTTCGATGATCCAGCAGATGTTGGCAATTTGATCTCTGGTTCCTCTGCCTTTTCCAAATCCAGCTTGAACATCTTGAAGTTCAGAGTTCATGTATTGCTGAAGCCTGGCTTGGAGAATTTTGAGATTTTTTTGGATCTATTTAAATATAACAAATGTCTCAGAGACCTAAGATATATCAGTTACAGTTGTAATTTGCATTCATTTCTGGATGATCTGACAGCTTCAGATAGATACAGATCTTGAGTCACTGGAATTTACAGTAAGACTAGATATTTAACTAGAAAATAAATTAATTCTGTATATTTATATTTTTAATGTATTACATGAGTTATTCAATACAGTTTTACCTGGAGATGT…
>scaffold_47844
ATATCTTTCCTTTTCTCCTTTGCTTTTTGCTTCCCTTCTTTTCACAGCTATTTGTAAGGCCTCCTCAGACAGCCATTTTGCTTTTTTGCATTTCTTTTCTTGGGGATAGTCTTGATCCCTTCCTCCTGTACAATGTCATGAACCTCTGTCCATAATTCTTCAGGCACTCTGTCTATCAGATCTAGTCCCTTAAAACTATTTCTCACTTCCACGGTATACTCATAAGGGATTTGATTTAGGTCATACTGGAATGATCTAGTGGTTTTCTCCAGTTTCTTCAATTTCAGTCTGAATTTGGCAATAAGGAGTTGATGATCCAAGCCACAGTCAACTCCCGGTCTTGTTTTTGCTGACAGTATAGAGCTTCTCCATCTTTGGCTGCAAAGAATATAATCAATC…
>scaffold_47905
AACCATAGCCTTGACTAGACGGACCTTTGTTGGCAAATTAATGTCTCTGCTTTTGAATATGCTATCTAGGTTGGTCATAACTTTCCTTCCAAGGAGTAAACATCTTTTAATATGTGTGTATATATATATATGTCAATTATATTAATACTAGTATGCATGTCATACAAGTGTGGGGGGTTAAAGTCCATGGCAGAGAGCCAACAAAGACAGATTTGACTTGCAGAAATCAAGGACAGGCTGGAACCTACAGACTGAACTGGAATAAGGAGGACAGCCGGGAGCCCATGTTGGTCTCTTACCTCTGACAGACTCTAGCTTTGAGGAGCAGTGGGCTTTAGGAGAAGCTAGCCCCATTTGTCAAGCTGGCGCTTCTTCCAGGCAATAGGAAAGCTGAAGTAG…
>scaffold_47909
TACCTATTTGATGCATTTATATTTGTATTCTGTGCAATCCATACAAACACAGAGAAGCAAGAGGAAACAATGGTTGTATCCACTTTAAAAAAAAAAAACTAACAAATGATTTTACTGCAGGTTTTTTAGTAAGAAGTCAACTTTGTGATTTTATATAAAAGTGAAACTTTTTGGTTTGACTTTTTAAAATTATTTTAGAAAAAGAAAAATCATCAAAACAGAAACTTGCAAGTTTTAAGAGAAAATATTAGAAAAACTATTATACGTGACTAGGTCATAAATTCCATACAGCTAGCTTGGATGTAGAACGATGTACAAACCTCTTTTTTTGTCTTTAGTTAATTGGGTCTTTCTCCCATGCTCCCAAACACTGGAAGAAAAAATAATTCTGAGCCCTAT…
TCAGTTTAATTTCCATCTGGGTGAACAAGAAGTCAGCTGCCTGGAGCTGAGGCATATTTACTGTGGACACAAGTAAATTTGCTTAAACTACCCTAAGTGTAAAGAGAATAAAGGATTAGTTGAGTAAAGAGAGAGTACAAAAAACTCACTGGGATTAGAAATGATGGGTTAGGCAAATCTTCTTTGTAGCATTTGATATTTGCAATATGGAAATGAAATGCAGATCAGAAGAACTGCCTCTCGGACTTCTTAAAATGCAGTGTCTCCTAAACTTCCTTTAAACGAAAACATCTAAGTTACGTTTCTATGTAGCTGGAGTATACTAAGTTTAATATCACTATGAGATATTTTTTTAAAACTCTATAGATGGGCTTTTGTGAAAACTAGTACTGCATTGAA…
>scaffold_47943
TTTTTTTTTTTTTTTTTTTTTTTTTTTTTTTTTTTTTTTTTTTTGTGTTTTTTTTTTTTGTTTTTTTTTTTGTTTTTTTTTTTTTTTTTTTTTTAATCATGAGTGTTAGATTTTGTCAAATGATTTTTCTGCATCAATCATTTTTTTCTTTTTAGCCTGTTGATGTGATGGATTACATTGATTGACTTTCAAATGTTGAACCAGCCTTGTCCATCCAAGTCCCACTTGGTCTAGGTATAAAATTTTTTATTTACATTGTAGGATTCAACTTGGCAACATTTTGTTTAGGATTTTTGCCTCTTATGTCCTATGCTTTTATTTTTTTGTAATGTTCTTATCTGGTTTTGGTAATGCTGACTTTAGACAATGAGTTAAATTTTTTCTCTGTGCTTTCTCTTC…
>scaffold_47967
GTTCAAGCTAGATTTAGAAAAGGCAGAGGAACCAGAGACCAAATTGCCAACATCTGTTGGATCATCAAAAAAGCAAGAGAGTTCCAGAAAAACATCTACCTCTGCTTTATTGACTATGCCAAAGCCTTTGACTGTGTGGCTCACAACGAACTACAGAAAATTCTTAAAGAGATGGGACTACCAGACCACCTTACCTGCCACCTGAGAAATCTGTATGTAGGTCAAGAAGCAACAGTTAGAACTAGACATAGAACAACAGACTGGTTCCAAATTAGGAAAGGAGTACATCAAGGCTGTATATTGTCACCCTGCTTATTTAACTTATATGCAGAGTACATCATGTGAAATGCCAGGCTGGATGAAGCACAAGCTGNNNNNNNNNNNNNNNNNNNNNNNNNN…
>scaffold_48026
GTGGCCAAAGTATTAGAGTTTCAGCTTCAGCATCAGTCCTTCCAATGAATATTCAGGACTGATTTCCTTTAGGATGGACTGGTTGGATCTCCTTGCTGTTTATTCCTTAGTTTATTCAATATTTAGGGACTCAGAATAAAATAATAATAATGGCAACAAAACTTACATTTATATATGTAGAGGTAAGAAATAGAACTTCTTGGTGTGCTTTAACACACATCATCTCATTCAATGCTCACAAAACCCTCTGCCTTGAGAGTTACTTCTGTTTTAAATTATAAGGGAGTTTAGGCTGAGGACTGTGACTTCTCCAAGGGCTGTCAGCTGAGCAGGGACACTTGACTGGAGCTGCAGCTCATCCTCAAACCTGGATGGATTCCACAGGGCTCAGAGCCTGCC…
>scaffold_48090
CATAGACTTGGATTACTGTGATATTGAATGGCTTGCCTTGGAAATGAACAGAGATCATTCTGTCATTTTTGAGATTGCATCCAAGTACTGCATTTCAGATTCTTGTTGACTATGAGGGCTACTCCATTTCTTCTAAGGGATTCCTGCCCACAGTAGTAGATATAATGGTCATCTGAGTTAAATTCGCCCATTCCAGTCAATTTTAGTTCACTGATTCCTAAAATGTCGATGTTCACTCTTGCCATCTCCTGTTTGACCACTTCCAATTTGCCTTGATTCATGGACCTAACCTTCCAGGTTCCCATGAAATGTTCTTTCCAGCATCGGACTTTATTTCTATCACCAGTCACATCCACAACTGGGTGTTGTTTTTGCTTTGGCTACATCCCTTCATTCCTT…
>scaffold_48190
GAGCAAGCATCTTTTAATGTCATGGCTGCAATCACCATCTGCAGTGATTTTGGAGCCCCCCAAAATAAAGTCTGTCACTGTTTCCATTGTTTCCCCATCACTTTGCTGTGAAGTCAATAAGGTAAATAATACATAAACTATAATAACTAAAAATTACTAATTATTGGTTCATATTTGTATCAGTATAATGGACAGCATAGTTTTCTATCTTTCACCAAAGTATCAGTGCATGGATGCCTGGCTCTATGATAAACATACCTTGAACTTCTGGTCACATTTCACATCTACTTGATTTGTATTCTTAATTATTTTACAAAATGAAAATAGAAAATCCTAATTTACAATTATATGTCATCAGAAATGGGAGCAAGTTTTTGATGAGTCTGTCAGATAATTTAT…
>scaffold_48202
TCTTTCGAAGATACTACTGAGATCAGAAACCATTTAGCCCTAGATTATATTCATCTATGTATAAATTACAGAAAAACAGAAAAAAGTATGCTCTAAATACAACATTTTAGTTAACAGCCACCAAGATGGGAGCTAAACTATTTTACTGTTTGTTGTTCAGTTGCACAGTCGTGTCTGACTTTGCGACCCCACGGACTGCAGAACGCCAGGCTTCCCTGTCTTCACCAACTCCCACAGCTTGTTCAAACTCACGTCCATTGAGTCAATGATGCCATCCAACCATCTTGTCCTCTGTTGTCCCCTTCTCCTCTTGTCTTCAATCTTTCCCAGCATCAGGGTCTTTTCCAATGGGTTGGCTTTTCGGATCAGGTGGCCAAAGTACTGGAGCTTCAGCTTCAG…
>scaffold_48251
[truncated: 2,422 more rows]
